# Supplementary material for: Bark tissue transcriptome analyses of inverted Populus yunnanensis cuttings reveal the crucial role of plant hormones in response to inversion
Source: PeerJ. 2019 Oct 1;7:e7740. doi: 10.7717/peerj.7740 (PMC6777492; doi:10.7717/peerj.7740)
Supplement: File S2 [file peerj-07-7740-s009.zip]

Archive with 11 entries (10 files):
- Cytoscape working files/
- Cytoscape working files/Edges of darkturquoise module.txt
- Cytoscape working files/Edges of lightgreen module.txt
- Cytoscape working files/Edges of orangered4 module.txt
- Cytoscape working files/Edges of paleturquoise module.txt
- Cytoscape working files/Edges of turquoise module.txt
- Cytoscape working files/Nodes of darkturquoise module.txt
- Cytoscape working files/Nodes of lightgreen module.txt
- Cytoscape working files/Nodes of orangered4 module.txt
- Cytoscape working files/Nodes of paleturquoise module.txt
- Cytoscape working files/Nodes of turquoise module.txt
