# Supplementary material for: Bark tissue transcriptome analyses of inverted Populus yunnanensis cuttings reveal the crucial role of plant hormones in response to inversion
Source: PeerJ. 2019 Oct 1;7:e7740. doi: 10.7717/peerj.7740 (PMC6777492; doi:10.7717/peerj.7740)
Supplement: File S2 [file peerj-07-7740-s009.zip › Cytoscape working files/Edges of darkturquoise module.txt]

fromNode	toNode	weight	direction
CL5106.Contig1_All	Unigene24376_All	0.028682345	undirected
CL5106.Contig1_All	Unigene53877_All	0.029956616	undirected
CL5106.Contig1_All	CL19580.Contig2_All	0.020131743	undirected
CL5106.Contig1_All	CL7548.Contig1_All	0.027452619	undirected
CL5106.Contig1_All	Unigene24376_All	0.028682345	undirected
CL5106.Contig1_All	Unigene53877_All	0.029956616	undirected
CL5106.Contig1_All	Unigene60678_All	0.023391497	undirected
CL5106.Contig1_All	Unigene24376_All	0.028682345	undirected
CL5106.Contig1_All	Unigene53877_All	0.029956616	undirected
CL5106.Contig1_All	Unigene99478_All	0.027281852	undirected
CL5106.Contig1_All	CL7548.Contig1_All	0.027452619	undirected
Unigene112450_All	Unigene110702_All	0.160161513	undirected
Unigene112450_All	Unigene14677_All	0.205356295	undirected
Unigene112450_All	CL1400.Contig11_All	0.055731742	undirected
Unigene112450_All	Unigene10500_All	0.063727192	undirected
Unigene112450_All	Unigene22803_All	0.02465556	undirected
Unigene112450_All	Unigene24376_All	0.102585304	undirected
Unigene112450_All	Unigene99409_All	0.176057209	undirected
Unigene112450_All	Unigene53877_All	0.118724037	undirected
Unigene112450_All	CL14018.Contig2_All	0.031002804	undirected
Unigene112450_All	CL16674.Contig2_All	0.035598973	undirected
Unigene112450_All	Unigene109993_All	0.066538287	undirected
Unigene112450_All	Unigene29199_All	0.025721281	undirected
Unigene112450_All	CL1400.Contig3_All	0.025563918	undirected
Unigene112450_All	Unigene41561_All	0.025883825	undirected
Unigene112450_All	Unigene97484_All	0.021125423	undirected
Unigene112450_All	CL19580.Contig2_All	0.095353629	undirected
Unigene112450_All	Unigene26869_All	0.031029378	undirected
Unigene112450_All	Unigene47834_All	0.088841794	undirected
Unigene112450_All	CL1400.Contig14_All	0.133487287	undirected
Unigene112450_All	CL303.Contig22_All	0.085304173	undirected
Unigene112450_All	CL7548.Contig1_All	0.060076906	undirected
Unigene112450_All	Unigene24376_All	0.102585304	undirected
Unigene112450_All	Unigene53877_All	0.118724037	undirected
Unigene112450_All	CL14018.Contig2_All	0.031002804	undirected
Unigene112450_All	Unigene37150_All	0.063251458	undirected
Unigene112450_All	Unigene29199_All	0.025721281	undirected
Unigene112450_All	Unigene41561_All	0.025883825	undirected
Unigene112450_All	CL10692.Contig1_All	0.032916937	undirected
Unigene112450_All	Unigene28394_All	0.022622665	undirected
Unigene112450_All	Unigene60678_All	0.170464395	undirected
Unigene112450_All	CL16674.Contig2_All	0.035598973	undirected
Unigene112450_All	Unigene102550_All	0.048432536	undirected
Unigene112450_All	CL2764.Contig1_All	0.081116227	undirected
Unigene112450_All	Unigene32699_All	0.027919409	undirected
Unigene112450_All	Unigene16372_All	0.099833326	undirected
Unigene112450_All	Unigene32676_All	0.120778389	undirected
Unigene112450_All	Unigene110024_All	0.194310527	undirected
Unigene112450_All	Unigene24376_All	0.102585304	undirected
Unigene112450_All	Unigene53877_All	0.118724037	undirected
Unigene112450_All	Unigene29199_All	0.025721281	undirected
Unigene112450_All	Unigene41561_All	0.025883825	undirected
Unigene112450_All	Unigene99478_All	0.024799214	undirected
Unigene112450_All	Unigene111702_All	0.096376022	undirected
Unigene112450_All	CL303.Contig22_All	0.085304173	undirected
Unigene112450_All	CL7548.Contig1_All	0.060076906	undirected
Unigene112450_All	Unigene14677_All	0.205356295	undirected
Unigene112450_All	CL4814.Contig21_All	0.058571244	undirected
Unigene112450_All	CL16674.Contig2_All	0.035598973	undirected
Unigene112450_All	Unigene109993_All	0.066538287	undirected
Unigene112450_All	Unigene25897_All	0.042636789	undirected
Unigene112450_All	Unigene97484_All	0.021125423	undirected
Unigene112450_All	CL4814.Contig5_All	0.024498358	undirected
Unigene112450_All	CL4814.Contig22_All	0.023073839	undirected
Unigene112450_All	Unigene37375_All	0.09376237	undirected
Unigene110702_All	Unigene14677_All	0.138657203	undirected
Unigene110702_All	CL1400.Contig11_All	0.059088603	undirected
Unigene110702_All	Unigene10500_All	0.070439766	undirected
Unigene110702_All	Unigene22803_All	0.028803511	undirected
Unigene110702_All	Unigene16043_All	0.031090763	undirected
Unigene110702_All	Unigene24376_All	0.160256863	undirected
Unigene110702_All	Unigene99409_All	0.12913673	undirected
Unigene110702_All	Unigene53877_All	0.188853894	undirected
Unigene110702_All	CL14018.Contig2_All	0.030775255	undirected
Unigene110702_All	CL16674.Contig2_All	0.040680175	undirected
Unigene110702_All	Unigene109993_All	0.026032968	undirected
Unigene110702_All	Unigene29199_All	0.029822631	undirected
Unigene110702_All	CL1400.Contig3_All	0.024117487	undirected
Unigene110702_All	Unigene41561_All	0.035804897	undirected
Unigene110702_All	Unigene97484_All	0.044157701	undirected
Unigene110702_All	CL19580.Contig2_All	0.10134222	undirected
Unigene110702_All	Unigene26869_All	0.051375284	undirected
Unigene110702_All	Unigene47834_All	0.077606728	undirected
Unigene110702_All	CL1400.Contig14_All	0.102891096	undirected
Unigene110702_All	CL1400.Contig2_All	0.021744095	undirected
Unigene110702_All	CL303.Contig22_All	0.058213653	undirected
Unigene110702_All	CL7548.Contig1_All	0.106603027	undirected
Unigene110702_All	Unigene48242_All	0.026347665	undirected
Unigene110702_All	Unigene24376_All	0.160256863	undirected
Unigene110702_All	Unigene53877_All	0.188853894	undirected
Unigene110702_All	CL14018.Contig2_All	0.030775255	undirected
Unigene110702_All	Unigene37150_All	0.076251549	undirected
Unigene110702_All	Unigene29199_All	0.029822631	undirected
Unigene110702_All	Unigene41561_All	0.035804897	undirected
Unigene110702_All	CL10692.Contig1_All	0.027705741	undirected
Unigene110702_All	Unigene28394_All	0.032356529	undirected
Unigene110702_All	Unigene60678_All	0.249527528	undirected
Unigene110702_All	CL16674.Contig2_All	0.040680175	undirected
Unigene110702_All	Unigene102550_All	0.049531453	undirected
Unigene110702_All	CL2764.Contig1_All	0.077315415	undirected
Unigene110702_All	Unigene32699_All	0.057681402	undirected
Unigene110702_All	Unigene16372_All	0.107601327	undirected
Unigene110702_All	Unigene32676_All	0.170856882	undirected
Unigene110702_All	Unigene110024_All	0.202507204	undirected
Unigene110702_All	Unigene24376_All	0.160256863	undirected
Unigene110702_All	Unigene53877_All	0.188853894	undirected
Unigene110702_All	Unigene29199_All	0.029822631	undirected
Unigene110702_All	Unigene41561_All	0.035804897	undirected
Unigene110702_All	Unigene99478_All	0.045052632	undirected
Unigene110702_All	Unigene2663_All	0.020921857	undirected
Unigene110702_All	Unigene111702_All	0.099074288	undirected
Unigene110702_All	CL303.Contig22_All	0.058213653	undirected
Unigene110702_All	CL7548.Contig1_All	0.106603027	undirected
Unigene110702_All	Unigene14677_All	0.138657203	undirected
Unigene110702_All	Unigene16043_All	0.031090763	undirected
Unigene110702_All	CL4814.Contig21_All	0.033671488	undirected
Unigene110702_All	CL16674.Contig2_All	0.040680175	undirected
Unigene110702_All	Unigene109993_All	0.026032968	undirected
Unigene110702_All	Unigene25897_All	0.077856418	undirected
Unigene110702_All	Unigene97484_All	0.044157701	undirected
Unigene110702_All	CL4814.Contig5_All	0.031623622	undirected
Unigene110702_All	CL4814.Contig22_All	0.031252496	undirected
Unigene110702_All	Unigene37375_All	0.086381168	undirected
Unigene14677_All	CL1400.Contig11_All	0.092646871	undirected
Unigene14677_All	Unigene10500_All	0.094225439	undirected
Unigene14677_All	Unigene22803_All	0.055423873	undirected
Unigene14677_All	Unigene24376_All	0.172671252	undirected
Unigene14677_All	Unigene99409_All	0.14303162	undirected
Unigene14677_All	Unigene53877_All	0.193029714	undirected
Unigene14677_All	CL14018.Contig2_All	0.034863914	undirected
Unigene14677_All	CL16674.Contig2_All	0.084595636	undirected
Unigene14677_All	Unigene109993_All	0.042515006	undirected
Unigene14677_All	CL7210.Contig1_All	0.039616135	undirected
Unigene14677_All	Unigene29199_All	0.072907603	undirected
Unigene14677_All	CL1400.Contig3_All	0.096634958	undirected
Unigene14677_All	Unigene41561_All	0.07921925	undirected
Unigene14677_All	Unigene97484_All	0.046900691	undirected
Unigene14677_All	CL19580.Contig2_All	0.140970313	undirected
Unigene14677_All	Unigene26869_All	0.081677106	undirected
Unigene14677_All	Unigene47834_All	0.151996596	undirected
Unigene14677_All	CL1400.Contig14_All	0.138641261	undirected
Unigene14677_All	CL1400.Contig2_All	0.060889485	undirected
Unigene14677_All	CL21002.Contig23_All	0.024290769	undirected
Unigene14677_All	CL303.Contig22_All	0.078931327	undirected
Unigene14677_All	CL7548.Contig1_All	0.12015977	undirected
Unigene14677_All	Unigene48242_All	0.029062136	undirected
Unigene14677_All	Unigene24376_All	0.172671252	undirected
Unigene14677_All	Unigene53877_All	0.193029714	undirected
Unigene14677_All	CL14018.Contig2_All	0.034863914	undirected
Unigene14677_All	Unigene37150_All	0.119511349	undirected
Unigene14677_All	Unigene29199_All	0.072907603	undirected
Unigene14677_All	Unigene41561_All	0.07921925	undirected
Unigene14677_All	CL10692.Contig1_All	0.096288196	undirected
Unigene14677_All	Unigene28394_All	0.025567782	undirected
Unigene14677_All	CL21002.Contig23_All	0.024290769	undirected
Unigene14677_All	Unigene44481_All	0.032755314	undirected
Unigene14677_All	Unigene60678_All	0.195933062	undirected
Unigene14677_All	CL16674.Contig2_All	0.084595636	undirected
Unigene14677_All	Unigene102550_All	0.109378052	undirected
Unigene14677_All	CL2764.Contig1_All	0.10597013	undirected
Unigene14677_All	Unigene32699_All	0.025115441	undirected
Unigene14677_All	CL2084.Contig4_All	0.037639446	undirected
Unigene14677_All	Unigene16372_All	0.171771518	undirected
Unigene14677_All	Unigene32676_All	0.113775042	undirected
Unigene14677_All	Unigene110024_All	0.156316904	undirected
Unigene14677_All	Unigene24376_All	0.172671252	undirected
Unigene14677_All	Unigene53877_All	0.193029714	undirected
Unigene14677_All	Unigene29199_All	0.072907603	undirected
Unigene14677_All	Unigene41561_All	0.07921925	undirected
Unigene14677_All	Unigene99478_All	0.094032635	undirected
Unigene14677_All	Unigene2663_All	0.053958253	undirected
Unigene14677_All	CL21002.Contig23_All	0.024290769	undirected
Unigene14677_All	Unigene111702_All	0.140210388	undirected
Unigene14677_All	Unigene58680_All	0.020057324	undirected
Unigene14677_All	CL303.Contig22_All	0.078931327	undirected
Unigene14677_All	CL7548.Contig1_All	0.12015977	undirected
Unigene14677_All	Unigene14677_All	0.160238701	undirected
Unigene14677_All	CL4814.Contig21_All	0.09387409	undirected
Unigene14677_All	CL16674.Contig2_All	0.084595636	undirected
Unigene14677_All	Unigene109993_All	0.042515006	undirected
Unigene14677_All	Unigene25897_All	0.08760997	undirected
Unigene14677_All	Unigene97484_All	0.046900691	undirected
Unigene14677_All	CL4814.Contig5_All	0.051064788	undirected
Unigene14677_All	CL4814.Contig22_All	0.076464204	undirected
Unigene14677_All	Unigene37375_All	0.122614884	undirected
CL1400.Contig11_All	Unigene10500_All	0.116540657	undirected
CL1400.Contig11_All	Unigene22803_All	0.097294066	undirected
CL1400.Contig11_All	Unigene24376_All	0.141683225	undirected
CL1400.Contig11_All	Unigene99409_All	0.067808335	undirected
CL1400.Contig11_All	Unigene53877_All	0.128571299	undirected
CL1400.Contig11_All	CL16674.Contig2_All	0.11366143	undirected
CL1400.Contig11_All	CL7210.Contig1_All	0.073379372	undirected
CL1400.Contig11_All	Unigene29199_All	0.081370087	undirected
CL1400.Contig11_All	CL1400.Contig3_All	0.089949328	undirected
CL1400.Contig11_All	Unigene41561_All	0.097605024	undirected
CL1400.Contig11_All	Unigene97484_All	0.031313573	undirected
CL1400.Contig11_All	CL19580.Contig2_All	0.143697062	undirected
CL1400.Contig11_All	Unigene26869_All	0.164175196	undirected
CL1400.Contig11_All	Unigene47834_All	0.141520197	undirected
CL1400.Contig11_All	CL1400.Contig14_All	0.090548497	undirected
CL1400.Contig11_All	CL1400.Contig2_All	0.072804954	undirected
CL1400.Contig11_All	CL21002.Contig23_All	0.044251632	undirected
CL1400.Contig11_All	CL303.Contig22_All	0.033178163	undirected
CL1400.Contig11_All	CL7548.Contig1_All	0.14830898	undirected
CL1400.Contig11_All	Unigene48242_All	0.023577636	undirected
CL1400.Contig11_All	Unigene24376_All	0.141683225	undirected
CL1400.Contig11_All	Unigene53877_All	0.128571299	undirected
CL1400.Contig11_All	Unigene37150_All	0.079217033	undirected
CL1400.Contig11_All	Unigene29199_All	0.081370087	undirected
CL1400.Contig11_All	Unigene41561_All	0.097605024	undirected
CL1400.Contig11_All	CL10692.Contig1_All	0.101602688	undirected
CL1400.Contig11_All	Unigene28394_All	0.020538722	undirected
CL1400.Contig11_All	CL21002.Contig23_All	0.044251632	undirected
CL1400.Contig11_All	Unigene44481_All	0.034312521	undirected
CL1400.Contig11_All	Unigene60678_All	0.099917961	undirected
CL1400.Contig11_All	CL16674.Contig2_All	0.11366143	undirected
CL1400.Contig11_All	Unigene102550_All	0.13663888	undirected
CL1400.Contig11_All	CL2764.Contig1_All	0.132927193	undirected
CL1400.Contig11_All	CL2084.Contig4_All	0.041370694	undirected
CL1400.Contig11_All	Unigene16372_All	0.108432453	undirected
CL1400.Contig11_All	Unigene32676_All	0.042289181	undirected
CL1400.Contig11_All	Unigene110024_All	0.049986913	undirected
CL1400.Contig11_All	Unigene24376_All	0.141683225	undirected
CL1400.Contig11_All	Unigene53877_All	0.128571299	undirected
CL1400.Contig11_All	Unigene29199_All	0.081370087	undirected
CL1400.Contig11_All	Unigene41561_All	0.097605024	undirected
CL1400.Contig11_All	Unigene99478_All	0.167288432	undirected
CL1400.Contig11_All	Unigene2663_All	0.069952129	undirected
CL1400.Contig11_All	CL21002.Contig23_All	0.044251632	undirected
CL1400.Contig11_All	Unigene111702_All	0.058790052	undirected
CL1400.Contig11_All	Unigene58680_All	0.032023819	undirected
CL1400.Contig11_All	CL303.Contig22_All	0.033178163	undirected
CL1400.Contig11_All	CL7548.Contig1_All	0.14830898	undirected
CL1400.Contig11_All	Unigene14677_All	0.092646871	undirected
CL1400.Contig11_All	CL4814.Contig21_All	0.05970741	undirected
CL1400.Contig11_All	CL16674.Contig2_All	0.11366143	undirected
CL1400.Contig11_All	Unigene25897_All	0.110176073	undirected
CL1400.Contig11_All	Unigene97484_All	0.031313573	undirected
CL1400.Contig11_All	CL4814.Contig5_All	0.106572479	undirected
CL1400.Contig11_All	CL4814.Contig22_All	0.128419102	undirected
CL1400.Contig11_All	Unigene37375_All	0.10837781	undirected
Unigene10500_All	Unigene22803_All	0.120499659	undirected
Unigene10500_All	Unigene24376_All	0.212408263	undirected
Unigene10500_All	Unigene99409_All	0.077129505	undirected
Unigene10500_All	Unigene53877_All	0.183154915	undirected
Unigene10500_All	CL16674.Contig2_All	0.19459562	undirected
Unigene10500_All	CL2707.Contig1_All	0.02102547	undirected
Unigene10500_All	CL7210.Contig1_All	0.136038964	undirected
Unigene10500_All	Unigene29199_All	0.048837541	undirected
Unigene10500_All	CL1400.Contig3_All	0.05297496	undirected
Unigene10500_All	Unigene41561_All	0.133763438	undirected
Unigene10500_All	Unigene44617_All	0.029048993	undirected
Unigene10500_All	Unigene97484_All	0.065130767	undirected
Unigene10500_All	CL19580.Contig2_All	0.096737316	undirected
Unigene10500_All	Unigene26869_All	0.104427979	undirected
Unigene10500_All	Unigene47834_All	0.092105353	undirected
Unigene10500_All	CL1400.Contig14_All	0.072277625	undirected
Unigene10500_All	CL1400.Contig2_All	0.044434419	undirected
Unigene10500_All	CL21002.Contig23_All	0.062817742	undirected
Unigene10500_All	CL303.Contig22_All	0.043007591	undirected
Unigene10500_All	CL7548.Contig1_All	0.208164245	undirected
Unigene10500_All	Unigene48242_All	0.033209519	undirected
Unigene10500_All	Unigene24376_All	0.212408263	undirected
Unigene10500_All	Unigene53877_All	0.183154915	undirected
Unigene10500_All	Unigene37150_All	0.17505635	undirected
Unigene10500_All	CL2707.Contig1_All	0.02102547	undirected
Unigene10500_All	Unigene29199_All	0.048837541	undirected
Unigene10500_All	Unigene41561_All	0.133763438	undirected
Unigene10500_All	CL10692.Contig1_All	0.047432872	undirected
Unigene10500_All	Unigene28394_All	0.033137144	undirected
Unigene10500_All	CL21002.Contig23_All	0.062817742	undirected
Unigene10500_All	Unigene60678_All	0.151119665	undirected
Unigene10500_All	CL16674.Contig2_All	0.19459562	undirected
Unigene10500_All	Unigene102550_All	0.11064814	undirected
Unigene10500_All	Unigene44617_All	0.029048993	undirected
Unigene10500_All	CL2764.Contig1_All	0.123409413	undirected
Unigene10500_All	CL2084.Contig4_All	0.063137432	undirected
Unigene10500_All	Unigene16372_All	0.184213205	undirected
Unigene10500_All	Unigene32676_All	0.063483582	undirected
Unigene10500_All	Unigene110024_All	0.071516654	undirected
Unigene10500_All	Unigene24376_All	0.212408263	undirected
Unigene10500_All	Unigene53877_All	0.183154915	undirected
Unigene10500_All	Unigene29199_All	0.048837541	undirected
Unigene10500_All	Unigene41561_All	0.133763438	undirected
Unigene10500_All	Unigene99478_All	0.136257196	undirected
Unigene10500_All	Unigene2663_All	0.098206004	undirected
Unigene10500_All	CL21002.Contig23_All	0.062817742	undirected
Unigene10500_All	Unigene111702_All	0.072229771	undirected
Unigene10500_All	Unigene58680_All	0.032549642	undirected
Unigene10500_All	CL303.Contig22_All	0.043007591	undirected
Unigene10500_All	CL7548.Contig1_All	0.208164245	undirected
Unigene10500_All	Unigene14677_All	0.094225439	undirected
Unigene10500_All	CL4814.Contig21_All	0.059033129	undirected
Unigene10500_All	CL16674.Contig2_All	0.19459562	undirected
Unigene10500_All	Unigene25897_All	0.173632295	undirected
Unigene10500_All	Unigene97484_All	0.065130767	undirected
Unigene10500_All	CL4814.Contig5_All	0.098727302	undirected
Unigene10500_All	CL4814.Contig22_All	0.14447526	undirected
Unigene10500_All	Unigene37375_All	0.088124186	undirected
Unigene22803_All	Unigene24376_All	0.127303609	undirected
Unigene22803_All	Unigene99409_All	0.05263705	undirected
Unigene22803_All	Unigene53877_All	0.094210723	undirected
Unigene22803_All	CL16674.Contig2_All	0.113008531	undirected
Unigene22803_All	CL7210.Contig1_All	0.131381315	undirected
Unigene22803_All	Unigene29199_All	0.062084369	undirected
Unigene22803_All	CL1400.Contig3_All	0.062819468	undirected
Unigene22803_All	Unigene41561_All	0.104744942	undirected
Unigene22803_All	Unigene97484_All	0.033502772	undirected
Unigene22803_All	CL19580.Contig2_All	0.093423635	undirected
Unigene22803_All	Unigene26869_All	0.081141413	undirected
Unigene22803_All	Unigene47834_All	0.082050146	undirected
Unigene22803_All	CL1400.Contig14_All	0.062616667	undirected
Unigene22803_All	CL1400.Contig2_All	0.062991972	undirected
Unigene22803_All	CL21002.Contig23_All	0.054394225	undirected
Unigene22803_All	CL303.Contig22_All	0.024174392	undirected
Unigene22803_All	CL7548.Contig1_All	0.149908442	undirected
Unigene22803_All	Unigene24376_All	0.127303609	undirected
Unigene22803_All	Unigene53877_All	0.094210723	undirected
Unigene22803_All	Unigene37150_All	0.081254217	undirected
Unigene22803_All	Unigene29199_All	0.062084369	undirected
Unigene22803_All	Unigene41561_All	0.104744942	undirected
Unigene22803_All	CL10692.Contig1_All	0.045322505	undirected
Unigene22803_All	CL21002.Contig23_All	0.054394225	undirected
Unigene22803_All	Unigene44481_All	0.029934119	undirected
Unigene22803_All	Unigene60678_All	0.066899347	undirected
Unigene22803_All	CL16674.Contig2_All	0.113008531	undirected
Unigene22803_All	Unigene102550_All	0.088809947	undirected
Unigene22803_All	CL2764.Contig1_All	0.0925155	undirected
Unigene22803_All	CL2084.Contig4_All	0.066623231	undirected
Unigene22803_All	Unigene16372_All	0.086794875	undirected
Unigene22803_All	Unigene32676_All	0.023514693	undirected
Unigene22803_All	Unigene110024_All	0.027915201	undirected
Unigene22803_All	Unigene24376_All	0.127303609	undirected
Unigene22803_All	Unigene53877_All	0.094210723	undirected
Unigene22803_All	Unigene29199_All	0.062084369	undirected
Unigene22803_All	Unigene41561_All	0.104744942	undirected
Unigene22803_All	Unigene99478_All	0.137752183	undirected
Unigene22803_All	Unigene2663_All	0.057845237	undirected
Unigene22803_All	CL21002.Contig23_All	0.054394225	undirected
Unigene22803_All	Unigene111702_All	0.031434591	undirected
Unigene22803_All	Unigene58680_All	0.046499409	undirected
Unigene22803_All	CL303.Contig22_All	0.024174392	undirected
Unigene22803_All	CL7548.Contig1_All	0.149908442	undirected
Unigene22803_All	Unigene14677_All	0.055423873	undirected
Unigene22803_All	CL4814.Contig21_All	0.046500447	undirected
Unigene22803_All	CL16674.Contig2_All	0.113008531	undirected
Unigene22803_All	Unigene25897_All	0.099011482	undirected
Unigene22803_All	Unigene97484_All	0.033502772	undirected
Unigene22803_All	CL4814.Contig5_All	0.100476295	undirected
Unigene22803_All	CL4814.Contig22_All	0.134530519	undirected
Unigene22803_All	Unigene37375_All	0.086508257	undirected
Unigene16043_All	Unigene32699_All	0.080444347	undirected
Unigene16043_All	Unigene32676_All	0.03335201	undirected
Unigene16043_All	Unigene16043_All	0.608088562	undirected
Unigene24376_All	Unigene99409_All	0.116703739	undirected
Unigene24376_All	Unigene53877_All	0.312499064	undirected
Unigene24376_All	CL14018.Contig2_All	0.021362806	undirected
Unigene24376_All	CL16674.Contig2_All	0.152747704	undirected
Unigene24376_All	Unigene109993_All	0.025164868	undirected
Unigene24376_All	CL7210.Contig1_All	0.108001044	undirected
Unigene24376_All	Unigene29199_All	0.074200047	undirected
Unigene24376_All	CL1400.Contig3_All	0.06619525	undirected
Unigene24376_All	Unigene41561_All	0.133873921	undirected
Unigene24376_All	Unigene157_All	0.023203189	undirected
Unigene24376_All	Unigene97484_All	0.15692758	undirected
Unigene24376_All	CL19580.Contig2_All	0.172425875	undirected
Unigene24376_All	Unigene26869_All	0.130312014	undirected
Unigene24376_All	Unigene47834_All	0.143814472	undirected
Unigene24376_All	CL1400.Contig14_All	0.104634623	undirected
Unigene24376_All	CL1400.Contig2_All	0.055096883	undirected
Unigene24376_All	CL21002.Contig23_All	0.079736128	undirected
Unigene24376_All	CL303.Contig22_All	0.073035098	undirected
Unigene24376_All	CL7548.Contig1_All	0.271225765	undirected
Unigene24376_All	Unigene48242_All	0.060539469	undirected
Unigene24376_All	Unigene24376_All	0.313663268	undirected
Unigene24376_All	Unigene53877_All	0.312499064	undirected
Unigene24376_All	CL14018.Contig2_All	0.021362806	undirected
Unigene24376_All	Unigene37150_All	0.293804066	undirected
Unigene24376_All	Unigene29199_All	0.074200047	undirected
Unigene24376_All	Unigene41561_All	0.133873921	undirected
Unigene24376_All	Unigene157_All	0.023203189	undirected
Unigene24376_All	CL10692.Contig1_All	0.051631513	undirected
Unigene24376_All	Unigene28394_All	0.055704332	undirected
Unigene24376_All	CL21002.Contig23_All	0.079736128	undirected
Unigene24376_All	Unigene44481_All	0.022218194	undirected
Unigene24376_All	Unigene60678_All	0.267515731	undirected
Unigene24376_All	CL16674.Contig2_All	0.152747704	undirected
Unigene24376_All	Unigene102550_All	0.101984654	undirected
Unigene24376_All	CL2764.Contig1_All	0.166249672	undirected
Unigene24376_All	Unigene32699_All	0.035003429	undirected
Unigene24376_All	CL2084.Contig4_All	0.05090413	undirected
Unigene24376_All	Unigene16372_All	0.222610837	undirected
Unigene24376_All	Unigene32676_All	0.159177571	undirected
Unigene24376_All	Unigene110024_All	0.142780652	undirected
Unigene24376_All	Unigene24376_All	0.313663268	undirected
Unigene24376_All	Unigene53877_All	0.312499064	undirected
Unigene24376_All	Unigene22567_All	0.031916866	undirected
Unigene24376_All	Unigene29199_All	0.074200047	undirected
Unigene24376_All	Unigene41561_All	0.133873921	undirected
Unigene24376_All	Unigene157_All	0.023203189	undirected
Unigene24376_All	Unigene99478_All	0.168636275	undirected
Unigene24376_All	Unigene2663_All	0.111121775	undirected
Unigene24376_All	CL21002.Contig23_All	0.079736128	undirected
Unigene24376_All	Unigene111702_All	0.166246119	undirected
Unigene24376_All	Unigene58680_All	0.02915752	undirected
Unigene24376_All	CL303.Contig22_All	0.073035098	undirected
Unigene24376_All	CL7548.Contig1_All	0.271225765	undirected
Unigene24376_All	Unigene14677_All	0.172671252	undirected
Unigene24376_All	CL4814.Contig21_All	0.077808723	undirected
Unigene24376_All	CL16674.Contig2_All	0.152747704	undirected
Unigene24376_All	Unigene109993_All	0.025164868	undirected
Unigene24376_All	Unigene25897_All	0.255142502	undirected
Unigene24376_All	Unigene97484_All	0.15692758	undirected
Unigene24376_All	CL4814.Contig5_All	0.115172498	undirected
Unigene24376_All	CL4814.Contig22_All	0.125427726	undirected
Unigene24376_All	Unigene37375_All	0.14545293	undirected
Unigene99409_All	Unigene53877_All	0.129457572	undirected
Unigene99409_All	CL14018.Contig2_All	0.044571058	undirected
Unigene99409_All	CL16674.Contig2_All	0.064480793	undirected
Unigene99409_All	Unigene109993_All	0.053714545	undirected
Unigene99409_All	CL7210.Contig1_All	0.033678889	undirected
Unigene99409_All	Unigene29199_All	0.033310148	undirected
Unigene99409_All	CL1400.Contig3_All	0.048770203	undirected
Unigene99409_All	Unigene41561_All	0.053700032	undirected
Unigene99409_All	Unigene97484_All	0.031237842	undirected
Unigene99409_All	CL19580.Contig2_All	0.08377401	undirected
Unigene99409_All	Unigene26869_All	0.047125495	undirected
Unigene99409_All	Unigene47834_All	0.075394845	undirected
Unigene99409_All	CL1400.Contig14_All	0.101214719	undirected
Unigene99409_All	CL1400.Contig2_All	0.029136958	undirected
Unigene99409_All	CL303.Contig22_All	0.07488327	undirected
Unigene99409_All	CL7548.Contig1_All	0.082313112	undirected
Unigene99409_All	Unigene24376_All	0.116703739	undirected
Unigene99409_All	Unigene53877_All	0.129457572	undirected
Unigene99409_All	CL14018.Contig2_All	0.044571058	undirected
Unigene99409_All	Unigene37150_All	0.099198665	undirected
Unigene99409_All	Unigene29199_All	0.033310148	undirected
Unigene99409_All	Unigene41561_All	0.053700032	undirected
Unigene99409_All	CL10692.Contig1_All	0.043081839	undirected
Unigene99409_All	Unigene28394_All	0.026877399	undirected
Unigene99409_All	Unigene44481_All	0.022251278	undirected
Unigene99409_All	Unigene60678_All	0.157683296	undirected
Unigene99409_All	CL16674.Contig2_All	0.064480793	undirected
Unigene99409_All	Unigene102550_All	0.079553348	undirected
Unigene99409_All	CL2764.Contig1_All	0.086581372	undirected
Unigene99409_All	CL2084.Contig4_All	0.029172114	undirected
Unigene99409_All	Unigene16372_All	0.133689887	undirected
Unigene99409_All	Unigene32676_All	0.095056444	undirected
Unigene99409_All	Unigene110024_All	0.160635581	undirected
Unigene99409_All	Unigene24376_All	0.116703739	undirected
Unigene99409_All	Unigene53877_All	0.129457572	undirected
Unigene99409_All	Unigene29199_All	0.033310148	undirected
Unigene99409_All	Unigene41561_All	0.053700032	undirected
Unigene99409_All	Unigene99478_All	0.055709544	undirected
Unigene99409_All	Unigene2663_All	0.03382803	undirected
Unigene99409_All	Unigene111702_All	0.089545363	undirected
Unigene99409_All	CL303.Contig22_All	0.07488327	undirected
Unigene99409_All	CL7548.Contig1_All	0.082313112	undirected
Unigene99409_All	Unigene14677_All	0.14303162	undirected
Unigene99409_All	CL4814.Contig21_All	0.084182207	undirected
Unigene99409_All	CL16674.Contig2_All	0.064480793	undirected
Unigene99409_All	Unigene109993_All	0.053714545	undirected
Unigene99409_All	Unigene25897_All	0.068067343	undirected
Unigene99409_All	Unigene97484_All	0.031237842	undirected
Unigene99409_All	CL4814.Contig5_All	0.043589781	undirected
Unigene99409_All	CL4814.Contig22_All	0.044668595	undirected
Unigene99409_All	Unigene37375_All	0.085544674	undirected
Unigene53877_All	CL16674.Contig2_All	0.122042206	undirected
Unigene53877_All	Unigene109993_All	0.028491896	undirected
Unigene53877_All	CL7210.Contig1_All	0.058865924	undirected
Unigene53877_All	Unigene29199_All	0.055477379	undirected
Unigene53877_All	CL1400.Contig3_All	0.047623613	undirected
Unigene53877_All	Unigene41561_All	0.078088413	undirected
Unigene53877_All	Unigene97484_All	0.1245717	undirected
Unigene53877_All	CL19580.Contig2_All	0.163376027	undirected
Unigene53877_All	Unigene26869_All	0.115434012	undirected
Unigene53877_All	Unigene47834_All	0.140136965	undirected
Unigene53877_All	CL1400.Contig14_All	0.101912168	undirected
Unigene53877_All	CL1400.Contig2_All	0.046683394	undirected
Unigene53877_All	CL21002.Contig23_All	0.057630538	undirected
Unigene53877_All	CL303.Contig22_All	0.087405007	undirected
Unigene53877_All	CL7548.Contig1_All	0.244570063	undirected
Unigene53877_All	Unigene48242_All	0.06358023	undirected
Unigene53877_All	Unigene24376_All	0.312499064	undirected
Unigene53877_All	Unigene53877_All	0.316930256	undirected
Unigene53877_All	Unigene37150_All	0.228426309	undirected
Unigene53877_All	Unigene29199_All	0.055477379	undirected
Unigene53877_All	Unigene41561_All	0.078088413	undirected
Unigene53877_All	CL10692.Contig1_All	0.050975355	undirected
Unigene53877_All	Unigene28394_All	0.055884954	undirected
Unigene53877_All	CL21002.Contig23_All	0.057630538	undirected
Unigene53877_All	Unigene60678_All	0.27802611	undirected
Unigene53877_All	CL16674.Contig2_All	0.122042206	undirected
Unigene53877_All	Unigene102550_All	0.088075267	undirected
Unigene53877_All	CL2764.Contig1_All	0.151410023	undirected
Unigene53877_All	Unigene32699_All	0.056760344	undirected
Unigene53877_All	CL2084.Contig4_All	0.027597424	undirected
Unigene53877_All	Unigene16372_All	0.211451909	undirected
Unigene53877_All	Unigene32676_All	0.202070462	undirected
Unigene53877_All	Unigene110024_All	0.157415919	undirected
Unigene53877_All	Unigene24376_All	0.312499064	undirected
Unigene53877_All	Unigene53877_All	0.316930256	undirected
Unigene53877_All	Unigene22567_All	0.032619777	undirected
Unigene53877_All	Unigene29199_All	0.055477379	undirected
Unigene53877_All	Unigene41561_All	0.078088413	undirected
Unigene53877_All	Unigene99478_All	0.126207443	undirected
Unigene53877_All	Unigene2663_All	0.081742334	undirected
Unigene53877_All	CL21002.Contig23_All	0.057630538	undirected
Unigene53877_All	Unigene111702_All	0.210256733	undirected
Unigene53877_All	Unigene58680_All	0.023429202	undirected
Unigene53877_All	CL303.Contig22_All	0.087405007	undirected
Unigene53877_All	CL7548.Contig1_All	0.244570063	undirected
Unigene53877_All	Unigene14677_All	0.193029714	undirected
Unigene53877_All	CL4814.Contig21_All	0.062443759	undirected
Unigene53877_All	CL16674.Contig2_All	0.122042206	undirected
Unigene53877_All	Unigene109993_All	0.028491896	undirected
Unigene53877_All	Unigene25897_All	0.205387595	undirected
Unigene53877_All	Unigene97484_All	0.1245717	undirected
Unigene53877_All	CL4814.Contig5_All	0.09002419	undirected
Unigene53877_All	CL4814.Contig22_All	0.104373566	undirected
Unigene53877_All	Unigene37375_All	0.129307126	undirected
CL14018.Contig2_All	Unigene41561_All	0.021085769	undirected
CL14018.Contig2_All	CL19580.Contig2_All	0.029237236	undirected
CL14018.Contig2_All	CL1400.Contig14_All	0.052715642	undirected
CL14018.Contig2_All	Unigene24376_All	0.021362806	undirected
CL14018.Contig2_All	CL14018.Contig2_All	0.329055546	undirected
CL14018.Contig2_All	Unigene41561_All	0.021085769	undirected
CL14018.Contig2_All	Unigene60678_All	0.029126252	undirected
CL14018.Contig2_All	CL2764.Contig1_All	0.025773533	undirected
CL14018.Contig2_All	Unigene110024_All	0.037914932	undirected
CL14018.Contig2_All	Unigene24376_All	0.021362806	undirected
CL14018.Contig2_All	Unigene41561_All	0.021085769	undirected
CL14018.Contig2_All	Unigene14677_All	0.034863914	undirected
CL14018.Contig2_All	Unigene37375_All	0.035143375	undirected
CL16674.Contig2_All	CL7210.Contig1_All	0.086850714	undirected
CL16674.Contig2_All	Unigene29199_All	0.025753501	undirected
CL16674.Contig2_All	CL1400.Contig3_All	0.025421	undirected
CL16674.Contig2_All	Unigene41561_All	0.062006767	undirected
CL16674.Contig2_All	Unigene97484_All	0.033972424	undirected
CL16674.Contig2_All	CL19580.Contig2_All	0.077497292	undirected
CL16674.Contig2_All	Unigene26869_All	0.070054942	undirected
CL16674.Contig2_All	Unigene47834_All	0.075412916	undirected
CL16674.Contig2_All	CL1400.Contig14_All	0.044620164	undirected
CL16674.Contig2_All	CL21002.Contig23_All	0.031173557	undirected
CL16674.Contig2_All	CL303.Contig22_All	0.020796572	undirected
CL16674.Contig2_All	CL7548.Contig1_All	0.151597361	undirected
CL16674.Contig2_All	Unigene24376_All	0.152747704	undirected
CL16674.Contig2_All	Unigene53877_All	0.122042206	undirected
CL16674.Contig2_All	Unigene37150_All	0.132453396	undirected
CL16674.Contig2_All	Unigene29199_All	0.025753501	undirected
CL16674.Contig2_All	Unigene41561_All	0.062006767	undirected
CL16674.Contig2_All	CL10692.Contig1_All	0.028136327	undirected
CL16674.Contig2_All	CL21002.Contig23_All	0.031173557	undirected
CL16674.Contig2_All	Unigene60678_All	0.100951582	undirected
CL16674.Contig2_All	CL16674.Contig2_All	0.222978376	undirected
CL16674.Contig2_All	Unigene102550_All	0.07850866	undirected
CL16674.Contig2_All	CL2764.Contig1_All	0.123490626	undirected
CL16674.Contig2_All	CL2084.Contig4_All	0.023244203	undirected
CL16674.Contig2_All	Unigene16372_All	0.159565463	undirected
CL16674.Contig2_All	Unigene32676_All	0.0367956	undirected
CL16674.Contig2_All	Unigene110024_All	0.040341493	undirected
CL16674.Contig2_All	Unigene24376_All	0.152747704	undirected
CL16674.Contig2_All	Unigene53877_All	0.122042206	undirected
CL16674.Contig2_All	Unigene29199_All	0.025753501	undirected
CL16674.Contig2_All	Unigene41561_All	0.062006767	undirected
CL16674.Contig2_All	Unigene99478_All	0.089644546	undirected
CL16674.Contig2_All	Unigene2663_All	0.062165913	undirected
CL16674.Contig2_All	CL21002.Contig23_All	0.031173557	undirected
CL16674.Contig2_All	Unigene111702_All	0.041063136	undirected
CL16674.Contig2_All	CL303.Contig22_All	0.020796572	undirected
CL16674.Contig2_All	CL7548.Contig1_All	0.151597361	undirected
CL16674.Contig2_All	Unigene14677_All	0.084595636	undirected
CL16674.Contig2_All	CL4814.Contig21_All	0.027231062	undirected
CL16674.Contig2_All	CL16674.Contig2_All	0.222978376	undirected
CL16674.Contig2_All	Unigene25897_All	0.126937402	undirected
CL16674.Contig2_All	Unigene97484_All	0.033972424	undirected
CL16674.Contig2_All	CL4814.Contig5_All	0.090536627	undirected
CL16674.Contig2_All	CL4814.Contig22_All	0.101500943	undirected
CL16674.Contig2_All	Unigene37375_All	0.068571743	undirected
Unigene109993_All	CL1400.Contig14_All	0.024291578	undirected
Unigene109993_All	Unigene24376_All	0.025164868	undirected
Unigene109993_All	Unigene53877_All	0.028491896	undirected
Unigene109993_All	Unigene37150_All	0.028471468	undirected
Unigene109993_All	Unigene60678_All	0.048432714	undirected
Unigene109993_All	Unigene16372_All	0.038321577	undirected
Unigene109993_All	Unigene110024_All	0.045569158	undirected
Unigene109993_All	Unigene24376_All	0.025164868	undirected
Unigene109993_All	Unigene53877_All	0.028491896	undirected
Unigene109993_All	Unigene14677_All	0.042515006	undirected
Unigene109993_All	Unigene109993_All	0.452100206	undirected
CL2707.Contig1_All	Unigene41561_All	0.030996067	undirected
CL2707.Contig1_All	Unigene157_All	0.024970842	undirected
CL2707.Contig1_All	Unigene44617_All	0.08459102	undirected
CL2707.Contig1_All	CL7548.Contig1_All	0.026968839	undirected
CL2707.Contig1_All	CL2707.Contig1_All	0.166604833	undirected
CL2707.Contig1_All	Unigene41561_All	0.030996067	undirected
CL2707.Contig1_All	Unigene157_All	0.024970842	undirected
CL2707.Contig1_All	Unigene28394_All	0.047637905	undirected
CL2707.Contig1_All	Unigene44617_All	0.08459102	undirected
CL2707.Contig1_All	CL2764.Contig1_All	0.023859449	undirected
CL2707.Contig1_All	Unigene43487_All	0.023976602	undirected
CL2707.Contig1_All	Unigene41561_All	0.030996067	undirected
CL2707.Contig1_All	Unigene157_All	0.024970842	undirected
CL2707.Contig1_All	Unigene58680_All	0.029324266	undirected
CL2707.Contig1_All	CL7548.Contig1_All	0.026968839	undirected
CL7210.Contig1_All	Unigene29199_All	0.028094653	undirected
CL7210.Contig1_All	Unigene41561_All	0.076226775	undirected
CL7210.Contig1_All	Unigene44617_All	0.024923941	undirected
CL7210.Contig1_All	Unigene97484_All	0.023277817	undirected
CL7210.Contig1_All	CL19580.Contig2_All	0.055927981	undirected
CL7210.Contig1_All	Unigene26869_All	0.028871534	undirected
CL7210.Contig1_All	Unigene47834_All	0.040241373	undirected
CL7210.Contig1_All	CL1400.Contig14_All	0.033433672	undirected
CL7210.Contig1_All	CL1400.Contig2_All	0.02199171	undirected
CL7210.Contig1_All	CL21002.Contig23_All	0.038356033	undirected
CL7210.Contig1_All	CL7548.Contig1_All	0.133272281	undirected
CL7210.Contig1_All	Unigene24376_All	0.108001044	undirected
CL7210.Contig1_All	Unigene53877_All	0.058865924	undirected
CL7210.Contig1_All	Unigene37150_All	0.056610537	undirected
CL7210.Contig1_All	Unigene29199_All	0.028094653	undirected
CL7210.Contig1_All	Unigene41561_All	0.076226775	undirected
CL7210.Contig1_All	CL21002.Contig23_All	0.038356033	undirected
CL7210.Contig1_All	Unigene60678_All	0.041454398	undirected
CL7210.Contig1_All	CL16674.Contig2_All	0.086850714	undirected
CL7210.Contig1_All	Unigene102550_All	0.032809929	undirected
CL7210.Contig1_All	Unigene44617_All	0.024923941	undirected
CL7210.Contig1_All	CL2764.Contig1_All	0.082555094	undirected
CL7210.Contig1_All	CL2084.Contig4_All	0.037983569	undirected
CL7210.Contig1_All	Unigene16372_All	0.050546864	undirected
CL7210.Contig1_All	Unigene24376_All	0.108001044	undirected
CL7210.Contig1_All	Unigene53877_All	0.058865924	undirected
CL7210.Contig1_All	Unigene29199_All	0.028094653	undirected
CL7210.Contig1_All	Unigene41561_All	0.076226775	undirected
CL7210.Contig1_All	Unigene99478_All	0.050619332	undirected
CL7210.Contig1_All	Unigene2663_All	0.033048948	undirected
CL7210.Contig1_All	CL21002.Contig23_All	0.038356033	undirected
CL7210.Contig1_All	Unigene58680_All	0.030375684	undirected
CL7210.Contig1_All	CL7548.Contig1_All	0.133272281	undirected
CL7210.Contig1_All	Unigene14677_All	0.039616135	undirected
CL7210.Contig1_All	CL16674.Contig2_All	0.086850714	undirected
CL7210.Contig1_All	Unigene25897_All	0.067248359	undirected
CL7210.Contig1_All	Unigene97484_All	0.023277817	undirected
CL7210.Contig1_All	CL4814.Contig5_All	0.093972829	undirected
CL7210.Contig1_All	CL4814.Contig22_All	0.077733302	undirected
CL7210.Contig1_All	Unigene37375_All	0.056934026	undirected
Unigene29199_All	CL1400.Contig3_All	0.097209693	undirected
Unigene29199_All	Unigene41561_All	0.10320075	undirected
Unigene29199_All	CL19580.Contig2_All	0.118348972	undirected
Unigene29199_All	Unigene26869_All	0.036383588	undirected
Unigene29199_All	Unigene47834_All	0.083949792	undirected
Unigene29199_All	CL1400.Contig14_All	0.074601508	undirected
Unigene29199_All	CL1400.Contig2_All	0.052669701	undirected
Unigene29199_All	CL21002.Contig23_All	0.026951987	undirected
Unigene29199_All	CL303.Contig22_All	0.028942519	undirected
Unigene29199_All	CL7548.Contig1_All	0.066193097	undirected
Unigene29199_All	Unigene24376_All	0.074200047	undirected
Unigene29199_All	Unigene53877_All	0.055477379	undirected
Unigene29199_All	Unigene37150_All	0.037395921	undirected
Unigene29199_All	Unigene29199_All	0.147913324	undirected
Unigene29199_All	Unigene41561_All	0.10320075	undirected
Unigene29199_All	CL10692.Contig1_All	0.050243498	undirected
Unigene29199_All	CL21002.Contig23_All	0.026951987	undirected
Unigene29199_All	Unigene44481_All	0.053256144	undirected
Unigene29199_All	Unigene60678_All	0.045624467	undirected
Unigene29199_All	CL16674.Contig2_All	0.025753501	undirected
Unigene29199_All	Unigene102550_All	0.03350846	undirected
Unigene29199_All	CL2764.Contig1_All	0.099096246	undirected
Unigene29199_All	CL2084.Contig4_All	0.033447809	undirected
Unigene29199_All	Unigene16372_All	0.03319088	undirected
Unigene29199_All	Unigene32676_All	0.023861982	undirected
Unigene29199_All	Unigene110024_All	0.031660769	undirected
Unigene29199_All	Unigene24376_All	0.074200047	undirected
Unigene29199_All	Unigene53877_All	0.055477379	undirected
Unigene29199_All	Unigene29199_All	0.147913324	undirected
Unigene29199_All	Unigene41561_All	0.10320075	undirected
Unigene29199_All	Unigene99478_All	0.062478662	undirected
Unigene29199_All	Unigene2663_All	0.026004096	undirected
Unigene29199_All	CL21002.Contig23_All	0.026951987	undirected
Unigene29199_All	Unigene111702_All	0.027292198	undirected
Unigene29199_All	CL303.Contig22_All	0.028942519	undirected
Unigene29199_All	CL7548.Contig1_All	0.066193097	undirected
Unigene29199_All	Unigene14677_All	0.072907603	undirected
Unigene29199_All	CL4814.Contig21_All	0.048620745	undirected
Unigene29199_All	CL16674.Contig2_All	0.025753501	undirected
Unigene29199_All	Unigene25897_All	0.03833817	undirected
Unigene29199_All	CL4814.Contig5_All	0.061439972	undirected
Unigene29199_All	CL4814.Contig22_All	0.031176201	undirected
Unigene29199_All	Unigene37375_All	0.086189733	undirected
CL1400.Contig3_All	Unigene41561_All	0.03991258	undirected
CL1400.Contig3_All	CL19580.Contig2_All	0.120211514	undirected
CL1400.Contig3_All	Unigene26869_All	0.023394885	undirected
CL1400.Contig3_All	Unigene47834_All	0.094716623	undirected
CL1400.Contig3_All	CL1400.Contig14_All	0.077714221	undirected
CL1400.Contig3_All	CL1400.Contig2_All	0.042271968	undirected
CL1400.Contig3_All	CL7548.Contig1_All	0.054999021	undirected
CL1400.Contig3_All	Unigene24376_All	0.06619525	undirected
CL1400.Contig3_All	Unigene53877_All	0.047623613	undirected
CL1400.Contig3_All	Unigene37150_All	0.025178537	undirected
CL1400.Contig3_All	Unigene29199_All	0.097209693	undirected
CL1400.Contig3_All	Unigene41561_All	0.03991258	undirected
CL1400.Contig3_All	CL10692.Contig1_All	0.025905313	undirected
CL1400.Contig3_All	Unigene44481_All	0.058754391	undirected
CL1400.Contig3_All	Unigene60678_All	0.040331694	undirected
CL1400.Contig3_All	CL16674.Contig2_All	0.025421	undirected
CL1400.Contig3_All	Unigene102550_All	0.02837596	undirected
CL1400.Contig3_All	CL2764.Contig1_All	0.098627455	undirected
CL1400.Contig3_All	Unigene16372_All	0.029256892	undirected
CL1400.Contig3_All	Unigene110024_All	0.025013027	undirected
CL1400.Contig3_All	Unigene24376_All	0.06619525	undirected
CL1400.Contig3_All	Unigene53877_All	0.047623613	undirected
CL1400.Contig3_All	Unigene29199_All	0.097209693	undirected
CL1400.Contig3_All	Unigene41561_All	0.03991258	undirected
CL1400.Contig3_All	Unigene99478_All	0.037967144	undirected
CL1400.Contig3_All	Unigene111702_All	0.021877599	undirected
CL1400.Contig3_All	CL7548.Contig1_All	0.054999021	undirected
CL1400.Contig3_All	Unigene14677_All	0.096634958	undirected
CL1400.Contig3_All	CL4814.Contig21_All	0.024551103	undirected
CL1400.Contig3_All	CL16674.Contig2_All	0.025421	undirected
CL1400.Contig3_All	Unigene25897_All	0.021928082	undirected
CL1400.Contig3_All	CL4814.Contig5_All	0.055122461	undirected
CL1400.Contig3_All	CL4814.Contig22_All	0.032130444	undirected
CL1400.Contig3_All	Unigene37375_All	0.094738265	undirected
Unigene41561_All	Unigene157_All	0.020213889	undirected
Unigene41561_All	Unigene44617_All	0.039124828	undirected
Unigene41561_All	Unigene97484_All	0.027054189	undirected
Unigene41561_All	CL19580.Contig2_All	0.12534873	undirected
Unigene41561_All	Unigene26869_All	0.049586465	undirected
Unigene41561_All	Unigene47834_All	0.078833274	undirected
Unigene41561_All	CL1400.Contig14_All	0.101229997	undirected
Unigene41561_All	CL1400.Contig2_All	0.034584869	undirected
Unigene41561_All	CL21002.Contig23_All	0.063022578	undirected
Unigene41561_All	CL303.Contig22_All	0.052806102	undirected
Unigene41561_All	CL7548.Contig1_All	0.15273721	undirected
Unigene41561_All	Unigene48242_All	0.034258474	undirected
Unigene41561_All	Unigene24376_All	0.133873921	undirected
Unigene41561_All	Unigene53877_All	0.078088413	undirected
Unigene41561_All	CL14018.Contig2_All	0.021085769	undirected
Unigene41561_All	Unigene37150_All	0.066393998	undirected
Unigene41561_All	CL2707.Contig1_All	0.030996067	undirected
Unigene41561_All	Unigene29199_All	0.10320075	undirected
Unigene41561_All	Unigene41561_All	0.214418937	undirected
Unigene41561_All	Unigene157_All	0.020213889	undirected
Unigene41561_All	CL10692.Contig1_All	0.03456062	undirected
Unigene41561_All	CL21002.Contig23_All	0.063022578	undirected
Unigene41561_All	Unigene44481_All	0.030176045	undirected
Unigene41561_All	Unigene60678_All	0.064318711	undirected
Unigene41561_All	CL16674.Contig2_All	0.062006767	undirected
Unigene41561_All	Unigene102550_All	0.040351003	undirected
Unigene41561_All	Unigene44617_All	0.039124828	undirected
Unigene41561_All	CL2764.Contig1_All	0.147207183	undirected
Unigene41561_All	CL2084.Contig4_All	0.071967971	undirected
Unigene41561_All	Unigene16372_All	0.053786917	undirected
Unigene41561_All	Unigene32676_All	0.028934838	undirected
Unigene41561_All	Unigene110024_All	0.045615418	undirected
Unigene41561_All	Unigene24376_All	0.133873921	undirected
Unigene41561_All	Unigene53877_All	0.078088413	undirected
Unigene41561_All	Unigene29199_All	0.10320075	undirected
Unigene41561_All	Unigene41561_All	0.214418937	undirected
Unigene41561_All	Unigene157_All	0.020213889	undirected
Unigene41561_All	Unigene99478_All	0.064097638	undirected
Unigene41561_All	Unigene2663_All	0.062404581	undirected
Unigene41561_All	CL21002.Contig23_All	0.063022578	undirected
Unigene41561_All	Unigene111702_All	0.027150574	undirected
Unigene41561_All	Unigene58680_All	0.046125702	undirected
Unigene41561_All	CL303.Contig22_All	0.052806102	undirected
Unigene41561_All	CL7548.Contig1_All	0.15273721	undirected
Unigene41561_All	Unigene14677_All	0.07921925	undirected
Unigene41561_All	CL4814.Contig21_All	0.045579947	undirected
Unigene41561_All	CL16674.Contig2_All	0.062006767	undirected
Unigene41561_All	Unigene25897_All	0.08862671	undirected
Unigene41561_All	Unigene8296_All	0.020402247	undirected
Unigene41561_All	Unigene97484_All	0.027054189	undirected
Unigene41561_All	CL4814.Contig5_All	0.093169646	undirected
Unigene41561_All	CL4814.Contig22_All	0.053855505	undirected
Unigene41561_All	Unigene37375_All	0.109345287	undirected
Unigene157_All	CL19580.Contig2_All	0.02604255	undirected
Unigene157_All	CL1400.Contig14_All	0.021828101	undirected
Unigene157_All	CL21002.Contig23_All	0.055673238	undirected
Unigene157_All	CL7548.Contig1_All	0.029199253	undirected
Unigene157_All	Unigene24376_All	0.023203189	undirected
Unigene157_All	CL2707.Contig1_All	0.024970842	undirected
Unigene157_All	Unigene41561_All	0.020213889	undirected
Unigene157_All	Unigene157_All	0.315544205	undirected
Unigene157_All	Unigene28394_All	0.028911013	undirected
Unigene157_All	CL21002.Contig23_All	0.055673238	undirected
Unigene157_All	CL2764.Contig1_All	0.026101742	undirected
Unigene157_All	Unigene24376_All	0.023203189	undirected
Unigene157_All	Unigene41561_All	0.020213889	undirected
Unigene157_All	Unigene157_All	0.315544205	undirected
Unigene157_All	CL21002.Contig23_All	0.055673238	undirected
Unigene157_All	Unigene58680_All	0.025872688	undirected
Unigene157_All	CL7548.Contig1_All	0.029199253	undirected
Unigene157_All	CL4814.Contig21_All	0.020158402	undirected
Unigene157_All	CL4814.Contig5_All	0.02320669	undirected
Unigene157_All	Unigene37375_All	0.032830324	undirected
Unigene44617_All	CL7548.Contig1_All	0.02527831	undirected
Unigene44617_All	CL2707.Contig1_All	0.08459102	undirected
Unigene44617_All	Unigene41561_All	0.039124828	undirected
Unigene44617_All	Unigene44617_All	0.310837431	undirected
Unigene44617_All	Unigene41561_All	0.039124828	undirected
Unigene44617_All	CL7548.Contig1_All	0.02527831	undirected
Unigene97484_All	CL19580.Contig2_All	0.048070874	undirected
Unigene97484_All	Unigene47834_All	0.040241226	undirected
Unigene97484_All	CL1400.Contig14_All	0.022465744	undirected
Unigene97484_All	CL1400.Contig2_All	0.050172	undirected
Unigene97484_All	CL21002.Contig23_All	0.020357676	undirected
Unigene97484_All	CL7548.Contig1_All	0.118830981	undirected
Unigene97484_All	Unigene24376_All	0.15692758	undirected
Unigene97484_All	Unigene53877_All	0.1245717	undirected
Unigene97484_All	Unigene37150_All	0.044969576	undirected
Unigene97484_All	Unigene41561_All	0.027054189	undirected
Unigene97484_All	CL21002.Contig23_All	0.020357676	undirected
Unigene97484_All	Unigene60678_All	0.097703001	undirected
Unigene97484_All	CL16674.Contig2_All	0.033972424	undirected
Unigene97484_All	CL2764.Contig1_All	0.036372745	undirected
Unigene97484_All	Unigene16372_All	0.052664289	undirected
Unigene97484_All	Unigene32676_All	0.05419403	undirected
Unigene97484_All	Unigene110024_All	0.039697717	undirected
Unigene97484_All	Unigene24376_All	0.15692758	undirected
Unigene97484_All	Unigene53877_All	0.1245717	undirected
Unigene97484_All	Unigene41561_All	0.027054189	undirected
Unigene97484_All	Unigene99478_All	0.036808973	undirected
Unigene97484_All	CL21002.Contig23_All	0.020357676	undirected
Unigene97484_All	Unigene111702_All	0.072382735	undirected
Unigene97484_All	CL7548.Contig1_All	0.118830981	undirected
Unigene97484_All	Unigene14677_All	0.046900691	undirected
Unigene97484_All	CL16674.Contig2_All	0.033972424	undirected
Unigene97484_All	Unigene25897_All	0.050881988	undirected
Unigene97484_All	Unigene97484_All	0.324082745	undirected
Unigene97484_All	CL4814.Contig5_All	0.030157649	undirected
Unigene97484_All	CL4814.Contig22_All	0.053118998	undirected
Unigene97484_All	Unigene37375_All	0.039572099	undirected
CL19580.Contig2_All	Unigene26869_All	0.114847432	undirected
CL19580.Contig2_All	Unigene47834_All	0.142511583	undirected
CL19580.Contig2_All	CL1400.Contig14_All	0.119696636	undirected
CL19580.Contig2_All	CL1400.Contig2_All	0.074824773	undirected
CL19580.Contig2_All	CL21002.Contig23_All	0.043916345	undirected
CL19580.Contig2_All	CL303.Contig22_All	0.068305635	undirected
CL19580.Contig2_All	CL7548.Contig1_All	0.148608826	undirected
CL19580.Contig2_All	Unigene48242_All	0.034631436	undirected
CL19580.Contig2_All	Unigene24376_All	0.172425875	undirected
CL19580.Contig2_All	Unigene53877_All	0.163376027	undirected
CL19580.Contig2_All	CL14018.Contig2_All	0.029237236	undirected
CL19580.Contig2_All	Unigene37150_All	0.108472057	undirected
CL19580.Contig2_All	Unigene29199_All	0.118348972	undirected
CL19580.Contig2_All	Unigene41561_All	0.12534873	undirected
CL19580.Contig2_All	Unigene157_All	0.02604255	undirected
CL19580.Contig2_All	CL10692.Contig1_All	0.090817637	undirected
CL19580.Contig2_All	Unigene28394_All	0.027186918	undirected
CL19580.Contig2_All	CL21002.Contig23_All	0.043916345	undirected
CL19580.Contig2_All	Unigene44481_All	0.044431149	undirected
CL19580.Contig2_All	Unigene60678_All	0.146862505	undirected
CL19580.Contig2_All	CL16674.Contig2_All	0.077497292	undirected
CL19580.Contig2_All	Unigene102550_All	0.103099819	undirected
CL19580.Contig2_All	CL2764.Contig1_All	0.154067287	undirected
CL19580.Contig2_All	Unigene32699_All	0.023012112	undirected
CL19580.Contig2_All	CL2084.Contig4_All	0.04774778	undirected
CL19580.Contig2_All	Unigene16372_All	0.117094937	undirected
CL19580.Contig2_All	Unigene32676_All	0.08042676	undirected
CL19580.Contig2_All	Unigene110024_All	0.099864965	undirected
CL19580.Contig2_All	Unigene24376_All	0.172425875	undirected
CL19580.Contig2_All	Unigene53877_All	0.163376027	undirected
CL19580.Contig2_All	Unigene29199_All	0.118348972	undirected
CL19580.Contig2_All	Unigene41561_All	0.12534873	undirected
CL19580.Contig2_All	Unigene157_All	0.02604255	undirected
CL19580.Contig2_All	Unigene99478_All	0.141299226	undirected
CL19580.Contig2_All	Unigene2663_All	0.063196985	undirected
CL19580.Contig2_All	CL21002.Contig23_All	0.043916345	undirected
CL19580.Contig2_All	Unigene111702_All	0.094856745	undirected
CL19580.Contig2_All	Unigene58680_All	0.029374042	undirected
CL19580.Contig2_All	CL303.Contig22_All	0.068305635	undirected
CL19580.Contig2_All	CL7548.Contig1_All	0.148608826	undirected
CL19580.Contig2_All	Unigene14677_All	0.140970313	undirected
CL19580.Contig2_All	CL4814.Contig21_All	0.083969905	undirected
CL19580.Contig2_All	CL16674.Contig2_All	0.077497292	undirected
CL19580.Contig2_All	Unigene25897_All	0.112717757	undirected
CL19580.Contig2_All	Unigene97484_All	0.048070874	undirected
CL19580.Contig2_All	CL4814.Contig5_All	0.096575036	undirected
CL19580.Contig2_All	CL4814.Contig22_All	0.083276629	undirected
CL19580.Contig2_All	Unigene37375_All	0.126678235	undirected
Unigene26869_All	Unigene47834_All	0.090009255	undirected
Unigene26869_All	CL1400.Contig14_All	0.053196998	undirected
Unigene26869_All	CL1400.Contig2_All	0.028531177	undirected
Unigene26869_All	CL7548.Contig1_All	0.136131614	undirected
Unigene26869_All	Unigene24376_All	0.130312014	undirected
Unigene26869_All	Unigene53877_All	0.115434012	undirected
Unigene26869_All	Unigene37150_All	0.041838096	undirected
Unigene26869_All	Unigene29199_All	0.036383588	undirected
Unigene26869_All	Unigene41561_All	0.049586465	undirected
Unigene26869_All	CL10692.Contig1_All	0.035946463	undirected
Unigene26869_All	Unigene60678_All	0.098432519	undirected
Unigene26869_All	CL16674.Contig2_All	0.070054942	undirected
Unigene26869_All	Unigene102550_All	0.073583895	undirected
Unigene26869_All	CL2764.Contig1_All	0.142294091	undirected
Unigene26869_All	Unigene16372_All	0.067891874	undirected
Unigene26869_All	Unigene32676_All	0.03400735	undirected
Unigene26869_All	Unigene110024_All	0.037022425	undirected
Unigene26869_All	Unigene24376_All	0.130312014	undirected
Unigene26869_All	Unigene53877_All	0.115434012	undirected
Unigene26869_All	Unigene29199_All	0.036383588	undirected
Unigene26869_All	Unigene41561_All	0.049586465	undirected
Unigene26869_All	Unigene99478_All	0.084871031	undirected
Unigene26869_All	Unigene2663_All	0.041163705	undirected
Unigene26869_All	Unigene111702_All	0.031057951	undirected
Unigene26869_All	CL7548.Contig1_All	0.136131614	undirected
Unigene26869_All	Unigene14677_All	0.081677106	undirected
Unigene26869_All	CL16674.Contig2_All	0.070054942	undirected
Unigene26869_All	Unigene25897_All	0.095691972	undirected
Unigene26869_All	CL4814.Contig5_All	0.106253624	undirected
Unigene26869_All	CL4814.Contig22_All	0.057714918	undirected
Unigene26869_All	Unigene37375_All	0.074828483	undirected
Unigene47834_All	CL1400.Contig14_All	0.092633459	undirected
Unigene47834_All	CL1400.Contig2_All	0.062670958	undirected
Unigene47834_All	CL21002.Contig23_All	0.027247547	undirected
Unigene47834_All	CL303.Contig22_All	0.041097615	undirected
Unigene47834_All	CL7548.Contig1_All	0.11350499	undirected
Unigene47834_All	Unigene48242_All	0.025164187	undirected
Unigene47834_All	Unigene24376_All	0.143814472	undirected
Unigene47834_All	Unigene53877_All	0.140136965	undirected
Unigene47834_All	Unigene37150_All	0.090845	undirected
Unigene47834_All	Unigene29199_All	0.083949792	undirected
Unigene47834_All	Unigene41561_All	0.078833274	undirected
Unigene47834_All	CL10692.Contig1_All	0.084348085	undirected
Unigene47834_All	CL21002.Contig23_All	0.027247547	undirected
Unigene47834_All	Unigene44481_All	0.035628579	undirected
Unigene47834_All	Unigene60678_All	0.122484147	undirected
Unigene47834_All	CL16674.Contig2_All	0.075412916	undirected
Unigene47834_All	Unigene102550_All	0.084226345	undirected
Unigene47834_All	CL2764.Contig1_All	0.143428285	undirected
Unigene47834_All	CL2084.Contig4_All	0.030931321	undirected
Unigene47834_All	Unigene16372_All	0.108816122	undirected
Unigene47834_All	Unigene32676_All	0.062362218	undirected
Unigene47834_All	Unigene110024_All	0.074832373	undirected
Unigene47834_All	Unigene24376_All	0.143814472	undirected
Unigene47834_All	Unigene53877_All	0.140136965	undirected
Unigene47834_All	Unigene29199_All	0.083949792	undirected
Unigene47834_All	Unigene41561_All	0.078833274	undirected
Unigene47834_All	Unigene99478_All	0.102378761	undirected
Unigene47834_All	Unigene2663_All	0.055247939	undirected
Unigene47834_All	CL21002.Contig23_All	0.027247547	undirected
Unigene47834_All	Unigene111702_All	0.088170651	undirected
Unigene47834_All	CL303.Contig22_All	0.041097615	undirected
Unigene47834_All	CL7548.Contig1_All	0.11350499	undirected
Unigene47834_All	Unigene14677_All	0.151996596	undirected
Unigene47834_All	CL4814.Contig21_All	0.057697435	undirected
Unigene47834_All	CL16674.Contig2_All	0.075412916	undirected
Unigene47834_All	Unigene25897_All	0.079950952	undirected
Unigene47834_All	Unigene97484_All	0.040241226	undirected
Unigene47834_All	CL4814.Contig5_All	0.082937061	undirected
Unigene47834_All	CL4814.Contig22_All	0.082319422	undirected
Unigene47834_All	Unigene37375_All	0.10702046	undirected
CL1400.Contig14_All	CL1400.Contig2_All	0.04162014	undirected
CL1400.Contig14_All	CL21002.Contig23_All	0.022756831	undirected
CL1400.Contig14_All	CL303.Contig22_All	0.098339511	undirected
CL1400.Contig14_All	CL7548.Contig1_All	0.082788984	undirected
CL1400.Contig14_All	Unigene48242_All	0.021431125	undirected
CL1400.Contig14_All	Unigene24376_All	0.104634623	undirected
CL1400.Contig14_All	Unigene53877_All	0.101912168	undirected
CL1400.Contig14_All	CL14018.Contig2_All	0.052715642	undirected
CL1400.Contig14_All	Unigene37150_All	0.068510902	undirected
CL1400.Contig14_All	Unigene29199_All	0.074601508	undirected
CL1400.Contig14_All	Unigene41561_All	0.101229997	undirected
CL1400.Contig14_All	Unigene157_All	0.021828101	undirected
CL1400.Contig14_All	CL10692.Contig1_All	0.0613269	undirected
CL1400.Contig14_All	Unigene28394_All	0.023332221	undirected
CL1400.Contig14_All	CL21002.Contig23_All	0.022756831	undirected
CL1400.Contig14_All	Unigene44481_All	0.040361843	undirected
CL1400.Contig14_All	Unigene60678_All	0.121272992	undirected
CL1400.Contig14_All	CL16674.Contig2_All	0.044620164	undirected
CL1400.Contig14_All	Unigene102550_All	0.07207821	undirected
CL1400.Contig14_All	CL2764.Contig1_All	0.115602566	undirected
CL1400.Contig14_All	CL2084.Contig4_All	0.042298163	undirected
CL1400.Contig14_All	Unigene16372_All	0.090171588	undirected
CL1400.Contig14_All	Unigene32676_All	0.072129226	undirected
CL1400.Contig14_All	Unigene110024_All	0.131187299	undirected
CL1400.Contig14_All	Unigene24376_All	0.104634623	undirected
CL1400.Contig14_All	Unigene53877_All	0.101912168	undirected
CL1400.Contig14_All	Unigene29199_All	0.074601508	undirected
CL1400.Contig14_All	Unigene41561_All	0.101229997	undirected
CL1400.Contig14_All	Unigene157_All	0.021828101	undirected
CL1400.Contig14_All	Unigene99478_All	0.068977815	undirected
CL1400.Contig14_All	Unigene2663_All	0.034498914	undirected
CL1400.Contig14_All	CL21002.Contig23_All	0.022756831	undirected
CL1400.Contig14_All	Unigene111702_All	0.067988631	undirected
CL1400.Contig14_All	Unigene58680_All	0.024073438	undirected
CL1400.Contig14_All	CL303.Contig22_All	0.098339511	undirected
CL1400.Contig14_All	CL7548.Contig1_All	0.082788984	undirected
CL1400.Contig14_All	Unigene14677_All	0.138641261	undirected
CL1400.Contig14_All	CL4814.Contig21_All	0.096758169	undirected
CL1400.Contig14_All	CL16674.Contig2_All	0.044620164	undirected
CL1400.Contig14_All	Unigene109993_All	0.024291578	undirected
CL1400.Contig14_All	Unigene25897_All	0.058253802	undirected
CL1400.Contig14_All	Unigene97484_All	0.022465744	undirected
CL1400.Contig14_All	CL4814.Contig5_All	0.060126549	undirected
CL1400.Contig14_All	CL4814.Contig22_All	0.037973085	undirected
CL1400.Contig14_All	Unigene37375_All	0.110138128	undirected
CL1400.Contig2_All	CL7548.Contig1_All	0.048732117	undirected
CL1400.Contig2_All	Unigene24376_All	0.055096883	undirected
CL1400.Contig2_All	Unigene53877_All	0.046683394	undirected
CL1400.Contig2_All	Unigene37150_All	0.032726448	undirected
CL1400.Contig2_All	Unigene29199_All	0.052669701	undirected
CL1400.Contig2_All	Unigene41561_All	0.034584869	undirected
CL1400.Contig2_All	CL10692.Contig1_All	0.02019533	undirected
CL1400.Contig2_All	Unigene44481_All	0.037763972	undirected
CL1400.Contig2_All	Unigene60678_All	0.036018037	undirected
CL1400.Contig2_All	Unigene102550_All	0.025919199	undirected
CL1400.Contig2_All	CL2764.Contig1_All	0.066045423	undirected
CL1400.Contig2_All	CL2084.Contig4_All	0.024081834	undirected
CL1400.Contig2_All	Unigene16372_All	0.029386832	undirected
CL1400.Contig2_All	Unigene32676_All	0.020435378	undirected
CL1400.Contig2_All	Unigene24376_All	0.055096883	undirected
CL1400.Contig2_All	Unigene53877_All	0.046683394	undirected
CL1400.Contig2_All	Unigene29199_All	0.052669701	undirected
CL1400.Contig2_All	Unigene41561_All	0.034584869	undirected
CL1400.Contig2_All	Unigene99478_All	0.044872737	undirected
CL1400.Contig2_All	Unigene2663_All	0.020566747	undirected
CL1400.Contig2_All	Unigene111702_All	0.040892363	undirected
CL1400.Contig2_All	CL7548.Contig1_All	0.048732117	undirected
CL1400.Contig2_All	Unigene14677_All	0.060889485	undirected
CL1400.Contig2_All	CL4814.Contig21_All	0.02672931	undirected
CL1400.Contig2_All	Unigene25897_All	0.030372116	undirected
CL1400.Contig2_All	Unigene97484_All	0.050172	undirected
CL1400.Contig2_All	CL4814.Contig5_All	0.059698799	undirected
CL1400.Contig2_All	CL4814.Contig22_All	0.039812828	undirected
CL1400.Contig2_All	Unigene37375_All	0.060318559	undirected
CL21002.Contig23_All	CL7548.Contig1_All	0.119400983	undirected
CL21002.Contig23_All	Unigene48242_All	0.061222109	undirected
CL21002.Contig23_All	Unigene24376_All	0.079736128	undirected
CL21002.Contig23_All	Unigene53877_All	0.057630538	undirected
CL21002.Contig23_All	Unigene37150_All	0.020182397	undirected
CL21002.Contig23_All	Unigene29199_All	0.026951987	undirected
CL21002.Contig23_All	Unigene41561_All	0.063022578	undirected
CL21002.Contig23_All	Unigene157_All	0.055673238	undirected
CL21002.Contig23_All	CL21002.Contig23_All	0.381480324	undirected
CL21002.Contig23_All	Unigene60678_All	0.036349922	undirected
CL21002.Contig23_All	CL16674.Contig2_All	0.031173557	undirected
CL21002.Contig23_All	CL2764.Contig1_All	0.05324529	undirected
CL21002.Contig23_All	Unigene16372_All	0.026760841	undirected
CL21002.Contig23_All	Unigene24376_All	0.079736128	undirected
CL21002.Contig23_All	Unigene53877_All	0.057630538	undirected
CL21002.Contig23_All	Unigene29199_All	0.026951987	undirected
CL21002.Contig23_All	Unigene41561_All	0.063022578	undirected
CL21002.Contig23_All	Unigene157_All	0.055673238	undirected
CL21002.Contig23_All	Unigene99478_All	0.045778499	undirected
CL21002.Contig23_All	CL21002.Contig23_All	0.381480324	undirected
CL21002.Contig23_All	Unigene58680_All	0.03430086	undirected
CL21002.Contig23_All	CL7548.Contig1_All	0.119400983	undirected
CL21002.Contig23_All	Unigene14677_All	0.024290769	undirected
CL21002.Contig23_All	CL16674.Contig2_All	0.031173557	undirected
CL21002.Contig23_All	Unigene25897_All	0.046049367	undirected
CL21002.Contig23_All	Unigene97484_All	0.020357676	undirected
CL21002.Contig23_All	CL4814.Contig5_All	0.058388231	undirected
CL21002.Contig23_All	CL4814.Contig22_All	0.040738731	undirected
CL21002.Contig23_All	Unigene37375_All	0.03687637	undirected
CL303.Contig22_All	CL7548.Contig1_All	0.058509626	undirected
CL303.Contig22_All	Unigene24376_All	0.073035098	undirected
CL303.Contig22_All	Unigene53877_All	0.087405007	undirected
CL303.Contig22_All	Unigene29199_All	0.028942519	undirected
CL303.Contig22_All	Unigene41561_All	0.052806102	undirected
CL303.Contig22_All	CL10692.Contig1_All	0.028786539	undirected
CL303.Contig22_All	Unigene60678_All	0.108729146	undirected
CL303.Contig22_All	CL16674.Contig2_All	0.020796572	undirected
CL303.Contig22_All	Unigene102550_All	0.028206093	undirected
CL303.Contig22_All	CL2764.Contig1_All	0.057161156	undirected
CL303.Contig22_All	Unigene32699_All	0.021478612	undirected
CL303.Contig22_All	Unigene16372_All	0.052289034	undirected
CL303.Contig22_All	Unigene32676_All	0.051272985	undirected
CL303.Contig22_All	Unigene110024_All	0.118768352	undirected
CL303.Contig22_All	Unigene24376_All	0.073035098	undirected
CL303.Contig22_All	Unigene53877_All	0.087405007	undirected
CL303.Contig22_All	Unigene29199_All	0.028942519	undirected
CL303.Contig22_All	Unigene41561_All	0.052806102	undirected
CL303.Contig22_All	Unigene99478_All	0.023355191	undirected
CL303.Contig22_All	Unigene111702_All	0.032290251	undirected
CL303.Contig22_All	Unigene58680_All	0.021877423	undirected
CL303.Contig22_All	CL303.Contig22_All	0.262234507	undirected
CL303.Contig22_All	CL7548.Contig1_All	0.058509626	undirected
CL303.Contig22_All	Unigene14677_All	0.078931327	undirected
CL303.Contig22_All	CL4814.Contig21_All	0.02860009	undirected
CL303.Contig22_All	CL16674.Contig2_All	0.020796572	undirected
CL303.Contig22_All	Unigene25897_All	0.022969404	undirected
CL303.Contig22_All	CL4814.Contig5_All	0.023262995	undirected
CL303.Contig22_All	Unigene37375_All	0.067513905	undirected
CL7548.Contig1_All	Unigene48242_All	0.055558234	undirected
CL7548.Contig1_All	Unigene24376_All	0.271225765	undirected
CL7548.Contig1_All	Unigene53877_All	0.244570063	undirected
CL7548.Contig1_All	Unigene37150_All	0.240447542	undirected
CL7548.Contig1_All	CL2707.Contig1_All	0.026968839	undirected
CL7548.Contig1_All	Unigene29199_All	0.066193097	undirected
CL7548.Contig1_All	Unigene41561_All	0.15273721	undirected
CL7548.Contig1_All	Unigene157_All	0.029199253	undirected
CL7548.Contig1_All	CL10692.Contig1_All	0.044172381	undirected
CL7548.Contig1_All	Unigene28394_All	0.058279247	undirected
CL7548.Contig1_All	CL21002.Contig23_All	0.119400983	undirected
CL7548.Contig1_All	Unigene60678_All	0.199045349	undirected
CL7548.Contig1_All	CL16674.Contig2_All	0.151597361	undirected
CL7548.Contig1_All	Unigene102550_All	0.100877397	undirected
CL7548.Contig1_All	Unigene44617_All	0.02527831	undirected
CL7548.Contig1_All	CL2764.Contig1_All	0.164095836	undirected
CL7548.Contig1_All	Unigene32699_All	0.022881814	undirected
CL7548.Contig1_All	CL2084.Contig4_All	0.061287243	undirected
CL7548.Contig1_All	Unigene16372_All	0.180056402	undirected
CL7548.Contig1_All	Unigene32676_All	0.102091181	undirected
CL7548.Contig1_All	Unigene110024_All	0.094437848	undirected
CL7548.Contig1_All	Unigene24376_All	0.271225765	undirected
CL7548.Contig1_All	Unigene53877_All	0.244570063	undirected
CL7548.Contig1_All	Unigene43487_All	0.02537646	undirected
CL7548.Contig1_All	Unigene22567_All	0.033010648	undirected
CL7548.Contig1_All	Unigene29199_All	0.066193097	undirected
CL7548.Contig1_All	Unigene41561_All	0.15273721	undirected
CL7548.Contig1_All	Unigene157_All	0.029199253	undirected
CL7548.Contig1_All	Unigene99478_All	0.185572983	undirected
CL7548.Contig1_All	Unigene2663_All	0.107538034	undirected
CL7548.Contig1_All	CL21002.Contig23_All	0.119400983	undirected
CL7548.Contig1_All	Unigene111702_All	0.108313882	undirected
CL7548.Contig1_All	Unigene58680_All	0.036635767	undirected
CL7548.Contig1_All	CL303.Contig22_All	0.058509626	undirected
CL7548.Contig1_All	CL7548.Contig1_All	0.262652315	undirected
CL7548.Contig1_All	Unigene14677_All	0.12015977	undirected
CL7548.Contig1_All	CL4814.Contig21_All	0.068348411	undirected
CL7548.Contig1_All	CL16674.Contig2_All	0.151597361	undirected
CL7548.Contig1_All	Unigene25897_All	0.263759677	undirected
CL7548.Contig1_All	Unigene97484_All	0.118830981	undirected
CL7548.Contig1_All	CL4814.Contig5_All	0.139130451	undirected
CL7548.Contig1_All	CL4814.Contig22_All	0.132124688	undirected
CL7548.Contig1_All	Unigene37375_All	0.125568945	undirected
Unigene48242_All	Unigene24376_All	0.060539469	undirected
Unigene48242_All	Unigene53877_All	0.06358023	undirected
Unigene48242_All	Unigene41561_All	0.034258474	undirected
Unigene48242_All	CL21002.Contig23_All	0.061222109	undirected
Unigene48242_All	Unigene60678_All	0.051207869	undirected
Unigene48242_All	CL2764.Contig1_All	0.03289094	undirected
Unigene48242_All	Unigene32699_All	0.032137583	undirected
Unigene48242_All	Unigene16372_All	0.028148698	undirected
Unigene48242_All	Unigene32676_All	0.032275428	undirected
Unigene48242_All	Unigene110024_All	0.024325186	undirected
Unigene48242_All	Unigene24376_All	0.060539469	undirected
Unigene48242_All	Unigene53877_All	0.06358023	undirected
Unigene48242_All	Unigene41561_All	0.034258474	undirected
Unigene48242_All	Unigene99478_All	0.021211053	undirected
Unigene48242_All	Unigene2663_All	0.024257178	undirected
Unigene48242_All	CL21002.Contig23_All	0.061222109	undirected
Unigene48242_All	CL7548.Contig1_All	0.055558234	undirected
Unigene48242_All	Unigene14677_All	0.029062136	undirected
Unigene48242_All	Unigene25897_All	0.030512992	undirected
Unigene48242_All	Unigene37375_All	0.02471328	undirected
Unigene24376_All	Unigene53877_All	0.312499064	undirected
Unigene24376_All	CL14018.Contig2_All	0.021362806	undirected
Unigene24376_All	Unigene37150_All	0.293804066	undirected
Unigene24376_All	Unigene29199_All	0.074200047	undirected
Unigene24376_All	Unigene41561_All	0.133873921	undirected
Unigene24376_All	Unigene157_All	0.023203189	undirected
Unigene24376_All	CL10692.Contig1_All	0.051631513	undirected
Unigene24376_All	Unigene28394_All	0.055704332	undirected
Unigene24376_All	CL21002.Contig23_All	0.079736128	undirected
Unigene24376_All	Unigene44481_All	0.022218194	undirected
Unigene24376_All	Unigene60678_All	0.267515731	undirected
Unigene24376_All	CL16674.Contig2_All	0.152747704	undirected
Unigene24376_All	Unigene102550_All	0.101984654	undirected
Unigene24376_All	CL2764.Contig1_All	0.166249672	undirected
Unigene24376_All	Unigene32699_All	0.035003429	undirected
Unigene24376_All	CL2084.Contig4_All	0.05090413	undirected
Unigene24376_All	Unigene16372_All	0.222610837	undirected
Unigene24376_All	Unigene32676_All	0.159177571	undirected
Unigene24376_All	Unigene110024_All	0.142780652	undirected
Unigene24376_All	Unigene24376_All	0.313663268	undirected
Unigene24376_All	Unigene53877_All	0.312499064	undirected
Unigene24376_All	Unigene22567_All	0.031916866	undirected
Unigene24376_All	Unigene29199_All	0.074200047	undirected
Unigene24376_All	Unigene41561_All	0.133873921	undirected
Unigene24376_All	Unigene157_All	0.023203189	undirected
Unigene24376_All	Unigene99478_All	0.168636275	undirected
Unigene24376_All	Unigene2663_All	0.111121775	undirected
Unigene24376_All	CL21002.Contig23_All	0.079736128	undirected
Unigene24376_All	Unigene111702_All	0.166246119	undirected
Unigene24376_All	Unigene58680_All	0.02915752	undirected
Unigene24376_All	CL303.Contig22_All	0.073035098	undirected
Unigene24376_All	CL7548.Contig1_All	0.271225765	undirected
Unigene24376_All	Unigene14677_All	0.172671252	undirected
Unigene24376_All	CL4814.Contig21_All	0.077808723	undirected
Unigene24376_All	CL16674.Contig2_All	0.152747704	undirected
Unigene24376_All	Unigene109993_All	0.025164868	undirected
Unigene24376_All	Unigene25897_All	0.255142502	undirected
Unigene24376_All	Unigene97484_All	0.15692758	undirected
Unigene24376_All	CL4814.Contig5_All	0.115172498	undirected
Unigene24376_All	CL4814.Contig22_All	0.125427726	undirected
Unigene24376_All	Unigene37375_All	0.14545293	undirected
Unigene53877_All	Unigene37150_All	0.228426309	undirected
Unigene53877_All	Unigene29199_All	0.055477379	undirected
Unigene53877_All	Unigene41561_All	0.078088413	undirected
Unigene53877_All	CL10692.Contig1_All	0.050975355	undirected
Unigene53877_All	Unigene28394_All	0.055884954	undirected
Unigene53877_All	CL21002.Contig23_All	0.057630538	undirected
Unigene53877_All	Unigene60678_All	0.27802611	undirected
Unigene53877_All	CL16674.Contig2_All	0.122042206	undirected
Unigene53877_All	Unigene102550_All	0.088075267	undirected
Unigene53877_All	CL2764.Contig1_All	0.151410023	undirected
Unigene53877_All	Unigene32699_All	0.056760344	undirected
Unigene53877_All	CL2084.Contig4_All	0.027597424	undirected
Unigene53877_All	Unigene16372_All	0.211451909	undirected
Unigene53877_All	Unigene32676_All	0.202070462	undirected
Unigene53877_All	Unigene110024_All	0.157415919	undirected
Unigene53877_All	Unigene24376_All	0.312499064	undirected
Unigene53877_All	Unigene53877_All	0.316930256	undirected
Unigene53877_All	Unigene22567_All	0.032619777	undirected
Unigene53877_All	Unigene29199_All	0.055477379	undirected
Unigene53877_All	Unigene41561_All	0.078088413	undirected
Unigene53877_All	Unigene99478_All	0.126207443	undirected
Unigene53877_All	Unigene2663_All	0.081742334	undirected
Unigene53877_All	CL21002.Contig23_All	0.057630538	undirected
Unigene53877_All	Unigene111702_All	0.210256733	undirected
Unigene53877_All	Unigene58680_All	0.023429202	undirected
Unigene53877_All	CL303.Contig22_All	0.087405007	undirected
Unigene53877_All	CL7548.Contig1_All	0.244570063	undirected
Unigene53877_All	Unigene14677_All	0.193029714	undirected
Unigene53877_All	CL4814.Contig21_All	0.062443759	undirected
Unigene53877_All	CL16674.Contig2_All	0.122042206	undirected
Unigene53877_All	Unigene109993_All	0.028491896	undirected
Unigene53877_All	Unigene25897_All	0.205387595	undirected
Unigene53877_All	Unigene97484_All	0.1245717	undirected
Unigene53877_All	CL4814.Contig5_All	0.09002419	undirected
Unigene53877_All	CL4814.Contig22_All	0.104373566	undirected
Unigene53877_All	Unigene37375_All	0.129307126	undirected
CL14018.Contig2_All	Unigene41561_All	0.021085769	undirected
CL14018.Contig2_All	Unigene60678_All	0.029126252	undirected
CL14018.Contig2_All	CL2764.Contig1_All	0.025773533	undirected
CL14018.Contig2_All	Unigene110024_All	0.037914932	undirected
CL14018.Contig2_All	Unigene24376_All	0.021362806	undirected
CL14018.Contig2_All	Unigene41561_All	0.021085769	undirected
CL14018.Contig2_All	Unigene14677_All	0.034863914	undirected
CL14018.Contig2_All	Unigene37375_All	0.035143375	undirected
Unigene37150_All	Unigene29199_All	0.037395921	undirected
Unigene37150_All	Unigene41561_All	0.066393998	undirected
Unigene37150_All	CL21002.Contig23_All	0.020182397	undirected
Unigene37150_All	Unigene60678_All	0.20565622	undirected
Unigene37150_All	CL16674.Contig2_All	0.132453396	undirected
Unigene37150_All	Unigene102550_All	0.05691662	undirected
Unigene37150_All	CL2764.Contig1_All	0.100873647	undirected
Unigene37150_All	Unigene16372_All	0.149395254	undirected
Unigene37150_All	Unigene32676_All	0.064089929	undirected
Unigene37150_All	Unigene110024_All	0.087314506	undirected
Unigene37150_All	Unigene24376_All	0.293804066	undirected
Unigene37150_All	Unigene53877_All	0.228426309	undirected
Unigene37150_All	Unigene29199_All	0.037395921	undirected
Unigene37150_All	Unigene41561_All	0.066393998	undirected
Unigene37150_All	Unigene99478_All	0.085334846	undirected
Unigene37150_All	Unigene2663_All	0.023855787	undirected
Unigene37150_All	CL21002.Contig23_All	0.020182397	undirected
Unigene37150_All	Unigene111702_All	0.041747442	undirected
Unigene37150_All	CL7548.Contig1_All	0.240447542	undirected
Unigene37150_All	Unigene14677_All	0.119511349	undirected
Unigene37150_All	CL4814.Contig21_All	0.025844546	undirected
Unigene37150_All	CL16674.Contig2_All	0.132453396	undirected
Unigene37150_All	Unigene109993_All	0.028471468	undirected
Unigene37150_All	Unigene25897_All	0.106073104	undirected
Unigene37150_All	Unigene97484_All	0.044969576	undirected
Unigene37150_All	CL4814.Contig5_All	0.070311339	undirected
Unigene37150_All	CL4814.Contig22_All	0.09209828	undirected
Unigene37150_All	Unigene37375_All	0.099400527	undirected
CL2707.Contig1_All	Unigene41561_All	0.030996067	undirected
CL2707.Contig1_All	Unigene157_All	0.024970842	undirected
CL2707.Contig1_All	Unigene28394_All	0.047637905	undirected
CL2707.Contig1_All	Unigene44617_All	0.08459102	undirected
CL2707.Contig1_All	CL2764.Contig1_All	0.023859449	undirected
CL2707.Contig1_All	Unigene43487_All	0.023976602	undirected
CL2707.Contig1_All	Unigene41561_All	0.030996067	undirected
CL2707.Contig1_All	Unigene157_All	0.024970842	undirected
CL2707.Contig1_All	Unigene58680_All	0.029324266	undirected
CL2707.Contig1_All	CL7548.Contig1_All	0.026968839	undirected
Unigene29199_All	Unigene41561_All	0.10320075	undirected
Unigene29199_All	CL10692.Contig1_All	0.050243498	undirected
Unigene29199_All	CL21002.Contig23_All	0.026951987	undirected
Unigene29199_All	Unigene44481_All	0.053256144	undirected
Unigene29199_All	Unigene60678_All	0.045624467	undirected
Unigene29199_All	CL16674.Contig2_All	0.025753501	undirected
Unigene29199_All	Unigene102550_All	0.03350846	undirected
Unigene29199_All	CL2764.Contig1_All	0.099096246	undirected
Unigene29199_All	CL2084.Contig4_All	0.033447809	undirected
Unigene29199_All	Unigene16372_All	0.03319088	undirected
Unigene29199_All	Unigene32676_All	0.023861982	undirected
Unigene29199_All	Unigene110024_All	0.031660769	undirected
Unigene29199_All	Unigene24376_All	0.074200047	undirected
Unigene29199_All	Unigene53877_All	0.055477379	undirected
Unigene29199_All	Unigene29199_All	0.147913324	undirected
Unigene29199_All	Unigene41561_All	0.10320075	undirected
Unigene29199_All	Unigene99478_All	0.062478662	undirected
Unigene29199_All	Unigene2663_All	0.026004096	undirected
Unigene29199_All	CL21002.Contig23_All	0.026951987	undirected
Unigene29199_All	Unigene111702_All	0.027292198	undirected
Unigene29199_All	CL303.Contig22_All	0.028942519	undirected
Unigene29199_All	CL7548.Contig1_All	0.066193097	undirected
Unigene29199_All	Unigene14677_All	0.072907603	undirected
Unigene29199_All	CL4814.Contig21_All	0.048620745	undirected
Unigene29199_All	CL16674.Contig2_All	0.025753501	undirected
Unigene29199_All	Unigene25897_All	0.03833817	undirected
Unigene29199_All	CL4814.Contig5_All	0.061439972	undirected
Unigene29199_All	CL4814.Contig22_All	0.031176201	undirected
Unigene29199_All	Unigene37375_All	0.086189733	undirected
Unigene41561_All	Unigene157_All	0.020213889	undirected
Unigene41561_All	CL10692.Contig1_All	0.03456062	undirected
Unigene41561_All	CL21002.Contig23_All	0.063022578	undirected
Unigene41561_All	Unigene44481_All	0.030176045	undirected
Unigene41561_All	Unigene60678_All	0.064318711	undirected
Unigene41561_All	CL16674.Contig2_All	0.062006767	undirected
Unigene41561_All	Unigene102550_All	0.040351003	undirected
Unigene41561_All	Unigene44617_All	0.039124828	undirected
Unigene41561_All	CL2764.Contig1_All	0.147207183	undirected
Unigene41561_All	CL2084.Contig4_All	0.071967971	undirected
Unigene41561_All	Unigene16372_All	0.053786917	undirected
Unigene41561_All	Unigene32676_All	0.028934838	undirected
Unigene41561_All	Unigene110024_All	0.045615418	undirected
Unigene41561_All	Unigene24376_All	0.133873921	undirected
Unigene41561_All	Unigene53877_All	0.078088413	undirected
Unigene41561_All	Unigene29199_All	0.10320075	undirected
Unigene41561_All	Unigene41561_All	0.214418937	undirected
Unigene41561_All	Unigene157_All	0.020213889	undirected
Unigene41561_All	Unigene99478_All	0.064097638	undirected
Unigene41561_All	Unigene2663_All	0.062404581	undirected
Unigene41561_All	CL21002.Contig23_All	0.063022578	undirected
Unigene41561_All	Unigene111702_All	0.027150574	undirected
Unigene41561_All	Unigene58680_All	0.046125702	undirected
Unigene41561_All	CL303.Contig22_All	0.052806102	undirected
Unigene41561_All	CL7548.Contig1_All	0.15273721	undirected
Unigene41561_All	Unigene14677_All	0.07921925	undirected
Unigene41561_All	CL4814.Contig21_All	0.045579947	undirected
Unigene41561_All	CL16674.Contig2_All	0.062006767	undirected
Unigene41561_All	Unigene25897_All	0.08862671	undirected
Unigene41561_All	Unigene8296_All	0.020402247	undirected
Unigene41561_All	Unigene97484_All	0.027054189	undirected
Unigene41561_All	CL4814.Contig5_All	0.093169646	undirected
Unigene41561_All	CL4814.Contig22_All	0.053855505	undirected
Unigene41561_All	Unigene37375_All	0.109345287	undirected
Unigene157_All	Unigene28394_All	0.028911013	undirected
Unigene157_All	CL21002.Contig23_All	0.055673238	undirected
Unigene157_All	CL2764.Contig1_All	0.026101742	undirected
Unigene157_All	Unigene24376_All	0.023203189	undirected
Unigene157_All	Unigene41561_All	0.020213889	undirected
Unigene157_All	Unigene157_All	0.315544205	undirected
Unigene157_All	CL21002.Contig23_All	0.055673238	undirected
Unigene157_All	Unigene58680_All	0.025872688	undirected
Unigene157_All	CL7548.Contig1_All	0.029199253	undirected
Unigene157_All	CL4814.Contig21_All	0.020158402	undirected
Unigene157_All	CL4814.Contig5_All	0.02320669	undirected
Unigene157_All	Unigene37375_All	0.032830324	undirected
CL10692.Contig1_All	Unigene44481_All	0.022962077	undirected
CL10692.Contig1_All	Unigene60678_All	0.041744173	undirected
CL10692.Contig1_All	CL16674.Contig2_All	0.028136327	undirected
CL10692.Contig1_All	Unigene102550_All	0.034883203	undirected
CL10692.Contig1_All	CL2764.Contig1_All	0.115106579	undirected
CL10692.Contig1_All	Unigene16372_All	0.031476384	undirected
CL10692.Contig1_All	Unigene32676_All	0.022544712	undirected
CL10692.Contig1_All	Unigene110024_All	0.027547455	undirected
CL10692.Contig1_All	Unigene24376_All	0.051631513	undirected
CL10692.Contig1_All	Unigene53877_All	0.050975355	undirected
CL10692.Contig1_All	Unigene29199_All	0.050243498	undirected
CL10692.Contig1_All	Unigene41561_All	0.03456062	undirected
CL10692.Contig1_All	Unigene99478_All	0.03440304	undirected
CL10692.Contig1_All	Unigene111702_All	0.03026799	undirected
CL10692.Contig1_All	CL303.Contig22_All	0.028786539	undirected
CL10692.Contig1_All	CL7548.Contig1_All	0.044172381	undirected
CL10692.Contig1_All	Unigene14677_All	0.096288196	undirected
CL10692.Contig1_All	CL4814.Contig21_All	0.023111493	undirected
CL10692.Contig1_All	CL16674.Contig2_All	0.028136327	undirected
CL10692.Contig1_All	Unigene25897_All	0.023180773	undirected
CL10692.Contig1_All	CL4814.Contig5_All	0.059750681	undirected
CL10692.Contig1_All	CL4814.Contig22_All	0.023147879	undirected
CL10692.Contig1_All	Unigene37375_All	0.059520006	undirected
Unigene28394_All	Unigene60678_All	0.060559769	undirected
Unigene28394_All	Unigene102550_All	0.027340141	undirected
Unigene28394_All	CL2764.Contig1_All	0.026902172	undirected
Unigene28394_All	Unigene16372_All	0.033909163	undirected
Unigene28394_All	Unigene32676_All	0.025871164	undirected
Unigene28394_All	Unigene110024_All	0.038292013	undirected
Unigene28394_All	Unigene24376_All	0.055704332	undirected
Unigene28394_All	Unigene53877_All	0.055884954	undirected
Unigene28394_All	Unigene157_All	0.028911013	undirected
Unigene28394_All	Unigene99478_All	0.027274226	undirected
Unigene28394_All	Unigene58680_All	0.026955502	undirected
Unigene28394_All	CL7548.Contig1_All	0.058279247	undirected
Unigene28394_All	Unigene14677_All	0.025567782	undirected
Unigene28394_All	Unigene25897_All	0.035944992	undirected
Unigene28394_All	CL4814.Contig5_All	0.024667176	undirected
Unigene28394_All	Unigene37375_All	0.027084854	undirected
CL21002.Contig23_All	Unigene60678_All	0.036349922	undirected
CL21002.Contig23_All	CL16674.Contig2_All	0.031173557	undirected
CL21002.Contig23_All	CL2764.Contig1_All	0.05324529	undirected
CL21002.Contig23_All	Unigene16372_All	0.026760841	undirected
CL21002.Contig23_All	Unigene24376_All	0.079736128	undirected
CL21002.Contig23_All	Unigene53877_All	0.057630538	undirected
CL21002.Contig23_All	Unigene29199_All	0.026951987	undirected
CL21002.Contig23_All	Unigene41561_All	0.063022578	undirected
CL21002.Contig23_All	Unigene157_All	0.055673238	undirected
CL21002.Contig23_All	Unigene99478_All	0.045778499	undirected
CL21002.Contig23_All	CL21002.Contig23_All	0.381480324	undirected
CL21002.Contig23_All	Unigene58680_All	0.03430086	undirected
CL21002.Contig23_All	CL7548.Contig1_All	0.119400983	undirected
CL21002.Contig23_All	Unigene14677_All	0.024290769	undirected
CL21002.Contig23_All	CL16674.Contig2_All	0.031173557	undirected
CL21002.Contig23_All	Unigene25897_All	0.046049367	undirected
CL21002.Contig23_All	Unigene97484_All	0.020357676	undirected
CL21002.Contig23_All	CL4814.Contig5_All	0.058388231	undirected
CL21002.Contig23_All	CL4814.Contig22_All	0.040738731	undirected
CL21002.Contig23_All	Unigene37375_All	0.03687637	undirected
Unigene44481_All	CL2764.Contig1_All	0.036463893	undirected
Unigene44481_All	CL2084.Contig4_All	0.02256547	undirected
Unigene44481_All	Unigene24376_All	0.022218194	undirected
Unigene44481_All	Unigene29199_All	0.053256144	undirected
Unigene44481_All	Unigene41561_All	0.030176045	undirected
Unigene44481_All	Unigene99478_All	0.022035845	undirected
Unigene44481_All	Unigene58680_All	0.023482234	undirected
Unigene44481_All	Unigene14677_All	0.032755314	undirected
Unigene44481_All	CL4814.Contig21_All	0.027221085	undirected
Unigene44481_All	CL4814.Contig5_All	0.026475706	undirected
Unigene44481_All	Unigene37375_All	0.039636283	undirected
Unigene60678_All	CL16674.Contig2_All	0.100951582	undirected
Unigene60678_All	Unigene102550_All	0.07807046	undirected
Unigene60678_All	CL2764.Contig1_All	0.127651745	undirected
Unigene60678_All	Unigene32699_All	0.059731906	undirected
Unigene60678_All	CL2084.Contig4_All	0.022481628	undirected
Unigene60678_All	Unigene16372_All	0.188467511	undirected
Unigene60678_All	Unigene32676_All	0.231108429	undirected
Unigene60678_All	Unigene110024_All	0.23228945	undirected
Unigene60678_All	Unigene24376_All	0.267515731	undirected
Unigene60678_All	Unigene53877_All	0.27802611	undirected
Unigene60678_All	Unigene22567_All	0.02404623	undirected
Unigene60678_All	Unigene29199_All	0.045624467	undirected
Unigene60678_All	Unigene41561_All	0.064318711	undirected
Unigene60678_All	Unigene99478_All	0.093755613	undirected
Unigene60678_All	Unigene2663_All	0.062763098	undirected
Unigene60678_All	CL21002.Contig23_All	0.036349922	undirected
Unigene60678_All	Unigene111702_All	0.1908106	undirected
Unigene60678_All	CL303.Contig22_All	0.108729146	undirected
Unigene60678_All	CL7548.Contig1_All	0.199045349	undirected
Unigene60678_All	Unigene14677_All	0.195933062	undirected
Unigene60678_All	CL4814.Contig21_All	0.072451112	undirected
Unigene60678_All	CL16674.Contig2_All	0.100951582	undirected
Unigene60678_All	Unigene109993_All	0.048432714	undirected
Unigene60678_All	Unigene25897_All	0.179966139	undirected
Unigene60678_All	Unigene97484_All	0.097703001	undirected
Unigene60678_All	CL4814.Contig5_All	0.064493468	undirected
Unigene60678_All	CL4814.Contig22_All	0.07537704	undirected
Unigene60678_All	Unigene37375_All	0.125971904	undirected
CL16674.Contig2_All	Unigene102550_All	0.07850866	undirected
CL16674.Contig2_All	CL2764.Contig1_All	0.123490626	undirected
CL16674.Contig2_All	CL2084.Contig4_All	0.023244203	undirected
CL16674.Contig2_All	Unigene16372_All	0.159565463	undirected
CL16674.Contig2_All	Unigene32676_All	0.0367956	undirected
CL16674.Contig2_All	Unigene110024_All	0.040341493	undirected
CL16674.Contig2_All	Unigene24376_All	0.152747704	undirected
CL16674.Contig2_All	Unigene53877_All	0.122042206	undirected
CL16674.Contig2_All	Unigene29199_All	0.025753501	undirected
CL16674.Contig2_All	Unigene41561_All	0.062006767	undirected
CL16674.Contig2_All	Unigene99478_All	0.089644546	undirected
CL16674.Contig2_All	Unigene2663_All	0.062165913	undirected
CL16674.Contig2_All	CL21002.Contig23_All	0.031173557	undirected
CL16674.Contig2_All	Unigene111702_All	0.041063136	undirected
CL16674.Contig2_All	CL303.Contig22_All	0.020796572	undirected
CL16674.Contig2_All	CL7548.Contig1_All	0.151597361	undirected
CL16674.Contig2_All	Unigene14677_All	0.084595636	undirected
CL16674.Contig2_All	CL4814.Contig21_All	0.027231062	undirected
CL16674.Contig2_All	CL16674.Contig2_All	0.222978376	undirected
CL16674.Contig2_All	Unigene25897_All	0.126937402	undirected
CL16674.Contig2_All	Unigene97484_All	0.033972424	undirected
CL16674.Contig2_All	CL4814.Contig5_All	0.090536627	undirected
CL16674.Contig2_All	CL4814.Contig22_All	0.101500943	undirected
CL16674.Contig2_All	Unigene37375_All	0.068571743	undirected
Unigene102550_All	CL2764.Contig1_All	0.136927649	undirected
Unigene102550_All	Unigene16372_All	0.081251334	undirected
Unigene102550_All	Unigene32676_All	0.036997347	undirected
Unigene102550_All	Unigene110024_All	0.047883349	undirected
Unigene102550_All	Unigene24376_All	0.101984654	undirected
Unigene102550_All	Unigene53877_All	0.088075267	undirected
Unigene102550_All	Unigene29199_All	0.03350846	undirected
Unigene102550_All	Unigene41561_All	0.040351003	undirected
Unigene102550_All	Unigene99478_All	0.072996606	undirected
Unigene102550_All	Unigene2663_All	0.035161485	undirected
Unigene102550_All	Unigene111702_All	0.039147184	undirected
Unigene102550_All	CL303.Contig22_All	0.028206093	undirected
Unigene102550_All	CL7548.Contig1_All	0.100877397	undirected
Unigene102550_All	Unigene14677_All	0.109378052	undirected
Unigene102550_All	CL4814.Contig21_All	0.036517269	undirected
Unigene102550_All	CL16674.Contig2_All	0.07850866	undirected
Unigene102550_All	Unigene25897_All	0.073427448	undirected
Unigene102550_All	CL4814.Contig5_All	0.097323364	undirected
Unigene102550_All	CL4814.Contig22_All	0.055906729	undirected
Unigene102550_All	Unigene37375_All	0.085403444	undirected
Unigene44617_All	Unigene41561_All	0.039124828	undirected
Unigene44617_All	CL7548.Contig1_All	0.02527831	undirected
CL2764.Contig1_All	CL2084.Contig4_All	0.056906047	undirected
CL2764.Contig1_All	Unigene16372_All	0.131143572	undirected
CL2764.Contig1_All	Unigene32676_All	0.05740196	undirected
CL2764.Contig1_All	Unigene110024_All	0.077030783	undirected
CL2764.Contig1_All	Unigene24376_All	0.166249672	undirected
CL2764.Contig1_All	Unigene53877_All	0.151410023	undirected
CL2764.Contig1_All	Unigene29199_All	0.099096246	undirected
CL2764.Contig1_All	Unigene41561_All	0.147207183	undirected
CL2764.Contig1_All	Unigene157_All	0.026101742	undirected
CL2764.Contig1_All	Unigene99478_All	0.160885845	undirected
CL2764.Contig1_All	Unigene2663_All	0.07706669	undirected
CL2764.Contig1_All	CL21002.Contig23_All	0.05324529	undirected
CL2764.Contig1_All	Unigene111702_All	0.071382262	undirected
CL2764.Contig1_All	Unigene58680_All	0.03998383	undirected
CL2764.Contig1_All	CL303.Contig22_All	0.057161156	undirected
CL2764.Contig1_All	CL7548.Contig1_All	0.164095836	undirected
CL2764.Contig1_All	Unigene14677_All	0.10597013	undirected
CL2764.Contig1_All	CL4814.Contig21_All	0.082647701	undirected
CL2764.Contig1_All	CL16674.Contig2_All	0.123490626	undirected
CL2764.Contig1_All	Unigene25897_All	0.123397955	undirected
CL2764.Contig1_All	Unigene97484_All	0.036372745	undirected
CL2764.Contig1_All	CL4814.Contig5_All	0.097361561	undirected
CL2764.Contig1_All	CL4814.Contig22_All	0.111612939	undirected
CL2764.Contig1_All	Unigene37375_All	0.123132891	undirected
Unigene32699_All	Unigene16372_All	0.020604909	undirected
Unigene32699_All	Unigene32676_All	0.085525298	undirected
Unigene32699_All	Unigene110024_All	0.044688063	undirected
Unigene32699_All	Unigene24376_All	0.035003429	undirected
Unigene32699_All	Unigene53877_All	0.056760344	undirected
Unigene32699_All	Unigene111702_All	0.029334995	undirected
Unigene32699_All	CL303.Contig22_All	0.021478612	undirected
Unigene32699_All	CL7548.Contig1_All	0.022881814	undirected
Unigene32699_All	Unigene14677_All	0.025115441	undirected
Unigene32699_All	Unigene16043_All	0.080444347	undirected
CL2084.Contig4_All	Unigene16372_All	0.021024296	undirected
CL2084.Contig4_All	Unigene24376_All	0.05090413	undirected
CL2084.Contig4_All	Unigene53877_All	0.027597424	undirected
CL2084.Contig4_All	Unigene29199_All	0.033447809	undirected
CL2084.Contig4_All	Unigene41561_All	0.071967971	undirected
CL2084.Contig4_All	Unigene99478_All	0.020434825	undirected
CL2084.Contig4_All	Unigene58680_All	0.035158767	undirected
CL2084.Contig4_All	CL7548.Contig1_All	0.061287243	undirected
CL2084.Contig4_All	Unigene14677_All	0.037639446	undirected
CL2084.Contig4_All	CL16674.Contig2_All	0.023244203	undirected
CL2084.Contig4_All	CL4814.Contig5_All	0.048880873	undirected
CL2084.Contig4_All	CL4814.Contig22_All	0.031479999	undirected
CL2084.Contig4_All	Unigene37375_All	0.05195691	undirected
Unigene16372_All	Unigene32676_All	0.100064673	undirected
Unigene16372_All	Unigene110024_All	0.108011622	undirected
Unigene16372_All	Unigene24376_All	0.222610837	undirected
Unigene16372_All	Unigene53877_All	0.211451909	undirected
Unigene16372_All	Unigene29199_All	0.03319088	undirected
Unigene16372_All	Unigene41561_All	0.053786917	undirected
Unigene16372_All	Unigene99478_All	0.075370478	undirected
Unigene16372_All	Unigene2663_All	0.054094433	undirected
Unigene16372_All	CL21002.Contig23_All	0.026760841	undirected
Unigene16372_All	Unigene111702_All	0.10331216	undirected
Unigene16372_All	CL303.Contig22_All	0.052289034	undirected
Unigene16372_All	CL7548.Contig1_All	0.180056402	undirected
Unigene16372_All	Unigene14677_All	0.171771518	undirected
Unigene16372_All	CL4814.Contig21_All	0.04514046	undirected
Unigene16372_All	CL16674.Contig2_All	0.159565463	undirected
Unigene16372_All	Unigene109993_All	0.038321577	undirected
Unigene16372_All	Unigene25897_All	0.124813665	undirected
Unigene16372_All	Unigene97484_All	0.052664289	undirected
Unigene16372_All	CL4814.Contig5_All	0.073421925	undirected
Unigene16372_All	CL4814.Contig22_All	0.092772951	undirected
Unigene16372_All	Unigene37375_All	0.104427877	undirected
Unigene32676_All	Unigene110024_All	0.165892599	undirected
Unigene32676_All	Unigene24376_All	0.159177571	undirected
Unigene32676_All	Unigene53877_All	0.202070462	undirected
Unigene32676_All	Unigene29199_All	0.023861982	undirected
Unigene32676_All	Unigene41561_All	0.028934838	undirected
Unigene32676_All	Unigene99478_All	0.038015433	undirected
Unigene32676_All	Unigene111702_All	0.099026221	undirected
Unigene32676_All	CL303.Contig22_All	0.051272985	undirected
Unigene32676_All	CL7548.Contig1_All	0.102091181	undirected
Unigene32676_All	Unigene14677_All	0.113775042	undirected
Unigene32676_All	Unigene16043_All	0.03335201	undirected
Unigene32676_All	CL4814.Contig21_All	0.022500762	undirected
Unigene32676_All	CL16674.Contig2_All	0.0367956	undirected
Unigene32676_All	Unigene25897_All	0.063215572	undirected
Unigene32676_All	Unigene97484_All	0.05419403	undirected
Unigene32676_All	CL4814.Contig5_All	0.022995535	undirected
Unigene32676_All	CL4814.Contig22_All	0.032588998	undirected
Unigene32676_All	Unigene37375_All	0.063577585	undirected
Unigene110024_All	Unigene24376_All	0.142780652	undirected
Unigene110024_All	Unigene53877_All	0.157415919	undirected
Unigene110024_All	Unigene29199_All	0.031660769	undirected
Unigene110024_All	Unigene41561_All	0.045615418	undirected
Unigene110024_All	Unigene99478_All	0.035592174	undirected
Unigene110024_All	Unigene111702_All	0.098031464	undirected
Unigene110024_All	CL303.Contig22_All	0.118768352	undirected
Unigene110024_All	CL7548.Contig1_All	0.094437848	undirected
Unigene110024_All	Unigene14677_All	0.156316904	undirected
Unigene110024_All	CL4814.Contig21_All	0.056697022	undirected
Unigene110024_All	CL16674.Contig2_All	0.040341493	undirected
Unigene110024_All	Unigene109993_All	0.045569158	undirected
Unigene110024_All	Unigene25897_All	0.073078084	undirected
Unigene110024_All	Unigene97484_All	0.039697717	undirected
Unigene110024_All	CL4814.Contig5_All	0.028194071	undirected
Unigene110024_All	CL4814.Contig22_All	0.027767566	undirected
Unigene110024_All	Unigene37375_All	0.097050924	undirected
Unigene24376_All	Unigene53877_All	0.312499064	undirected
Unigene24376_All	Unigene22567_All	0.031916866	undirected
Unigene24376_All	Unigene29199_All	0.074200047	undirected
Unigene24376_All	Unigene41561_All	0.133873921	undirected
Unigene24376_All	Unigene157_All	0.023203189	undirected
Unigene24376_All	Unigene99478_All	0.168636275	undirected
Unigene24376_All	Unigene2663_All	0.111121775	undirected
Unigene24376_All	CL21002.Contig23_All	0.079736128	undirected
Unigene24376_All	Unigene111702_All	0.166246119	undirected
Unigene24376_All	Unigene58680_All	0.02915752	undirected
Unigene24376_All	CL303.Contig22_All	0.073035098	undirected
Unigene24376_All	CL7548.Contig1_All	0.271225765	undirected
Unigene24376_All	Unigene14677_All	0.172671252	undirected
Unigene24376_All	CL4814.Contig21_All	0.077808723	undirected
Unigene24376_All	CL16674.Contig2_All	0.152747704	undirected
Unigene24376_All	Unigene109993_All	0.025164868	undirected
Unigene24376_All	Unigene25897_All	0.255142502	undirected
Unigene24376_All	Unigene97484_All	0.15692758	undirected
Unigene24376_All	CL4814.Contig5_All	0.115172498	undirected
Unigene24376_All	CL4814.Contig22_All	0.125427726	undirected
Unigene24376_All	Unigene37375_All	0.14545293	undirected
Unigene53877_All	Unigene22567_All	0.032619777	undirected
Unigene53877_All	Unigene29199_All	0.055477379	undirected
Unigene53877_All	Unigene41561_All	0.078088413	undirected
Unigene53877_All	Unigene99478_All	0.126207443	undirected
Unigene53877_All	Unigene2663_All	0.081742334	undirected
Unigene53877_All	CL21002.Contig23_All	0.057630538	undirected
Unigene53877_All	Unigene111702_All	0.210256733	undirected
Unigene53877_All	Unigene58680_All	0.023429202	undirected
Unigene53877_All	CL303.Contig22_All	0.087405007	undirected
Unigene53877_All	CL7548.Contig1_All	0.244570063	undirected
Unigene53877_All	Unigene14677_All	0.193029714	undirected
Unigene53877_All	CL4814.Contig21_All	0.062443759	undirected
Unigene53877_All	CL16674.Contig2_All	0.122042206	undirected
Unigene53877_All	Unigene109993_All	0.028491896	undirected
Unigene53877_All	Unigene25897_All	0.205387595	undirected
Unigene53877_All	Unigene97484_All	0.1245717	undirected
Unigene53877_All	CL4814.Contig5_All	0.09002419	undirected
Unigene53877_All	CL4814.Contig22_All	0.104373566	undirected
Unigene53877_All	Unigene37375_All	0.129307126	undirected
Unigene43487_All	Unigene22567_All	0.068727005	undirected
Unigene43487_All	CL7548.Contig1_All	0.02537646	undirected
Unigene22567_All	CL7548.Contig1_All	0.033010648	undirected
Unigene22567_All	Unigene25897_All	0.020100378	undirected
Unigene29199_All	Unigene41561_All	0.10320075	undirected
Unigene29199_All	Unigene99478_All	0.062478662	undirected
Unigene29199_All	Unigene2663_All	0.026004096	undirected
Unigene29199_All	CL21002.Contig23_All	0.026951987	undirected
Unigene29199_All	Unigene111702_All	0.027292198	undirected
Unigene29199_All	CL303.Contig22_All	0.028942519	undirected
Unigene29199_All	CL7548.Contig1_All	0.066193097	undirected
Unigene29199_All	Unigene14677_All	0.072907603	undirected
Unigene29199_All	CL4814.Contig21_All	0.048620745	undirected
Unigene29199_All	CL16674.Contig2_All	0.025753501	undirected
Unigene29199_All	Unigene25897_All	0.03833817	undirected
Unigene29199_All	CL4814.Contig5_All	0.061439972	undirected
Unigene29199_All	CL4814.Contig22_All	0.031176201	undirected
Unigene29199_All	Unigene37375_All	0.086189733	undirected
Unigene41561_All	Unigene157_All	0.020213889	undirected
Unigene41561_All	Unigene99478_All	0.064097638	undirected
Unigene41561_All	Unigene2663_All	0.062404581	undirected
Unigene41561_All	CL21002.Contig23_All	0.063022578	undirected
Unigene41561_All	Unigene111702_All	0.027150574	undirected
Unigene41561_All	Unigene58680_All	0.046125702	undirected
Unigene41561_All	CL303.Contig22_All	0.052806102	undirected
Unigene41561_All	CL7548.Contig1_All	0.15273721	undirected
Unigene41561_All	Unigene14677_All	0.07921925	undirected
Unigene41561_All	CL4814.Contig21_All	0.045579947	undirected
Unigene41561_All	CL16674.Contig2_All	0.062006767	undirected
Unigene41561_All	Unigene25897_All	0.08862671	undirected
Unigene41561_All	Unigene8296_All	0.020402247	undirected
Unigene41561_All	Unigene97484_All	0.027054189	undirected
Unigene41561_All	CL4814.Contig5_All	0.093169646	undirected
Unigene41561_All	CL4814.Contig22_All	0.053855505	undirected
Unigene41561_All	Unigene37375_All	0.109345287	undirected
Unigene157_All	CL21002.Contig23_All	0.055673238	undirected
Unigene157_All	Unigene58680_All	0.025872688	undirected
Unigene157_All	CL7548.Contig1_All	0.029199253	undirected
Unigene157_All	CL4814.Contig21_All	0.020158402	undirected
Unigene157_All	CL4814.Contig5_All	0.02320669	undirected
Unigene157_All	Unigene37375_All	0.032830324	undirected
Unigene99478_All	Unigene2663_All	0.039922384	undirected
Unigene99478_All	CL21002.Contig23_All	0.045778499	undirected
Unigene99478_All	Unigene111702_All	0.042786673	undirected
Unigene99478_All	Unigene58680_All	0.028763326	undirected
Unigene99478_All	CL303.Contig22_All	0.023355191	undirected
Unigene99478_All	CL7548.Contig1_All	0.185572983	undirected
Unigene99478_All	Unigene14677_All	0.094032635	undirected
Unigene99478_All	CL4814.Contig21_All	0.033316143	undirected
Unigene99478_All	CL16674.Contig2_All	0.089644546	undirected
Unigene99478_All	Unigene25897_All	0.115338455	undirected
Unigene99478_All	Unigene97484_All	0.036808973	undirected
Unigene99478_All	CL4814.Contig5_All	0.152594161	undirected
Unigene99478_All	CL4814.Contig22_All	0.08623967	undirected
Unigene99478_All	Unigene37375_All	0.108108527	undirected
Unigene2663_All	CL7548.Contig1_All	0.107538034	undirected
Unigene2663_All	Unigene14677_All	0.053958253	undirected
Unigene2663_All	CL16674.Contig2_All	0.062165913	undirected
Unigene2663_All	Unigene25897_All	0.051146471	undirected
Unigene2663_All	CL4814.Contig5_All	0.052527363	undirected
Unigene2663_All	CL4814.Contig22_All	0.056234291	undirected
Unigene2663_All	Unigene37375_All	0.049808323	undirected
CL21002.Contig23_All	Unigene58680_All	0.03430086	undirected
CL21002.Contig23_All	CL7548.Contig1_All	0.119400983	undirected
CL21002.Contig23_All	Unigene14677_All	0.024290769	undirected
CL21002.Contig23_All	CL16674.Contig2_All	0.031173557	undirected
CL21002.Contig23_All	Unigene25897_All	0.046049367	undirected
CL21002.Contig23_All	Unigene97484_All	0.020357676	undirected
CL21002.Contig23_All	CL4814.Contig5_All	0.058388231	undirected
CL21002.Contig23_All	CL4814.Contig22_All	0.040738731	undirected
CL21002.Contig23_All	Unigene37375_All	0.03687637	undirected
Unigene111702_All	CL303.Contig22_All	0.032290251	undirected
Unigene111702_All	CL7548.Contig1_All	0.108313882	undirected
Unigene111702_All	Unigene14677_All	0.140210388	undirected
Unigene111702_All	CL4814.Contig21_All	0.020911609	undirected
Unigene111702_All	CL16674.Contig2_All	0.041063136	undirected
Unigene111702_All	Unigene25897_All	0.047226333	undirected
Unigene111702_All	Unigene97484_All	0.072382735	undirected
Unigene111702_All	CL4814.Contig5_All	0.031877144	undirected
Unigene111702_All	CL4814.Contig22_All	0.045675851	undirected
Unigene111702_All	Unigene37375_All	0.070407186	undirected
Unigene58680_All	CL303.Contig22_All	0.021877423	undirected
Unigene58680_All	CL7548.Contig1_All	0.036635767	undirected
Unigene58680_All	Unigene14677_All	0.020057324	undirected
Unigene58680_All	CL4814.Contig21_All	0.020924719	undirected
Unigene58680_All	Unigene25897_All	0.026256282	undirected
Unigene58680_All	Unigene8296_All	0.021493821	undirected
Unigene58680_All	CL4814.Contig5_All	0.040247827	undirected
Unigene58680_All	Unigene37375_All	0.032138935	undirected
CL303.Contig22_All	CL7548.Contig1_All	0.058509626	undirected
CL303.Contig22_All	Unigene14677_All	0.078931327	undirected
CL303.Contig22_All	CL4814.Contig21_All	0.02860009	undirected
CL303.Contig22_All	CL16674.Contig2_All	0.020796572	undirected
CL303.Contig22_All	Unigene25897_All	0.022969404	undirected
CL303.Contig22_All	CL4814.Contig5_All	0.023262995	undirected
CL303.Contig22_All	Unigene37375_All	0.067513905	undirected
CL7548.Contig1_All	Unigene14677_All	0.12015977	undirected
CL7548.Contig1_All	CL4814.Contig21_All	0.068348411	undirected
CL7548.Contig1_All	CL16674.Contig2_All	0.151597361	undirected
CL7548.Contig1_All	Unigene25897_All	0.263759677	undirected
CL7548.Contig1_All	Unigene97484_All	0.118830981	undirected
CL7548.Contig1_All	CL4814.Contig5_All	0.139130451	undirected
CL7548.Contig1_All	CL4814.Contig22_All	0.132124688	undirected
CL7548.Contig1_All	Unigene37375_All	0.125568945	undirected
Unigene14677_All	CL4814.Contig21_All	0.09387409	undirected
Unigene14677_All	CL16674.Contig2_All	0.084595636	undirected
Unigene14677_All	Unigene109993_All	0.042515006	undirected
Unigene14677_All	Unigene25897_All	0.08760997	undirected
Unigene14677_All	Unigene97484_All	0.046900691	undirected
Unigene14677_All	CL4814.Contig5_All	0.051064788	undirected
Unigene14677_All	CL4814.Contig22_All	0.076464204	undirected
Unigene14677_All	Unigene37375_All	0.122614884	undirected
CL4814.Contig21_All	CL16674.Contig2_All	0.027231062	undirected
CL4814.Contig21_All	Unigene25897_All	0.023912601	undirected
CL4814.Contig21_All	CL4814.Contig5_All	0.056980622	undirected
CL4814.Contig21_All	CL4814.Contig22_All	0.02353375	undirected
CL4814.Contig21_All	Unigene37375_All	0.083944692	undirected
CL16674.Contig2_All	Unigene25897_All	0.126937402	undirected
CL16674.Contig2_All	Unigene97484_All	0.033972424	undirected
CL16674.Contig2_All	CL4814.Contig5_All	0.090536627	undirected
CL16674.Contig2_All	CL4814.Contig22_All	0.101500943	undirected
CL16674.Contig2_All	Unigene37375_All	0.068571743	undirected
Unigene25897_All	Unigene97484_All	0.050881988	undirected
Unigene25897_All	CL4814.Contig5_All	0.101799137	undirected
Unigene25897_All	CL4814.Contig22_All	0.092496316	undirected
Unigene25897_All	Unigene37375_All	0.09071852	undirected
Unigene97484_All	CL4814.Contig5_All	0.030157649	undirected
Unigene97484_All	CL4814.Contig22_All	0.053118998	undirected
Unigene97484_All	Unigene37375_All	0.039572099	undirected
CL4814.Contig5_All	CL4814.Contig22_All	0.106609252	undirected
CL4814.Contig5_All	Unigene37375_All	0.079752983	undirected
CL4814.Contig22_All	Unigene37375_All	0.067556193	undirected
