# Supplementary material for: Bark tissue transcriptome analyses of inverted Populus yunnanensis cuttings reveal the crucial role of plant hormones in response to inversion
Source: PeerJ. 2019 Oct 1;7:e7740. doi: 10.7717/peerj.7740 (PMC6777492; doi:10.7717/peerj.7740)
Supplement: File S2 [file peerj-07-7740-s009.zip › Cytoscape working files/Edges of lightgreen module.txt]

fromNode	toNode	weight	direction
CL7904.Contig5_All	Unigene26688_All	0.042345595	undirected
CL7904.Contig5_All	Unigene130961_All	0.021210818	undirected
CL7904.Contig5_All	CL9300.Contig4_All	0.021356959	undirected
CL7904.Contig5_All	CL19486.Contig2_All	0.021675287	undirected
CL7904.Contig5_All	CL6381.Contig2_All	0.024075789	undirected
CL7904.Contig5_All	CL19486.Contig4_All	0.031439969	undirected
CL7904.Contig5_All	Unigene26688_All	0.042345595	undirected
CL7904.Contig5_All	Unigene130961_All	0.021210818	undirected
CL7904.Contig5_All	CL9300.Contig4_All	0.021356959	undirected
CL7904.Contig5_All	CL19486.Contig4_All	0.031439969	undirected
CL7904.Contig5_All	Unigene13853_All	0.030550797	undirected
CL7904.Contig5_All	Unigene5058_All	0.025580852	undirected
CL7904.Contig5_All	Unigene19978_All	0.021408835	undirected
CL7904.Contig5_All	Unigene42927_All	0.029795791	undirected
CL7904.Contig5_All	CL19486.Contig2_All	0.021675287	undirected
CL7904.Contig5_All	CL6381.Contig2_All	0.024075789	undirected
CL7904.Contig5_All	Unigene12559_All	0.025065678	undirected
CL748.Contig9_All	Unigene130961_All	0.023847535	undirected
CL748.Contig9_All	CL19486.Contig4_All	0.021650694	undirected
CL748.Contig9_All	CL8043.Contig5_All	0.071396726	undirected
CL748.Contig9_All	CL748.Contig9_All	0.2143058	undirected
CL748.Contig9_All	Unigene130961_All	0.023847535	undirected
CL748.Contig9_All	CL19486.Contig4_All	0.021650694	undirected
CL748.Contig9_All	CL6547.Contig2_All	0.080196809	undirected
CL748.Contig9_All	CL1024.Contig1_All	0.056949319	undirected
CL748.Contig9_All	Unigene13853_All	0.083850518	undirected
CL748.Contig9_All	CL8043.Contig5_All	0.071396726	undirected
CL748.Contig9_All	Unigene5058_All	0.090501644	undirected
CL748.Contig9_All	Unigene16921_All	0.029190559	undirected
CL748.Contig9_All	Unigene25673_All	0.042800271	undirected
CL748.Contig9_All	Unigene19978_All	0.060050582	undirected
CL748.Contig9_All	Unigene42927_All	0.079464219	undirected
CL748.Contig9_All	Unigene98242_All	0.035282989	undirected
CL748.Contig9_All	CL11741.Contig1_All	0.051462093	undirected
CL748.Contig9_All	Unigene12754_All	0.029919645	undirected
CL748.Contig9_All	Unigene12559_All	0.021895684	undirected
CL748.Contig9_All	Unigene15178_All	0.025200201	undirected
CL748.Contig9_All	Unigene18653_All	0.02637411	undirected
CL20750.Contig2_All	Unigene26688_All	0.052253338	undirected
CL20750.Contig2_All	CL19486.Contig7_All	0.054238671	undirected
CL20750.Contig2_All	CL4791.Contig2_All	0.074843747	undirected
CL20750.Contig2_All	CL19486.Contig1_All	0.075916765	undirected
CL20750.Contig2_All	CL19486.Contig2_All	0.069438879	undirected
CL20750.Contig2_All	CL6381.Contig2_All	0.056379799	undirected
CL20750.Contig2_All	CL19486.Contig4_All	0.059137507	undirected
CL20750.Contig2_All	Unigene30200_All	0.020625395	undirected
CL20750.Contig2_All	CL19486.Contig6_All	0.175483607	undirected
CL20750.Contig2_All	CL4791.Contig3_All	0.075418254	undirected
CL20750.Contig2_All	Unigene11799_All	0.033673516	undirected
CL20750.Contig2_All	CL4791.Contig1_All	0.086629277	undirected
CL20750.Contig2_All	Unigene26688_All	0.052253338	undirected
CL20750.Contig2_All	CL1326.Contig1_All	0.021795251	undirected
CL20750.Contig2_All	CL4791.Contig2_All	0.074843747	undirected
CL20750.Contig2_All	CL19486.Contig1_All	0.075916765	undirected
CL20750.Contig2_All	CL19486.Contig4_All	0.059137507	undirected
CL20750.Contig2_All	Unigene17014_All	0.023203286	undirected
CL20750.Contig2_All	Unigene30200_All	0.020625395	undirected
CL20750.Contig2_All	Unigene13853_All	0.026054401	undirected
CL20750.Contig2_All	CL4791.Contig3_All	0.075418254	undirected
CL20750.Contig2_All	CL20750.Contig2_All	0.393961762	undirected
CL20750.Contig2_All	Unigene19978_All	0.020457134	undirected
CL20750.Contig2_All	CL19486.Contig7_All	0.054238671	undirected
CL20750.Contig2_All	CL19486.Contig2_All	0.069438879	undirected
CL20750.Contig2_All	CL6381.Contig2_All	0.056379799	undirected
CL20750.Contig2_All	Unigene12754_All	0.033254597	undirected
CL20750.Contig2_All	CL7958.Contig2_All	0.037393553	undirected
CL20750.Contig2_All	CL19486.Contig6_All	0.175483607	undirected
CL20750.Contig2_All	CL4791.Contig1_All	0.086629277	undirected
CL20750.Contig2_All	Unigene12559_All	0.041154946	undirected
CL20750.Contig2_All	Unigene11799_All	0.033673516	undirected
CL12295.Contig2_All	CL349.Contig8_All	0.069218286	undirected
CL12295.Contig2_All	Unigene32800_All	0.094627418	undirected
CL12295.Contig2_All	Unigene26688_All	0.032412887	undirected
CL12295.Contig2_All	CL11046.Contig2_All	0.057756264	undirected
CL12295.Contig2_All	CL19486.Contig7_All	0.049899939	undirected
CL12295.Contig2_All	Unigene130961_All	0.044028773	undirected
CL12295.Contig2_All	CL9300.Contig4_All	0.104208068	undirected
CL12295.Contig2_All	Unigene22599_All	0.061968304	undirected
CL12295.Contig2_All	CL4791.Contig2_All	0.049243472	undirected
CL12295.Contig2_All	CL19486.Contig1_All	0.058807605	undirected
CL12295.Contig2_All	CL19486.Contig2_All	0.071673216	undirected
CL12295.Contig2_All	Unigene3218_All	0.029990293	undirected
CL12295.Contig2_All	CL6381.Contig2_All	0.087341101	undirected
CL12295.Contig2_All	CL19486.Contig4_All	0.070358452	undirected
CL12295.Contig2_All	CL9300.Contig9_All	0.066887274	undirected
CL12295.Contig2_All	CL16872.Contig1_All	0.23579146	undirected
CL12295.Contig2_All	CL16872.Contig2_All	0.0812756	undirected
CL12295.Contig2_All	Unigene100903_All	0.049650085	undirected
CL12295.Contig2_All	CL4791.Contig3_All	0.04945046	undirected
CL12295.Contig2_All	Unigene11799_All	0.052871477	undirected
CL12295.Contig2_All	CL4791.Contig1_All	0.021901739	undirected
CL12295.Contig2_All	CL8043.Contig5_All	0.027802084	undirected
CL12295.Contig2_All	Unigene20444_All	0.040155609	undirected
CL12295.Contig2_All	CL12295.Contig2_All	0.222697189	undirected
CL12295.Contig2_All	Unigene26688_All	0.032412887	undirected
CL12295.Contig2_All	CL1326.Contig1_All	0.052233884	undirected
CL12295.Contig2_All	Unigene130961_All	0.044028773	undirected
CL12295.Contig2_All	CL821.Contig64_All	0.026488023	undirected
CL12295.Contig2_All	CL9300.Contig4_All	0.104208068	undirected
CL12295.Contig2_All	CL4791.Contig2_All	0.049243472	undirected
CL12295.Contig2_All	CL19486.Contig1_All	0.058807605	undirected
CL12295.Contig2_All	CL19486.Contig4_All	0.070358452	undirected
CL12295.Contig2_All	CL4877.Contig4_All	0.031889865	undirected
CL12295.Contig2_All	CL9300.Contig9_All	0.066887274	undirected
CL12295.Contig2_All	Unigene17014_All	0.051262684	undirected
CL12295.Contig2_All	Unigene13853_All	0.039811898	undirected
CL12295.Contig2_All	CL16872.Contig2_All	0.0812756	undirected
CL12295.Contig2_All	Unigene16923_All	0.034692233	undirected
CL12295.Contig2_All	CL4791.Contig3_All	0.04945046	undirected
CL12295.Contig2_All	CL8043.Contig5_All	0.027802084	undirected
CL12295.Contig2_All	Unigene5058_All	0.062942362	undirected
CL12295.Contig2_All	Unigene16921_All	0.028032722	undirected
CL12295.Contig2_All	Unigene25673_All	0.058025973	undirected
CL12295.Contig2_All	Unigene19978_All	0.021556384	undirected
CL12295.Contig2_All	CL11046.Contig2_All	0.057756264	undirected
CL12295.Contig2_All	CL19486.Contig7_All	0.049899939	undirected
CL12295.Contig2_All	Unigene42927_All	0.067998901	undirected
CL12295.Contig2_All	Unigene22599_All	0.061968304	undirected
CL12295.Contig2_All	CL19486.Contig2_All	0.071673216	undirected
CL12295.Contig2_All	Unigene3218_All	0.029990293	undirected
CL12295.Contig2_All	CL6381.Contig2_All	0.087341101	undirected
CL12295.Contig2_All	Unigene98242_All	0.056768835	undirected
CL12295.Contig2_All	Unigene12754_All	0.026014526	undirected
CL12295.Contig2_All	CL16872.Contig1_All	0.23579146	undirected
CL12295.Contig2_All	CL4791.Contig1_All	0.021901739	undirected
CL12295.Contig2_All	CL349.Contig8_All	0.069218286	undirected
CL12295.Contig2_All	Unigene12559_All	0.089971975	undirected
CL12295.Contig2_All	Unigene32800_All	0.094627418	undirected
CL12295.Contig2_All	CL21149.Contig10_All	0.022091823	undirected
CL12295.Contig2_All	Unigene100903_All	0.049650085	undirected
CL12295.Contig2_All	Unigene11799_All	0.052871477	undirected
CL12295.Contig2_All	Unigene18653_All	0.042578691	undirected
CL349.Contig8_All	Unigene32800_All	0.034947173	undirected
CL349.Contig8_All	CL11046.Contig2_All	0.079496301	undirected
CL349.Contig8_All	CL19486.Contig7_All	0.026841238	undirected
CL349.Contig8_All	CL9300.Contig4_All	0.036996173	undirected
CL349.Contig8_All	CL19486.Contig1_All	0.026944199	undirected
CL349.Contig8_All	CL19486.Contig2_All	0.028810512	undirected
CL349.Contig8_All	CL6381.Contig2_All	0.029742057	undirected
CL349.Contig8_All	CL19486.Contig4_All	0.032140872	undirected
CL349.Contig8_All	CL9300.Contig9_All	0.028976705	undirected
CL349.Contig8_All	CL16872.Contig1_All	0.072306238	undirected
CL349.Contig8_All	CL16872.Contig2_All	0.020446783	undirected
CL349.Contig8_All	Unigene39552_All	0.026002326	undirected
CL349.Contig8_All	Unigene100903_All	0.048452487	undirected
CL349.Contig8_All	Unigene11799_All	0.020566239	undirected
CL349.Contig8_All	CL8043.Contig5_All	0.03397032	undirected
CL349.Contig8_All	Unigene20444_All	0.044062368	undirected
CL349.Contig8_All	CL12295.Contig2_All	0.069218286	undirected
CL349.Contig8_All	CL1326.Contig1_All	0.043844572	undirected
CL349.Contig8_All	CL9300.Contig4_All	0.036996173	undirected
CL349.Contig8_All	CL19486.Contig1_All	0.026944199	undirected
CL349.Contig8_All	CL19486.Contig4_All	0.032140872	undirected
CL349.Contig8_All	CL9300.Contig9_All	0.028976705	undirected
CL349.Contig8_All	CL6547.Contig2_All	0.030303488	undirected
CL349.Contig8_All	Unigene17014_All	0.045425311	undirected
CL349.Contig8_All	CL1024.Contig1_All	0.023422362	undirected
CL349.Contig8_All	Unigene13853_All	0.036643768	undirected
CL349.Contig8_All	CL16872.Contig2_All	0.020446783	undirected
CL349.Contig8_All	Unigene16923_All	0.032255416	undirected
CL349.Contig8_All	Unigene39552_All	0.026002326	undirected
CL349.Contig8_All	CL8043.Contig5_All	0.03397032	undirected
CL349.Contig8_All	Unigene5058_All	0.066559705	undirected
CL349.Contig8_All	Unigene16921_All	0.039638659	undirected
CL349.Contig8_All	Unigene25673_All	0.059935038	undirected
CL349.Contig8_All	Unigene19978_All	0.022452529	undirected
CL349.Contig8_All	CL11046.Contig2_All	0.079496301	undirected
CL349.Contig8_All	CL19486.Contig7_All	0.026841238	undirected
CL349.Contig8_All	Unigene42927_All	0.063630009	undirected
CL349.Contig8_All	CL19486.Contig2_All	0.028810512	undirected
CL349.Contig8_All	CL6381.Contig2_All	0.029742057	undirected
CL349.Contig8_All	Unigene98242_All	0.069179946	undirected
CL349.Contig8_All	CL16872.Contig1_All	0.072306238	undirected
CL349.Contig8_All	CL7958.Contig2_All	0.020739333	undirected
CL349.Contig8_All	CL349.Contig8_All	0.211002044	undirected
CL349.Contig8_All	Unigene12559_All	0.059573944	undirected
CL349.Contig8_All	Unigene32800_All	0.034947173	undirected
CL349.Contig8_All	Unigene39552_All	0.026002326	undirected
CL349.Contig8_All	Unigene100903_All	0.048452487	undirected
CL349.Contig8_All	Unigene11799_All	0.020566239	undirected
Unigene49090_All	Unigene49090_All	0.742228796	undirected
Unigene32800_All	Unigene26688_All	0.035538246	undirected
Unigene32800_All	CL11046.Contig2_All	0.038328304	undirected
Unigene32800_All	CL19486.Contig7_All	0.095886043	undirected
Unigene32800_All	Unigene130961_All	0.040027911	undirected
Unigene32800_All	CL9300.Contig4_All	0.080630539	undirected
Unigene32800_All	Unigene22599_All	0.049720158	undirected
Unigene32800_All	CL4791.Contig2_All	0.025973178	undirected
Unigene32800_All	CL19486.Contig1_All	0.098927723	undirected
Unigene32800_All	CL19486.Contig2_All	0.11496683	undirected
Unigene32800_All	Unigene3218_All	0.032545425	undirected
Unigene32800_All	CL6381.Contig2_All	0.12629095	undirected
Unigene32800_All	CL19486.Contig4_All	0.123918857	undirected
Unigene32800_All	CL9300.Contig9_All	0.06194378	undirected
Unigene32800_All	CL16872.Contig1_All	0.055682586	undirected
Unigene32800_All	Unigene100903_All	0.063854128	undirected
Unigene32800_All	CL4791.Contig3_All	0.026135107	undirected
Unigene32800_All	Unigene11799_All	0.082106809	undirected
Unigene32800_All	CL8043.Contig5_All	0.040568252	undirected
Unigene32800_All	Unigene20444_All	0.094689278	undirected
Unigene32800_All	CL12295.Contig2_All	0.094627418	undirected
Unigene32800_All	Unigene26688_All	0.035538246	undirected
Unigene32800_All	CL1326.Contig1_All	0.113574946	undirected
Unigene32800_All	Unigene130961_All	0.040027911	undirected
Unigene32800_All	CL821.Contig64_All	0.030082136	undirected
Unigene32800_All	CL9300.Contig4_All	0.080630539	undirected
Unigene32800_All	CL4791.Contig2_All	0.025973178	undirected
Unigene32800_All	CL19486.Contig1_All	0.098927723	undirected
Unigene32800_All	CL19486.Contig4_All	0.123918857	undirected
Unigene32800_All	CL9300.Contig9_All	0.06194378	undirected
Unigene32800_All	Unigene17014_All	0.096250808	undirected
Unigene32800_All	CL1024.Contig1_All	0.021821893	undirected
Unigene32800_All	Unigene13853_All	0.053020998	undirected
Unigene32800_All	Unigene16923_All	0.038401679	undirected
Unigene32800_All	CL1720.Contig16_All	0.043235484	undirected
Unigene32800_All	CL4791.Contig3_All	0.026135107	undirected
Unigene32800_All	CL8043.Contig5_All	0.040568252	undirected
Unigene32800_All	Unigene5058_All	0.072209003	undirected
Unigene32800_All	Unigene16921_All	0.030927635	undirected
Unigene32800_All	Unigene25673_All	0.05938366	undirected
Unigene32800_All	Unigene19978_All	0.022534945	undirected
Unigene32800_All	CL11046.Contig2_All	0.038328304	undirected
Unigene32800_All	CL19486.Contig7_All	0.095886043	undirected
Unigene32800_All	Unigene42927_All	0.093747539	undirected
Unigene32800_All	Unigene22599_All	0.049720158	undirected
Unigene32800_All	CL19486.Contig2_All	0.11496683	undirected
Unigene32800_All	Unigene3218_All	0.032545425	undirected
Unigene32800_All	CL6381.Contig2_All	0.12629095	undirected
Unigene32800_All	Unigene98242_All	0.047150386	undirected
Unigene32800_All	CL11741.Contig1_All	0.03021925	undirected
Unigene32800_All	Unigene12754_All	0.021881232	undirected
Unigene32800_All	CL16872.Contig1_All	0.055682586	undirected
Unigene32800_All	CL7958.Contig2_All	0.029603427	undirected
Unigene32800_All	CL1720.Contig14_All	0.030735119	undirected
Unigene32800_All	CL349.Contig8_All	0.034947173	undirected
Unigene32800_All	Unigene12559_All	0.167718567	undirected
Unigene32800_All	Unigene32800_All	0.182161832	undirected
Unigene32800_All	CL21149.Contig10_All	0.032574113	undirected
Unigene32800_All	Unigene100903_All	0.063854128	undirected
Unigene32800_All	Unigene11799_All	0.082106809	undirected
Unigene32800_All	Unigene15178_All	0.020701136	undirected
Unigene32800_All	Unigene18653_All	0.044987015	undirected
Unigene26688_All	CL19486.Contig7_All	0.14264052	undirected
Unigene26688_All	Unigene32451_All	0.033474074	undirected
Unigene26688_All	Unigene130961_All	0.100034301	undirected
Unigene26688_All	CL9300.Contig4_All	0.058707623	undirected
Unigene26688_All	Unigene22599_All	0.071207064	undirected
Unigene26688_All	CL4791.Contig2_All	0.107072615	undirected
Unigene26688_All	CL19486.Contig1_All	0.179547708	undirected
Unigene26688_All	CL19486.Contig2_All	0.207137954	undirected
Unigene26688_All	Unigene3218_All	0.048241631	undirected
Unigene26688_All	CL6381.Contig2_All	0.187512503	undirected
Unigene26688_All	CL19486.Contig4_All	0.234554876	undirected
Unigene26688_All	CL9300.Contig9_All	0.076104381	undirected
Unigene26688_All	CL16872.Contig1_All	0.02396799	undirected
Unigene26688_All	CL19486.Contig6_All	0.09025283	undirected
Unigene26688_All	Unigene100903_All	0.02583207	undirected
Unigene26688_All	CL4791.Contig3_All	0.087887529	undirected
Unigene26688_All	Unigene11799_All	0.136254451	undirected
Unigene26688_All	CL4791.Contig1_All	0.046036988	undirected
Unigene26688_All	CL8043.Contig5_All	0.05224276	undirected
Unigene26688_All	Unigene20444_All	0.056399115	undirected
Unigene26688_All	CL12295.Contig2_All	0.032412887	undirected
Unigene26688_All	Unigene26688_All	0.235597039	undirected
Unigene26688_All	CL1326.Contig1_All	0.073042656	undirected
Unigene26688_All	Unigene130961_All	0.100034301	undirected
Unigene26688_All	CL821.Contig64_All	0.025794783	undirected
Unigene26688_All	CL9300.Contig4_All	0.058707623	undirected
Unigene26688_All	CL4791.Contig2_All	0.107072615	undirected
Unigene26688_All	CL19486.Contig1_All	0.179547708	undirected
Unigene26688_All	CL19486.Contig4_All	0.234554876	undirected
Unigene26688_All	Unigene101952_All	0.037236936	undirected
Unigene26688_All	CL9300.Contig9_All	0.076104381	undirected
Unigene26688_All	Unigene17014_All	0.090125578	undirected
Unigene26688_All	CL1024.Contig1_All	0.036627388	undirected
Unigene26688_All	Unigene13853_All	0.089582033	undirected
Unigene26688_All	Unigene16923_All	0.042196865	undirected
Unigene26688_All	CL1720.Contig16_All	0.034366885	undirected
Unigene26688_All	CL4791.Contig3_All	0.087887529	undirected
Unigene26688_All	CL8043.Contig5_All	0.05224276	undirected
Unigene26688_All	CL20750.Contig2_All	0.052253338	undirected
Unigene26688_All	Unigene5058_All	0.067868977	undirected
Unigene26688_All	Unigene16921_All	0.025453351	undirected
Unigene26688_All	Unigene25673_All	0.044165525	undirected
Unigene26688_All	Unigene19978_All	0.055174928	undirected
Unigene26688_All	CL19486.Contig7_All	0.14264052	undirected
Unigene26688_All	Unigene32451_All	0.033474074	undirected
Unigene26688_All	Unigene42927_All	0.09459626	undirected
Unigene26688_All	Unigene22599_All	0.071207064	undirected
Unigene26688_All	CL19486.Contig2_All	0.207137954	undirected
Unigene26688_All	Unigene3218_All	0.048241631	undirected
Unigene26688_All	CL6381.Contig2_All	0.187512503	undirected
Unigene26688_All	Unigene98242_All	0.031817953	undirected
Unigene26688_All	CL11741.Contig1_All	0.026247762	undirected
Unigene26688_All	Unigene12754_All	0.082682915	undirected
Unigene26688_All	CL16872.Contig1_All	0.02396799	undirected
Unigene26688_All	CL7958.Contig2_All	0.056619702	undirected
Unigene26688_All	CL1720.Contig14_All	0.044850764	undirected
Unigene26688_All	CL19486.Contig6_All	0.09025283	undirected
Unigene26688_All	CL4791.Contig1_All	0.046036988	undirected
Unigene26688_All	Unigene12559_All	0.158144588	undirected
Unigene26688_All	Unigene32800_All	0.035538246	undirected
Unigene26688_All	Unigene100903_All	0.02583207	undirected
Unigene26688_All	Unigene11799_All	0.136254451	undirected
Unigene26688_All	Unigene18653_All	0.061134568	undirected
CL11046.Contig2_All	CL19486.Contig7_All	0.052297383	undirected
CL11046.Contig2_All	CL9300.Contig4_All	0.020179473	undirected
CL11046.Contig2_All	Unigene22599_All	0.044153183	undirected
CL11046.Contig2_All	CL19486.Contig1_All	0.054224954	undirected
CL11046.Contig2_All	CL19486.Contig2_All	0.057086605	undirected
CL11046.Contig2_All	CL6381.Contig2_All	0.059514139	undirected
CL11046.Contig2_All	CL19486.Contig4_All	0.045267867	undirected
CL11046.Contig2_All	CL9300.Contig9_All	0.025640567	undirected
CL11046.Contig2_All	CL16872.Contig1_All	0.047562202	undirected
CL11046.Contig2_All	Unigene100903_All	0.028169897	undirected
CL11046.Contig2_All	Unigene11799_All	0.024141021	undirected
CL11046.Contig2_All	Unigene20444_All	0.087916467	undirected
CL11046.Contig2_All	CL12295.Contig2_All	0.057756264	undirected
CL11046.Contig2_All	CL1326.Contig1_All	0.080180146	undirected
CL11046.Contig2_All	CL821.Contig64_All	0.02383579	undirected
CL11046.Contig2_All	CL9300.Contig4_All	0.020179473	undirected
CL11046.Contig2_All	CL19486.Contig1_All	0.054224954	undirected
CL11046.Contig2_All	CL19486.Contig4_All	0.045267867	undirected
CL11046.Contig2_All	CL4877.Contig4_All	0.024256883	undirected
CL11046.Contig2_All	CL9300.Contig9_All	0.025640567	undirected
CL11046.Contig2_All	Unigene17014_All	0.081724942	undirected
CL11046.Contig2_All	Unigene5058_All	0.036846203	undirected
CL11046.Contig2_All	Unigene25673_All	0.032515369	undirected
CL11046.Contig2_All	CL11046.Contig2_All	0.205805417	undirected
CL11046.Contig2_All	CL19486.Contig7_All	0.052297383	undirected
CL11046.Contig2_All	Unigene42927_All	0.036375186	undirected
CL11046.Contig2_All	Unigene22599_All	0.044153183	undirected
CL11046.Contig2_All	CL19486.Contig2_All	0.057086605	undirected
CL11046.Contig2_All	CL6381.Contig2_All	0.059514139	undirected
CL11046.Contig2_All	Unigene98242_All	0.029086683	undirected
CL11046.Contig2_All	CL16872.Contig1_All	0.047562202	undirected
CL11046.Contig2_All	CL349.Contig8_All	0.079496301	undirected
CL11046.Contig2_All	Unigene12559_All	0.096997215	undirected
CL11046.Contig2_All	Unigene32800_All	0.038328304	undirected
CL11046.Contig2_All	Unigene100903_All	0.028169897	undirected
CL11046.Contig2_All	Unigene11799_All	0.024141021	undirected
CL19486.Contig7_All	Unigene130961_All	0.060467773	undirected
CL19486.Contig7_All	CL9300.Contig4_All	0.056101056	undirected
CL19486.Contig7_All	Unigene22599_All	0.131818045	undirected
CL19486.Contig7_All	CL4791.Contig2_All	0.137965277	undirected
CL19486.Contig7_All	CL19486.Contig1_All	0.288011153	undirected
CL19486.Contig7_All	CL19486.Contig2_All	0.282726729	undirected
CL19486.Contig7_All	Unigene3218_All	0.105659731	undirected
CL19486.Contig7_All	CL6381.Contig2_All	0.216342548	undirected
CL19486.Contig7_All	CL19486.Contig4_All	0.190013003	undirected
CL19486.Contig7_All	CL9300.Contig9_All	0.093433109	undirected
CL19486.Contig7_All	CL16872.Contig1_All	0.04374288	undirected
CL19486.Contig7_All	Unigene30200_All	0.034532161	undirected
CL19486.Contig7_All	CL19486.Contig6_All	0.161723524	undirected
CL19486.Contig7_All	Unigene100903_All	0.083983383	undirected
CL19486.Contig7_All	CL4791.Contig3_All	0.131714108	undirected
CL19486.Contig7_All	Unigene11799_All	0.201252555	undirected
CL19486.Contig7_All	CL4791.Contig1_All	0.079681991	undirected
CL19486.Contig7_All	CL8043.Contig5_All	0.032928819	undirected
CL19486.Contig7_All	Unigene20444_All	0.183855889	undirected
CL19486.Contig7_All	CL12295.Contig2_All	0.049899939	undirected
CL19486.Contig7_All	Unigene26688_All	0.14264052	undirected
CL19486.Contig7_All	CL1326.Contig1_All	0.197811728	undirected
CL19486.Contig7_All	Unigene130961_All	0.060467773	undirected
CL19486.Contig7_All	CL821.Contig64_All	0.129679594	undirected
CL19486.Contig7_All	CL9300.Contig4_All	0.056101056	undirected
CL19486.Contig7_All	CL4791.Contig2_All	0.137965277	undirected
CL19486.Contig7_All	CL19486.Contig1_All	0.288011153	undirected
CL19486.Contig7_All	CL19486.Contig4_All	0.190013003	undirected
CL19486.Contig7_All	CL4877.Contig4_All	0.054717434	undirected
CL19486.Contig7_All	CL9300.Contig9_All	0.093433109	undirected
CL19486.Contig7_All	Unigene17014_All	0.178192326	undirected
CL19486.Contig7_All	CL1024.Contig1_All	0.027420358	undirected
CL19486.Contig7_All	Unigene30200_All	0.034532161	undirected
CL19486.Contig7_All	Unigene13853_All	0.055085414	undirected
CL19486.Contig7_All	Unigene16923_All	0.084897015	undirected
CL19486.Contig7_All	CL1720.Contig16_All	0.091841532	undirected
CL19486.Contig7_All	CL4791.Contig3_All	0.131714108	undirected
CL19486.Contig7_All	CL8043.Contig5_All	0.032928819	undirected
CL19486.Contig7_All	CL20750.Contig2_All	0.054238671	undirected
CL19486.Contig7_All	Unigene5058_All	0.048632009	undirected
CL19486.Contig7_All	Unigene16921_All	0.025178532	undirected
CL19486.Contig7_All	Unigene25673_All	0.059682009	undirected
CL19486.Contig7_All	Unigene19978_All	0.035055135	undirected
CL19486.Contig7_All	CL11046.Contig2_All	0.052297383	undirected
CL19486.Contig7_All	CL19486.Contig7_All	0.266851393	undirected
CL19486.Contig7_All	Unigene42927_All	0.066848166	undirected
CL19486.Contig7_All	Unigene22599_All	0.131818045	undirected
CL19486.Contig7_All	CL19486.Contig2_All	0.282726729	undirected
CL19486.Contig7_All	Unigene3218_All	0.105659731	undirected
CL19486.Contig7_All	CL6381.Contig2_All	0.216342548	undirected
CL19486.Contig7_All	Unigene98242_All	0.057802212	undirected
CL19486.Contig7_All	CL11741.Contig1_All	0.027503797	undirected
CL19486.Contig7_All	Unigene12754_All	0.054536481	undirected
CL19486.Contig7_All	CL16872.Contig1_All	0.04374288	undirected
CL19486.Contig7_All	CL7958.Contig2_All	0.121005416	undirected
CL19486.Contig7_All	CL1720.Contig14_All	0.099481006	undirected
CL19486.Contig7_All	CL19486.Contig6_All	0.161723524	undirected
CL19486.Contig7_All	CL4791.Contig1_All	0.079681991	undirected
CL19486.Contig7_All	CL349.Contig8_All	0.026841238	undirected
CL19486.Contig7_All	Unigene12559_All	0.211495243	undirected
CL19486.Contig7_All	Unigene32800_All	0.095886043	undirected
CL19486.Contig7_All	CL21149.Contig10_All	0.035331806	undirected
CL19486.Contig7_All	Unigene100903_All	0.083983383	undirected
CL19486.Contig7_All	Unigene11799_All	0.201252555	undirected
CL19486.Contig7_All	Unigene18653_All	0.054478937	undirected
Unigene32451_All	Unigene130961_All	0.036879114	undirected
Unigene32451_All	CL9300.Contig4_All	0.028516722	undirected
Unigene32451_All	Unigene22599_All	0.036707328	undirected
Unigene32451_All	CL19486.Contig1_All	0.02385975	undirected
Unigene32451_All	CL19486.Contig2_All	0.03991155	undirected
Unigene32451_All	CL6381.Contig2_All	0.060403172	undirected
Unigene32451_All	CL19486.Contig4_All	0.081937881	undirected
Unigene32451_All	CL9300.Contig9_All	0.034292697	undirected
Unigene32451_All	Unigene11799_All	0.024776166	undirected
Unigene32451_All	Unigene26688_All	0.033474074	undirected
Unigene32451_All	Unigene130961_All	0.036879114	undirected
Unigene32451_All	CL9300.Contig4_All	0.028516722	undirected
Unigene32451_All	CL19486.Contig1_All	0.02385975	undirected
Unigene32451_All	CL19486.Contig4_All	0.081937881	undirected
Unigene32451_All	CL9300.Contig9_All	0.034292697	undirected
Unigene32451_All	Unigene5058_All	0.025787788	undirected
Unigene32451_All	Unigene25673_All	0.02300062	undirected
Unigene32451_All	Unigene32451_All	0.376717978	undirected
Unigene32451_All	Unigene42927_All	0.032983667	undirected
Unigene32451_All	Unigene22599_All	0.036707328	undirected
Unigene32451_All	CL19486.Contig2_All	0.03991155	undirected
Unigene32451_All	CL6381.Contig2_All	0.060403172	undirected
Unigene32451_All	Unigene12559_All	0.036245094	undirected
Unigene32451_All	Unigene11799_All	0.024776166	undirected
Unigene32451_All	Unigene18653_All	0.154684186	undirected
Unigene32451_All	Unigene1267_All	0.05106948	undirected
Unigene130961_All	CL9300.Contig4_All	0.174372125	undirected
Unigene130961_All	Unigene22599_All	0.065887342	undirected
Unigene130961_All	CL4791.Contig2_All	0.045542365	undirected
Unigene130961_All	CL19486.Contig1_All	0.08853476	undirected
Unigene130961_All	CL19486.Contig2_All	0.117269476	undirected
Unigene130961_All	Unigene3218_All	0.061533435	undirected
Unigene130961_All	CL6381.Contig2_All	0.129542156	undirected
Unigene130961_All	CL19486.Contig4_All	0.185225709	undirected
Unigene130961_All	CL9300.Contig9_All	0.133612543	undirected
Unigene130961_All	CL16872.Contig1_All	0.037391145	undirected
Unigene130961_All	CL19486.Contig6_All	0.034204297	undirected
Unigene130961_All	Unigene100903_All	0.023919471	undirected
Unigene130961_All	CL4791.Contig3_All	0.038392789	undirected
Unigene130961_All	Unigene11799_All	0.088462018	undirected
Unigene130961_All	CL8043.Contig5_All	0.124454918	undirected
Unigene130961_All	CL748.Contig9_All	0.023847535	undirected
Unigene130961_All	Unigene20444_All	0.025431499	undirected
Unigene130961_All	CL12295.Contig2_All	0.044028773	undirected
Unigene130961_All	Unigene26688_All	0.100034301	undirected
Unigene130961_All	CL1326.Contig1_All	0.039855901	undirected
Unigene130961_All	Unigene130961_All	0.253354854	undirected
Unigene130961_All	CL9300.Contig4_All	0.174372125	undirected
Unigene130961_All	CL4791.Contig2_All	0.045542365	undirected
Unigene130961_All	CL19486.Contig1_All	0.08853476	undirected
Unigene130961_All	CL19486.Contig4_All	0.185225709	undirected
Unigene130961_All	Unigene101952_All	0.025269116	undirected
Unigene130961_All	CL9300.Contig9_All	0.133612543	undirected
Unigene130961_All	CL6547.Contig2_All	0.036554438	undirected
Unigene130961_All	Unigene17014_All	0.057140376	undirected
Unigene130961_All	CL1024.Contig1_All	0.082543253	undirected
Unigene130961_All	Unigene13853_All	0.157180037	undirected
Unigene130961_All	Unigene16923_All	0.03508392	undirected
Unigene130961_All	CL1720.Contig16_All	0.024472727	undirected
Unigene130961_All	CL4791.Contig3_All	0.038392789	undirected
Unigene130961_All	CL8043.Contig5_All	0.124454918	undirected
Unigene130961_All	Unigene5058_All	0.118873928	undirected
Unigene130961_All	Unigene16921_All	0.050346432	undirected
Unigene130961_All	Unigene25673_All	0.065732222	undirected
Unigene130961_All	Unigene19978_All	0.107212035	undirected
Unigene130961_All	CL19486.Contig7_All	0.060467773	undirected
Unigene130961_All	Unigene32451_All	0.036879114	undirected
Unigene130961_All	Unigene42927_All	0.137660928	undirected
Unigene130961_All	Unigene22599_All	0.065887342	undirected
Unigene130961_All	CL19486.Contig2_All	0.117269476	undirected
Unigene130961_All	Unigene3218_All	0.061533435	undirected
Unigene130961_All	CL6381.Contig2_All	0.129542156	undirected
Unigene130961_All	Unigene98242_All	0.043107151	undirected
Unigene130961_All	CL11741.Contig1_All	0.068387669	undirected
Unigene130961_All	Unigene12754_All	0.123951366	undirected
Unigene130961_All	CL16872.Contig1_All	0.037391145	undirected
Unigene130961_All	CL7958.Contig2_All	0.027174083	undirected
Unigene130961_All	CL1720.Contig14_All	0.026431124	undirected
Unigene130961_All	CL19486.Contig6_All	0.034204297	undirected
Unigene130961_All	Unigene12559_All	0.120731768	undirected
Unigene130961_All	Unigene32800_All	0.040027911	undirected
Unigene130961_All	Unigene100903_All	0.023919471	undirected
Unigene130961_All	Unigene11799_All	0.088462018	undirected
Unigene130961_All	Unigene15178_All	0.035645266	undirected
Unigene130961_All	Unigene18653_All	0.10020837	undirected
CL9300.Contig4_All	Unigene22599_All	0.06090952	undirected
CL9300.Contig4_All	CL4791.Contig2_All	0.033023245	undirected
CL9300.Contig4_All	CL19486.Contig1_All	0.071743851	undirected
CL9300.Contig4_All	CL19486.Contig2_All	0.096320599	undirected
CL9300.Contig4_All	Unigene3218_All	0.046909377	undirected
CL9300.Contig4_All	CL6381.Contig2_All	0.117409006	undirected
CL9300.Contig4_All	CL19486.Contig4_All	0.141219443	undirected
CL9300.Contig4_All	CL9300.Contig9_All	0.102119984	undirected
CL9300.Contig4_All	CL16872.Contig1_All	0.065906472	undirected
CL9300.Contig4_All	Unigene100903_All	0.047134625	undirected
CL9300.Contig4_All	CL4791.Contig3_All	0.028658799	undirected
CL9300.Contig4_All	Unigene11799_All	0.070249636	undirected
CL9300.Contig4_All	CL8043.Contig5_All	0.0695861	undirected
CL9300.Contig4_All	Unigene20444_All	0.032194041	undirected
CL9300.Contig4_All	CL12295.Contig2_All	0.104208068	undirected
CL9300.Contig4_All	Unigene26688_All	0.058707623	undirected
CL9300.Contig4_All	CL1326.Contig1_All	0.046649241	undirected
CL9300.Contig4_All	Unigene130961_All	0.174372125	undirected
CL9300.Contig4_All	CL9300.Contig4_All	0.195762529	undirected
CL9300.Contig4_All	CL4791.Contig2_All	0.033023245	undirected
CL9300.Contig4_All	CL19486.Contig1_All	0.071743851	undirected
CL9300.Contig4_All	CL19486.Contig4_All	0.141219443	undirected
CL9300.Contig4_All	Unigene101952_All	0.020818346	undirected
CL9300.Contig4_All	CL9300.Contig9_All	0.102119984	undirected
CL9300.Contig4_All	CL6547.Contig2_All	0.027210775	undirected
CL9300.Contig4_All	Unigene17014_All	0.055322957	undirected
CL9300.Contig4_All	CL1024.Contig1_All	0.046658065	undirected
CL9300.Contig4_All	Unigene13853_All	0.088729552	undirected
CL9300.Contig4_All	Unigene16923_All	0.052767612	undirected
CL9300.Contig4_All	CL1720.Contig16_All	0.020572777	undirected
CL9300.Contig4_All	CL4791.Contig3_All	0.028658799	undirected
CL9300.Contig4_All	CL8043.Contig5_All	0.0695861	undirected
CL9300.Contig4_All	Unigene5058_All	0.098405658	undirected
CL9300.Contig4_All	Unigene16921_All	0.061847183	undirected
CL9300.Contig4_All	Unigene25673_All	0.065644679	undirected
CL9300.Contig4_All	Unigene19978_All	0.051194566	undirected
CL9300.Contig4_All	CL11046.Contig2_All	0.020179473	undirected
CL9300.Contig4_All	CL19486.Contig7_All	0.056101056	undirected
CL9300.Contig4_All	Unigene32451_All	0.028516722	undirected
CL9300.Contig4_All	Unigene42927_All	0.118195094	undirected
CL9300.Contig4_All	Unigene22599_All	0.06090952	undirected
CL9300.Contig4_All	CL19486.Contig2_All	0.096320599	undirected
CL9300.Contig4_All	Unigene3218_All	0.046909377	undirected
CL9300.Contig4_All	CL6381.Contig2_All	0.117409006	undirected
CL9300.Contig4_All	Unigene98242_All	0.057758461	undirected
CL9300.Contig4_All	CL11741.Contig1_All	0.050841831	undirected
CL9300.Contig4_All	Unigene12754_All	0.056932751	undirected
CL9300.Contig4_All	CL16872.Contig1_All	0.065906472	undirected
CL9300.Contig4_All	CL7958.Contig2_All	0.021380628	undirected
CL9300.Contig4_All	CL349.Contig8_All	0.036996173	undirected
CL9300.Contig4_All	Unigene12559_All	0.12065401	undirected
CL9300.Contig4_All	Unigene32800_All	0.080630539	undirected
CL9300.Contig4_All	Unigene100903_All	0.047134625	undirected
CL9300.Contig4_All	Unigene11799_All	0.070249636	undirected
CL9300.Contig4_All	Unigene15178_All	0.036411128	undirected
CL9300.Contig4_All	Unigene18653_All	0.095742672	undirected
Unigene22599_All	CL4791.Contig2_All	0.058304641	undirected
Unigene22599_All	CL19486.Contig1_All	0.167799308	undirected
Unigene22599_All	CL19486.Contig2_All	0.204029577	undirected
Unigene22599_All	Unigene3218_All	0.047601488	undirected
Unigene22599_All	CL6381.Contig2_All	0.209547666	undirected
Unigene22599_All	CL19486.Contig4_All	0.191684713	undirected
Unigene22599_All	CL9300.Contig9_All	0.156272891	undirected
Unigene22599_All	CL16872.Contig1_All	0.051206209	undirected
Unigene22599_All	CL19486.Contig6_All	0.037182696	undirected
Unigene22599_All	Unigene100903_All	0.023970439	undirected
Unigene22599_All	CL4791.Contig3_All	0.06219704	undirected
Unigene22599_All	Unigene11799_All	0.100436061	undirected
Unigene22599_All	CL4791.Contig1_All	0.03458101	undirected
Unigene22599_All	CL8043.Contig5_All	0.025424601	undirected
Unigene22599_All	Unigene20444_All	0.065185306	undirected
Unigene22599_All	CL12295.Contig2_All	0.061968304	undirected
Unigene22599_All	Unigene26688_All	0.071207064	undirected
Unigene22599_All	CL1326.Contig1_All	0.077937482	undirected
Unigene22599_All	Unigene130961_All	0.065887342	undirected
Unigene22599_All	CL821.Contig64_All	0.047817892	undirected
Unigene22599_All	CL9300.Contig4_All	0.06090952	undirected
Unigene22599_All	CL4791.Contig2_All	0.058304641	undirected
Unigene22599_All	CL19486.Contig1_All	0.167799308	undirected
Unigene22599_All	CL19486.Contig4_All	0.191684713	undirected
Unigene22599_All	CL4877.Contig4_All	0.029109612	undirected
Unigene22599_All	CL9300.Contig9_All	0.156272891	undirected
Unigene22599_All	Unigene17014_All	0.107254052	undirected
Unigene22599_All	Unigene13853_All	0.042367366	undirected
Unigene22599_All	Unigene16923_All	0.034380258	undirected
Unigene22599_All	CL1720.Contig16_All	0.022589106	undirected
Unigene22599_All	CL4791.Contig3_All	0.06219704	undirected
Unigene22599_All	CL8043.Contig5_All	0.025424601	undirected
Unigene22599_All	Unigene5058_All	0.058648677	undirected
Unigene22599_All	Unigene25673_All	0.057304868	undirected
Unigene22599_All	CL11046.Contig2_All	0.044153183	undirected
Unigene22599_All	CL19486.Contig7_All	0.131818045	undirected
Unigene22599_All	Unigene32451_All	0.036707328	undirected
Unigene22599_All	Unigene42927_All	0.075167924	undirected
Unigene22599_All	Unigene22599_All	0.216282014	undirected
Unigene22599_All	CL19486.Contig2_All	0.204029577	undirected
Unigene22599_All	Unigene3218_All	0.047601488	undirected
Unigene22599_All	CL6381.Contig2_All	0.209547666	undirected
Unigene22599_All	Unigene98242_All	0.035024126	undirected
Unigene22599_All	Unigene12754_All	0.034674837	undirected
Unigene22599_All	CL16872.Contig1_All	0.051206209	undirected
Unigene22599_All	CL7958.Contig2_All	0.030266756	undirected
Unigene22599_All	CL1720.Contig14_All	0.028246682	undirected
Unigene22599_All	CL19486.Contig6_All	0.037182696	undirected
Unigene22599_All	CL4791.Contig1_All	0.03458101	undirected
Unigene22599_All	Unigene12559_All	0.17496847	undirected
Unigene22599_All	Unigene32800_All	0.049720158	undirected
Unigene22599_All	Unigene100903_All	0.023970439	undirected
Unigene22599_All	Unigene11799_All	0.100436061	undirected
Unigene22599_All	Unigene18653_All	0.058410443	undirected
CL4791.Contig2_All	CL19486.Contig1_All	0.178259969	undirected
CL4791.Contig2_All	CL19486.Contig2_All	0.18238063	undirected
CL4791.Contig2_All	Unigene3218_All	0.029882483	undirected
CL4791.Contig2_All	CL6381.Contig2_All	0.146523326	undirected
CL4791.Contig2_All	CL19486.Contig4_All	0.140497215	undirected
CL4791.Contig2_All	CL9300.Contig9_All	0.05261064	undirected
CL4791.Contig2_All	CL16872.Contig1_All	0.038021092	undirected
CL4791.Contig2_All	CL19486.Contig6_All	0.092463327	undirected
CL4791.Contig2_All	CL4791.Contig3_All	0.178989285	undirected
CL4791.Contig2_All	Unigene11799_All	0.068992418	undirected
CL4791.Contig2_All	CL4791.Contig1_All	0.100274554	undirected
CL4791.Contig2_All	CL8043.Contig5_All	0.023863503	undirected
CL4791.Contig2_All	Unigene20444_All	0.047659471	undirected
CL4791.Contig2_All	CL12295.Contig2_All	0.049243472	undirected
CL4791.Contig2_All	Unigene26688_All	0.107072615	undirected
CL4791.Contig2_All	CL1326.Contig1_All	0.055702903	undirected
CL4791.Contig2_All	Unigene130961_All	0.045542365	undirected
CL4791.Contig2_All	CL9300.Contig4_All	0.033023245	undirected
CL4791.Contig2_All	CL4791.Contig2_All	0.274883099	undirected
CL4791.Contig2_All	CL19486.Contig1_All	0.178259969	undirected
CL4791.Contig2_All	CL19486.Contig4_All	0.140497215	undirected
CL4791.Contig2_All	CL4877.Contig4_All	0.026378946	undirected
CL4791.Contig2_All	CL9300.Contig9_All	0.05261064	undirected
CL4791.Contig2_All	Unigene17014_All	0.064855892	undirected
CL4791.Contig2_All	Unigene13853_All	0.042970117	undirected
CL4791.Contig2_All	CL1720.Contig16_All	0.020159832	undirected
CL4791.Contig2_All	CL4791.Contig3_All	0.178989285	undirected
CL4791.Contig2_All	CL8043.Contig5_All	0.023863503	undirected
CL4791.Contig2_All	CL20750.Contig2_All	0.074843747	undirected
CL4791.Contig2_All	Unigene5058_All	0.032489556	undirected
CL4791.Contig2_All	Unigene25673_All	0.021569994	undirected
CL4791.Contig2_All	Unigene19978_All	0.027451182	undirected
CL4791.Contig2_All	CL19486.Contig7_All	0.137965277	undirected
CL4791.Contig2_All	Unigene42927_All	0.042215626	undirected
CL4791.Contig2_All	Unigene22599_All	0.058304641	undirected
CL4791.Contig2_All	CL19486.Contig2_All	0.18238063	undirected
CL4791.Contig2_All	Unigene3218_All	0.029882483	undirected
CL4791.Contig2_All	CL6381.Contig2_All	0.146523326	undirected
CL4791.Contig2_All	Unigene12754_All	0.066014191	undirected
CL4791.Contig2_All	CL16872.Contig1_All	0.038021092	undirected
CL4791.Contig2_All	CL7958.Contig2_All	0.032365648	undirected
CL4791.Contig2_All	CL1720.Contig14_All	0.035664298	undirected
CL4791.Contig2_All	CL19486.Contig6_All	0.092463327	undirected
CL4791.Contig2_All	CL4791.Contig1_All	0.100274554	undirected
CL4791.Contig2_All	Unigene12559_All	0.115739023	undirected
CL4791.Contig2_All	Unigene32800_All	0.025973178	undirected
CL4791.Contig2_All	Unigene11799_All	0.068992418	undirected
CL19486.Contig1_All	CL19486.Contig2_All	0.31050964	undirected
CL19486.Contig1_All	Unigene3218_All	0.159075372	undirected
CL19486.Contig1_All	CL6381.Contig2_All	0.254199404	undirected
CL19486.Contig1_All	CL19486.Contig4_All	0.234816608	undirected
CL19486.Contig1_All	CL9300.Contig9_All	0.123398348	undirected
CL19486.Contig1_All	CL16872.Contig1_All	0.056738826	undirected
CL19486.Contig1_All	Unigene30200_All	0.03871905	undirected
CL19486.Contig1_All	CL19486.Contig6_All	0.203898105	undirected
CL19486.Contig1_All	Unigene100903_All	0.078183984	undirected
CL19486.Contig1_All	CL4791.Contig3_All	0.159707896	undirected
CL19486.Contig1_All	Unigene11799_All	0.226725243	undirected
CL19486.Contig1_All	CL4791.Contig1_All	0.094546125	undirected
CL19486.Contig1_All	CL8043.Contig5_All	0.046172444	undirected
CL19486.Contig1_All	Unigene20444_All	0.166445356	undirected
CL19486.Contig1_All	CL12295.Contig2_All	0.058807605	undirected
CL19486.Contig1_All	Unigene26688_All	0.179547708	undirected
CL19486.Contig1_All	CL1326.Contig1_All	0.186426533	undirected
CL19486.Contig1_All	Unigene130961_All	0.08853476	undirected
CL19486.Contig1_All	CL821.Contig64_All	0.136457996	undirected
CL19486.Contig1_All	CL9300.Contig4_All	0.071743851	undirected
CL19486.Contig1_All	CL4791.Contig2_All	0.178259969	undirected
CL19486.Contig1_All	CL19486.Contig1_All	0.303550335	undirected
CL19486.Contig1_All	CL19486.Contig4_All	0.234816608	undirected
CL19486.Contig1_All	CL4877.Contig4_All	0.061578254	undirected
CL19486.Contig1_All	CL9300.Contig9_All	0.123398348	undirected
CL19486.Contig1_All	Unigene17014_All	0.18561575	undirected
CL19486.Contig1_All	CL1024.Contig1_All	0.043147219	undirected
CL19486.Contig1_All	Unigene30200_All	0.03871905	undirected
CL19486.Contig1_All	Unigene13853_All	0.075494341	undirected
CL19486.Contig1_All	Unigene16923_All	0.090371947	undirected
CL19486.Contig1_All	CL1720.Contig16_All	0.084000916	undirected
CL19486.Contig1_All	CL4791.Contig3_All	0.159707896	undirected
CL19486.Contig1_All	CL8043.Contig5_All	0.046172444	undirected
CL19486.Contig1_All	CL20750.Contig2_All	0.075916765	undirected
CL19486.Contig1_All	Unigene5058_All	0.063860686	undirected
CL19486.Contig1_All	Unigene16921_All	0.029547418	undirected
CL19486.Contig1_All	Unigene25673_All	0.072842155	undirected
CL19486.Contig1_All	Unigene19978_All	0.055142839	undirected
CL19486.Contig1_All	CL11046.Contig2_All	0.054224954	undirected
CL19486.Contig1_All	CL19486.Contig7_All	0.288011153	undirected
CL19486.Contig1_All	Unigene32451_All	0.02385975	undirected
CL19486.Contig1_All	Unigene42927_All	0.08428225	undirected
CL19486.Contig1_All	Unigene22599_All	0.167799308	undirected
CL19486.Contig1_All	CL19486.Contig2_All	0.31050964	undirected
CL19486.Contig1_All	Unigene3218_All	0.159075372	undirected
CL19486.Contig1_All	CL6381.Contig2_All	0.254199404	undirected
CL19486.Contig1_All	Unigene98242_All	0.063994924	undirected
CL19486.Contig1_All	CL11741.Contig1_All	0.043050248	undirected
CL19486.Contig1_All	Unigene12754_All	0.080573212	undirected
CL19486.Contig1_All	CL16872.Contig1_All	0.056738826	undirected
CL19486.Contig1_All	CL7958.Contig2_All	0.124906713	undirected
CL19486.Contig1_All	CL1720.Contig14_All	0.097868231	undirected
CL19486.Contig1_All	CL19486.Contig6_All	0.203898105	undirected
CL19486.Contig1_All	CL4791.Contig1_All	0.094546125	undirected
CL19486.Contig1_All	CL349.Contig8_All	0.026944199	undirected
CL19486.Contig1_All	Unigene12559_All	0.222152942	undirected
CL19486.Contig1_All	Unigene32800_All	0.098927723	undirected
CL19486.Contig1_All	CL21149.Contig10_All	0.032473643	undirected
CL19486.Contig1_All	CL8314.Contig1_All	0.020048599	undirected
CL19486.Contig1_All	Unigene100903_All	0.078183984	undirected
CL19486.Contig1_All	Unigene11799_All	0.226725243	undirected
CL19486.Contig1_All	Unigene18653_All	0.075272211	undirected
CL19486.Contig2_All	Unigene3218_All	0.177479939	undirected
CL19486.Contig2_All	CL6381.Contig2_All	0.286310375	undirected
CL19486.Contig2_All	CL19486.Contig4_All	0.284416254	undirected
CL19486.Contig2_All	CL9300.Contig9_All	0.148236689	undirected
CL19486.Contig2_All	CL16872.Contig1_All	0.070823814	undirected
CL19486.Contig2_All	Unigene30200_All	0.025439844	undirected
CL19486.Contig2_All	CL19486.Contig6_All	0.18429515	undirected
CL19486.Contig2_All	Unigene100903_All	0.084292101	undirected
CL19486.Contig2_All	CL4791.Contig3_All	0.168593252	undirected
CL19486.Contig2_All	Unigene11799_All	0.251334349	undirected
CL19486.Contig2_All	CL4791.Contig1_All	0.095775166	undirected
CL19486.Contig2_All	CL8043.Contig5_All	0.050263824	undirected
CL19486.Contig2_All	Unigene20444_All	0.15930612	undirected
CL19486.Contig2_All	CL12295.Contig2_All	0.071673216	undirected
CL19486.Contig2_All	Unigene26688_All	0.207137954	undirected
CL19486.Contig2_All	CL1326.Contig1_All	0.187497246	undirected
CL19486.Contig2_All	Unigene130961_All	0.117269476	undirected
CL19486.Contig2_All	CL821.Contig64_All	0.138627119	undirected
CL19486.Contig2_All	CL9300.Contig4_All	0.096320599	undirected
CL19486.Contig2_All	CL4791.Contig2_All	0.18238063	undirected
CL19486.Contig2_All	CL19486.Contig1_All	0.31050964	undirected
CL19486.Contig2_All	CL19486.Contig4_All	0.284416254	undirected
CL19486.Contig2_All	CL4877.Contig4_All	0.074432685	undirected
CL19486.Contig2_All	CL9300.Contig9_All	0.148236689	undirected
CL19486.Contig2_All	Unigene17014_All	0.194231588	undirected
CL19486.Contig2_All	CL1024.Contig1_All	0.04513007	undirected
CL19486.Contig2_All	Unigene30200_All	0.025439844	undirected
CL19486.Contig2_All	Unigene13853_All	0.087592888	undirected
CL19486.Contig2_All	Unigene16923_All	0.091720327	undirected
CL19486.Contig2_All	CL1720.Contig16_All	0.075089473	undirected
CL19486.Contig2_All	CL4791.Contig3_All	0.168593252	undirected
CL19486.Contig2_All	CL8043.Contig5_All	0.050263824	undirected
CL19486.Contig2_All	CL20750.Contig2_All	0.069438879	undirected
CL19486.Contig2_All	Unigene5058_All	0.078744531	undirected
CL19486.Contig2_All	Unigene16921_All	0.032180901	undirected
CL19486.Contig2_All	Unigene25673_All	0.087139179	undirected
CL19486.Contig2_All	Unigene19978_All	0.05928509	undirected
CL19486.Contig2_All	CL11046.Contig2_All	0.057086605	undirected
CL19486.Contig2_All	CL19486.Contig7_All	0.282726729	undirected
CL19486.Contig2_All	Unigene32451_All	0.03991155	undirected
CL19486.Contig2_All	Unigene42927_All	0.10464751	undirected
CL19486.Contig2_All	Unigene22599_All	0.204029577	undirected
CL19486.Contig2_All	CL19486.Contig2_All	0.322186205	undirected
CL19486.Contig2_All	Unigene3218_All	0.177479939	undirected
CL19486.Contig2_All	CL6381.Contig2_All	0.286310375	undirected
CL19486.Contig2_All	Unigene98242_All	0.074788725	undirected
CL19486.Contig2_All	CL11741.Contig1_All	0.049162681	undirected
CL19486.Contig2_All	Unigene12754_All	0.089595133	undirected
CL19486.Contig2_All	CL16872.Contig1_All	0.070823814	undirected
CL19486.Contig2_All	CL7958.Contig2_All	0.116644875	undirected
CL19486.Contig2_All	CL1720.Contig14_All	0.086628037	undirected
CL19486.Contig2_All	CL19486.Contig6_All	0.18429515	undirected
CL19486.Contig2_All	CL4791.Contig1_All	0.095775166	undirected
CL19486.Contig2_All	CL349.Contig8_All	0.028810512	undirected
CL19486.Contig2_All	Unigene12559_All	0.240337575	undirected
CL19486.Contig2_All	Unigene32800_All	0.11496683	undirected
CL19486.Contig2_All	CL21149.Contig10_All	0.034949747	undirected
CL19486.Contig2_All	Unigene100903_All	0.084292101	undirected
CL19486.Contig2_All	Unigene11799_All	0.251334349	undirected
CL19486.Contig2_All	Unigene15178_All	0.02011629	undirected
CL19486.Contig2_All	Unigene18653_All	0.109632338	undirected
Unigene3218_All	CL6381.Contig2_All	0.183203646	undirected
Unigene3218_All	CL19486.Contig4_All	0.165779352	undirected
Unigene3218_All	CL9300.Contig9_All	0.055710272	undirected
Unigene3218_All	CL16872.Contig1_All	0.023904724	undirected
Unigene3218_All	CL19486.Contig6_All	0.045076931	undirected
Unigene3218_All	CL4791.Contig3_All	0.033990448	undirected
Unigene3218_All	Unigene11799_All	0.089039804	undirected
Unigene3218_All	CL8043.Contig5_All	0.079364266	undirected
Unigene3218_All	Unigene20444_All	0.03921252	undirected
Unigene3218_All	CL12295.Contig2_All	0.029990293	undirected
Unigene3218_All	Unigene26688_All	0.048241631	undirected
Unigene3218_All	CL1326.Contig1_All	0.052101692	undirected
Unigene3218_All	Unigene130961_All	0.061533435	undirected
Unigene3218_All	CL9300.Contig4_All	0.046909377	undirected
Unigene3218_All	CL4791.Contig2_All	0.029882483	undirected
Unigene3218_All	CL19486.Contig1_All	0.159075372	undirected
Unigene3218_All	CL19486.Contig4_All	0.165779352	undirected
Unigene3218_All	CL9300.Contig9_All	0.055710272	undirected
Unigene3218_All	Unigene17014_All	0.062799484	undirected
Unigene3218_All	CL1024.Contig1_All	0.069554124	undirected
Unigene3218_All	Unigene13853_All	0.117102306	undirected
Unigene3218_All	CL4791.Contig3_All	0.033990448	undirected
Unigene3218_All	CL8043.Contig5_All	0.079364266	undirected
Unigene3218_All	Unigene5058_All	0.068563033	undirected
Unigene3218_All	Unigene25673_All	0.040285936	undirected
Unigene3218_All	Unigene19978_All	0.095530384	undirected
Unigene3218_All	CL19486.Contig7_All	0.105659731	undirected
Unigene3218_All	Unigene42927_All	0.082577283	undirected
Unigene3218_All	Unigene22599_All	0.047601488	undirected
Unigene3218_All	CL19486.Contig2_All	0.177479939	undirected
Unigene3218_All	Unigene3218_All	0.261214803	undirected
Unigene3218_All	CL6381.Contig2_All	0.183203646	undirected
Unigene3218_All	Unigene98242_All	0.021893525	undirected
Unigene3218_All	CL11741.Contig1_All	0.084987147	undirected
Unigene3218_All	Unigene12754_All	0.083385707	undirected
Unigene3218_All	CL16872.Contig1_All	0.023904724	undirected
Unigene3218_All	CL7958.Contig2_All	0.023605702	undirected
Unigene3218_All	CL1720.Contig14_All	0.023735961	undirected
Unigene3218_All	CL19486.Contig6_All	0.045076931	undirected
Unigene3218_All	Unigene12559_All	0.137201702	undirected
Unigene3218_All	Unigene32800_All	0.032545425	undirected
Unigene3218_All	Unigene11799_All	0.089039804	undirected
Unigene3218_All	Unigene15178_All	0.039607191	undirected
Unigene3218_All	Unigene18653_All	0.035771493	undirected
CL6381.Contig2_All	CL19486.Contig4_All	0.285075024	undirected
CL6381.Contig2_All	CL9300.Contig9_All	0.168817042	undirected
CL6381.Contig2_All	CL16872.Contig1_All	0.092343269	undirected
CL6381.Contig2_All	CL19486.Contig6_All	0.139862497	undirected
CL6381.Contig2_All	Unigene100903_All	0.079678121	undirected
CL6381.Contig2_All	CL4791.Contig3_All	0.120211395	undirected
CL6381.Contig2_All	Unigene11799_All	0.226406713	undirected
CL6381.Contig2_All	CL4791.Contig1_All	0.056602572	undirected
CL6381.Contig2_All	CL8043.Contig5_All	0.057122979	undirected
CL6381.Contig2_All	Unigene20444_All	0.119353759	undirected
CL6381.Contig2_All	CL12295.Contig2_All	0.087341101	undirected
CL6381.Contig2_All	Unigene26688_All	0.187512503	undirected
CL6381.Contig2_All	CL1326.Contig1_All	0.152546935	undirected
CL6381.Contig2_All	Unigene130961_All	0.129542156	undirected
CL6381.Contig2_All	CL821.Contig64_All	0.119753856	undirected
CL6381.Contig2_All	CL9300.Contig4_All	0.117409006	undirected
CL6381.Contig2_All	CL4791.Contig2_All	0.146523326	undirected
CL6381.Contig2_All	CL19486.Contig1_All	0.254199404	undirected
CL6381.Contig2_All	CL19486.Contig4_All	0.285075024	undirected
CL6381.Contig2_All	CL4877.Contig4_All	0.064102889	undirected
CL6381.Contig2_All	Unigene101952_All	0.021470491	undirected
CL6381.Contig2_All	CL9300.Contig9_All	0.168817042	undirected
CL6381.Contig2_All	CL6547.Contig2_All	0.020960844	undirected
CL6381.Contig2_All	Unigene17014_All	0.174651563	undirected
CL6381.Contig2_All	CL1024.Contig1_All	0.051274091	undirected
CL6381.Contig2_All	Unigene13853_All	0.095392617	undirected
CL6381.Contig2_All	Unigene16923_All	0.080683371	undirected
CL6381.Contig2_All	CL1720.Contig16_All	0.053235844	undirected
CL6381.Contig2_All	CL9837.Contig6_All	0.024481403	undirected
CL6381.Contig2_All	CL4791.Contig3_All	0.120211395	undirected
CL6381.Contig2_All	CL8043.Contig5_All	0.057122979	undirected
CL6381.Contig2_All	CL20750.Contig2_All	0.056379799	undirected
CL6381.Contig2_All	Unigene5058_All	0.097928012	undirected
CL6381.Contig2_All	Unigene16921_All	0.03599697	undirected
CL6381.Contig2_All	Unigene25673_All	0.109437723	undirected
CL6381.Contig2_All	Unigene19978_All	0.064654206	undirected
CL6381.Contig2_All	CL11046.Contig2_All	0.059514139	undirected
CL6381.Contig2_All	CL19486.Contig7_All	0.216342548	undirected
CL6381.Contig2_All	Unigene32451_All	0.060403172	undirected
CL6381.Contig2_All	Unigene42927_All	0.124409602	undirected
CL6381.Contig2_All	Unigene22599_All	0.209547666	undirected
CL6381.Contig2_All	CL19486.Contig2_All	0.286310375	undirected
CL6381.Contig2_All	Unigene3218_All	0.183203646	undirected
CL6381.Contig2_All	CL6381.Contig2_All	0.285940044	undirected
CL6381.Contig2_All	Unigene98242_All	0.086735517	undirected
CL6381.Contig2_All	CL11741.Contig1_All	0.060128845	undirected
CL6381.Contig2_All	Unigene12754_All	0.088706472	undirected
CL6381.Contig2_All	CL16872.Contig1_All	0.092343269	undirected
CL6381.Contig2_All	CL7958.Contig2_All	0.092945693	undirected
CL6381.Contig2_All	CL1720.Contig14_All	0.058735959	undirected
CL6381.Contig2_All	CL19486.Contig6_All	0.139862497	undirected
CL6381.Contig2_All	CL4791.Contig1_All	0.056602572	undirected
CL6381.Contig2_All	CL349.Contig8_All	0.029742057	undirected
CL6381.Contig2_All	Unigene12559_All	0.227294061	undirected
CL6381.Contig2_All	Unigene32800_All	0.12629095	undirected
CL6381.Contig2_All	CL21149.Contig10_All	0.032647318	undirected
CL6381.Contig2_All	Unigene100903_All	0.079678121	undirected
CL6381.Contig2_All	Unigene11799_All	0.226406713	undirected
CL6381.Contig2_All	Unigene15178_All	0.034903325	undirected
CL6381.Contig2_All	Unigene18653_All	0.140924387	undirected
CL19486.Contig4_All	CL9300.Contig9_All	0.170617009	undirected
CL19486.Contig4_All	CL16872.Contig1_All	0.076515864	undirected
CL19486.Contig4_All	CL19486.Contig6_All	0.128239742	undirected
CL19486.Contig4_All	Unigene100903_All	0.091914731	undirected
CL19486.Contig4_All	CL4791.Contig3_All	0.134624545	undirected
CL19486.Contig4_All	Unigene11799_All	0.24676223	undirected
CL19486.Contig4_All	CL4791.Contig1_All	0.068676681	undirected
CL19486.Contig4_All	CL8043.Contig5_All	0.087209995	undirected
CL19486.Contig4_All	CL748.Contig9_All	0.021650694	undirected
CL19486.Contig4_All	Unigene20444_All	0.10333818	undirected
CL19486.Contig4_All	CL12295.Contig2_All	0.070358452	undirected
CL19486.Contig4_All	Unigene26688_All	0.234554876	undirected
CL19486.Contig4_All	CL1326.Contig1_All	0.138332644	undirected
CL19486.Contig4_All	Unigene130961_All	0.185225709	undirected
CL19486.Contig4_All	CL821.Contig64_All	0.092553802	undirected
CL19486.Contig4_All	CL9300.Contig4_All	0.141219443	undirected
CL19486.Contig4_All	CL4791.Contig2_All	0.140497215	undirected
CL19486.Contig4_All	CL19486.Contig1_All	0.234816608	undirected
CL19486.Contig4_All	CL19486.Contig4_All	0.285880497	undirected
CL19486.Contig4_All	CL4877.Contig4_All	0.060263304	undirected
CL19486.Contig4_All	Unigene101952_All	0.031995534	undirected
CL19486.Contig4_All	CL9300.Contig9_All	0.170617009	undirected
CL19486.Contig4_All	CL6547.Contig2_All	0.039168169	undirected
CL19486.Contig4_All	Unigene17014_All	0.15756953	undirected
CL19486.Contig4_All	CL1024.Contig1_All	0.079829919	undirected
CL19486.Contig4_All	Unigene13853_All	0.130430024	undirected
CL19486.Contig4_All	Unigene16923_All	0.096828524	undirected
CL19486.Contig4_All	CL1720.Contig16_All	0.059269482	undirected
CL19486.Contig4_All	CL9837.Contig6_All	0.024552814	undirected
CL19486.Contig4_All	CL4791.Contig3_All	0.134624545	undirected
CL19486.Contig4_All	CL8043.Contig5_All	0.087209995	undirected
CL19486.Contig4_All	CL20750.Contig2_All	0.059137507	undirected
CL19486.Contig4_All	Unigene5058_All	0.125876686	undirected
CL19486.Contig4_All	Unigene16921_All	0.053563831	undirected
CL19486.Contig4_All	Unigene25673_All	0.123592906	undirected
CL19486.Contig4_All	Unigene19978_All	0.094348473	undirected
CL19486.Contig4_All	CL11046.Contig2_All	0.045267867	undirected
CL19486.Contig4_All	CL19486.Contig7_All	0.190013003	undirected
CL19486.Contig4_All	Unigene32451_All	0.081937881	undirected
CL19486.Contig4_All	Unigene42927_All	0.154417816	undirected
CL19486.Contig4_All	Unigene22599_All	0.191684713	undirected
CL19486.Contig4_All	CL19486.Contig2_All	0.284416254	undirected
CL19486.Contig4_All	Unigene3218_All	0.165779352	undirected
CL19486.Contig4_All	CL6381.Contig2_All	0.285075024	undirected
CL19486.Contig4_All	Unigene98242_All	0.112610588	undirected
CL19486.Contig4_All	CL11741.Contig1_All	0.080876944	undirected
CL19486.Contig4_All	Unigene12754_All	0.113644049	undirected
CL19486.Contig4_All	CL16872.Contig1_All	0.076515864	undirected
CL19486.Contig4_All	CL7958.Contig2_All	0.097764807	undirected
CL19486.Contig4_All	CL1720.Contig14_All	0.062793259	undirected
CL19486.Contig4_All	CL19486.Contig6_All	0.128239742	undirected
CL19486.Contig4_All	CL4791.Contig1_All	0.068676681	undirected
CL19486.Contig4_All	CL349.Contig8_All	0.032140872	undirected
CL19486.Contig4_All	Unigene12559_All	0.242633976	undirected
CL19486.Contig4_All	Unigene32800_All	0.123918857	undirected
CL19486.Contig4_All	CL21149.Contig10_All	0.025996393	undirected
CL19486.Contig4_All	Unigene100903_All	0.091914731	undirected
CL19486.Contig4_All	Unigene11799_All	0.24676223	undirected
CL19486.Contig4_All	Unigene15178_All	0.04113566	undirected
CL19486.Contig4_All	Unigene18653_All	0.175905653	undirected
CL19486.Contig4_All	Unigene1267_All	0.027139722	undirected
CL9300.Contig9_All	CL16872.Contig1_All	0.062181584	undirected
CL9300.Contig9_All	CL19486.Contig6_All	0.034674894	undirected
CL9300.Contig9_All	Unigene100903_All	0.037791756	undirected
CL9300.Contig9_All	CL4791.Contig3_All	0.048943438	undirected
CL9300.Contig9_All	Unigene11799_All	0.104521443	undirected
CL9300.Contig9_All	CL4791.Contig1_All	0.021864244	undirected
CL9300.Contig9_All	CL8043.Contig5_All	0.065013749	undirected
CL9300.Contig9_All	Unigene20444_All	0.050923198	undirected
CL9300.Contig9_All	CL12295.Contig2_All	0.066887274	undirected
CL9300.Contig9_All	Unigene26688_All	0.076104381	undirected
CL9300.Contig9_All	CL1326.Contig1_All	0.066443891	undirected
CL9300.Contig9_All	Unigene130961_All	0.133612543	undirected
CL9300.Contig9_All	CL821.Contig64_All	0.041407299	undirected
CL9300.Contig9_All	CL9300.Contig4_All	0.102119984	undirected
CL9300.Contig9_All	CL4791.Contig2_All	0.05261064	undirected
CL9300.Contig9_All	CL19486.Contig1_All	0.123398348	undirected
CL9300.Contig9_All	CL19486.Contig4_All	0.170617009	undirected
CL9300.Contig9_All	Unigene101952_All	0.021369338	undirected
CL9300.Contig9_All	CL9300.Contig9_All	0.199623114	undirected
CL9300.Contig9_All	CL6547.Contig2_All	0.030974357	undirected
CL9300.Contig9_All	Unigene17014_All	0.098241936	undirected
CL9300.Contig9_All	CL1024.Contig1_All	0.043601419	undirected
CL9300.Contig9_All	Unigene13853_All	0.081910866	undirected
CL9300.Contig9_All	Unigene16923_All	0.061576745	undirected
CL9300.Contig9_All	CL1720.Contig16_All	0.026463697	undirected
CL9300.Contig9_All	CL4791.Contig3_All	0.048943438	undirected
CL9300.Contig9_All	CL8043.Contig5_All	0.065013749	undirected
CL9300.Contig9_All	Unigene5058_All	0.108196529	undirected
CL9300.Contig9_All	Unigene16921_All	0.049545263	undirected
CL9300.Contig9_All	Unigene25673_All	0.101188315	undirected
CL9300.Contig9_All	Unigene19978_All	0.047951697	undirected
CL9300.Contig9_All	CL11046.Contig2_All	0.025640567	undirected
CL9300.Contig9_All	CL19486.Contig7_All	0.093433109	undirected
CL9300.Contig9_All	Unigene32451_All	0.034292697	undirected
CL9300.Contig9_All	Unigene42927_All	0.126224181	undirected
CL9300.Contig9_All	Unigene22599_All	0.156272891	undirected
CL9300.Contig9_All	CL19486.Contig2_All	0.148236689	undirected
CL9300.Contig9_All	Unigene3218_All	0.055710272	undirected
CL9300.Contig9_All	CL6381.Contig2_All	0.168817042	undirected
CL9300.Contig9_All	Unigene98242_All	0.078695454	undirected
CL9300.Contig9_All	CL11741.Contig1_All	0.051161373	undirected
CL9300.Contig9_All	Unigene12754_All	0.061026667	undirected
CL9300.Contig9_All	CL16872.Contig1_All	0.062181584	undirected
CL9300.Contig9_All	CL7958.Contig2_All	0.042458441	undirected
CL9300.Contig9_All	CL1720.Contig14_All	0.029080523	undirected
CL9300.Contig9_All	CL19486.Contig6_All	0.034674894	undirected
CL9300.Contig9_All	CL4791.Contig1_All	0.021864244	undirected
CL9300.Contig9_All	CL349.Contig8_All	0.028976705	undirected
CL9300.Contig9_All	Unigene12559_All	0.156711082	undirected
CL9300.Contig9_All	Unigene32800_All	0.06194378	undirected
CL9300.Contig9_All	Unigene100903_All	0.037791756	undirected
CL9300.Contig9_All	Unigene11799_All	0.104521443	undirected
CL9300.Contig9_All	Unigene15178_All	0.043396961	undirected
CL9300.Contig9_All	Unigene18653_All	0.089651071	undirected
CL16872.Contig1_All	CL16872.Contig2_All	0.123733581	undirected
CL16872.Contig1_All	Unigene39552_All	0.021728824	undirected
CL16872.Contig1_All	Unigene100903_All	0.031006754	undirected
CL16872.Contig1_All	CL4791.Contig3_All	0.037570659	undirected
CL16872.Contig1_All	Unigene11799_All	0.039533885	undirected
CL16872.Contig1_All	CL8043.Contig5_All	0.034051029	undirected
CL16872.Contig1_All	Unigene20444_All	0.030537547	undirected
CL16872.Contig1_All	CL12295.Contig2_All	0.23579146	undirected
CL16872.Contig1_All	Unigene26688_All	0.02396799	undirected
CL16872.Contig1_All	CL1326.Contig1_All	0.040306195	undirected
CL16872.Contig1_All	Unigene130961_All	0.037391145	undirected
CL16872.Contig1_All	CL9300.Contig4_All	0.065906472	undirected
CL16872.Contig1_All	CL4791.Contig2_All	0.038021092	undirected
CL16872.Contig1_All	CL19486.Contig1_All	0.056738826	undirected
CL16872.Contig1_All	CL19486.Contig4_All	0.076515864	undirected
CL16872.Contig1_All	CL4877.Contig4_All	0.026346367	undirected
CL16872.Contig1_All	CL9300.Contig9_All	0.062181584	undirected
CL16872.Contig1_All	CL6547.Contig2_All	0.022413485	undirected
CL16872.Contig1_All	Unigene17014_All	0.044524805	undirected
CL16872.Contig1_All	CL1024.Contig1_All	0.026776958	undirected
CL16872.Contig1_All	Unigene13853_All	0.04902863	undirected
CL16872.Contig1_All	CL16872.Contig2_All	0.123733581	undirected
CL16872.Contig1_All	Unigene16923_All	0.023946972	undirected
CL16872.Contig1_All	Unigene39552_All	0.021728824	undirected
CL16872.Contig1_All	CL9837.Contig6_All	0.021043564	undirected
CL16872.Contig1_All	CL4791.Contig3_All	0.037570659	undirected
CL16872.Contig1_All	CL8043.Contig5_All	0.034051029	undirected
CL16872.Contig1_All	Unigene5058_All	0.074858715	undirected
CL16872.Contig1_All	Unigene16921_All	0.022008448	undirected
CL16872.Contig1_All	Unigene25673_All	0.055713807	undirected
CL16872.Contig1_All	Unigene19978_All	0.02874456	undirected
CL16872.Contig1_All	CL11046.Contig2_All	0.047562202	undirected
CL16872.Contig1_All	CL19486.Contig7_All	0.04374288	undirected
CL16872.Contig1_All	Unigene42927_All	0.083470415	undirected
CL16872.Contig1_All	Unigene22599_All	0.051206209	undirected
CL16872.Contig1_All	CL19486.Contig2_All	0.070823814	undirected
CL16872.Contig1_All	Unigene3218_All	0.023904724	undirected
CL16872.Contig1_All	CL6381.Contig2_All	0.092343269	undirected
CL16872.Contig1_All	Unigene98242_All	0.051880914	undirected
CL16872.Contig1_All	CL11741.Contig1_All	0.022738416	undirected
CL16872.Contig1_All	Unigene12754_All	0.029893243	undirected
CL16872.Contig1_All	CL16872.Contig1_All	0.215141092	undirected
CL16872.Contig1_All	CL349.Contig8_All	0.072306238	undirected
CL16872.Contig1_All	Unigene12559_All	0.096139427	undirected
CL16872.Contig1_All	Unigene32800_All	0.055682586	undirected
CL16872.Contig1_All	Unigene39552_All	0.021728824	undirected
CL16872.Contig1_All	Unigene100903_All	0.031006754	undirected
CL16872.Contig1_All	Unigene11799_All	0.039533885	undirected
CL16872.Contig1_All	Unigene18653_All	0.033195505	undirected
CL9884.Contig4_All	CL1720.Contig16_All	0.060414152	undirected
CL9884.Contig4_All	CL9884.Contig4_All	0.183006336	undirected
CL9884.Contig4_All	CL1720.Contig14_All	0.054605558	undirected
Unigene30200_All	CL19486.Contig6_All	0.054428365	undirected
Unigene30200_All	CL19486.Contig1_All	0.03871905	undirected
Unigene30200_All	Unigene30200_All	0.547974216	undirected
Unigene30200_All	CL20750.Contig2_All	0.020625395	undirected
Unigene30200_All	CL19486.Contig7_All	0.034532161	undirected
Unigene30200_All	CL19486.Contig2_All	0.025439844	undirected
Unigene30200_All	CL19486.Contig6_All	0.054428365	undirected
CL16872.Contig2_All	CL12295.Contig2_All	0.0812756	undirected
CL16872.Contig2_All	CL16872.Contig2_All	0.368129346	undirected
CL16872.Contig2_All	CL9837.Contig6_All	0.032465233	undirected
CL16872.Contig2_All	Unigene5058_All	0.027394479	undirected
CL16872.Contig2_All	Unigene42927_All	0.024224213	undirected
CL16872.Contig2_All	CL16872.Contig1_All	0.123733581	undirected
CL16872.Contig2_All	CL349.Contig8_All	0.020446783	undirected
Unigene39552_All	CL8043.Contig5_All	0.048665216	undirected
Unigene39552_All	CL6547.Contig2_All	0.078975879	undirected
Unigene39552_All	CL1024.Contig1_All	0.044500969	undirected
Unigene39552_All	Unigene13853_All	0.049888372	undirected
Unigene39552_All	Unigene39552_All	0.25333973	undirected
Unigene39552_All	CL8043.Contig5_All	0.048665216	undirected
Unigene39552_All	Unigene5058_All	0.068014755	undirected
Unigene39552_All	Unigene16921_All	0.022460874	undirected
Unigene39552_All	Unigene25673_All	0.04112678	undirected
Unigene39552_All	Unigene19978_All	0.036434776	undirected
Unigene39552_All	Unigene42927_All	0.05461018	undirected
Unigene39552_All	Unigene98242_All	0.03119997	undirected
Unigene39552_All	CL11741.Contig1_All	0.055277206	undirected
Unigene39552_All	CL16872.Contig1_All	0.021728824	undirected
Unigene39552_All	CL349.Contig8_All	0.026002326	undirected
Unigene39552_All	Unigene12559_All	0.024783097	undirected
Unigene39552_All	Unigene39552_All	0.25333973	undirected
Unigene39552_All	CL8314.Contig1_All	0.021857142	undirected
Unigene39552_All	Unigene15178_All	0.09331393	undirected
CL19486.Contig6_All	CL4791.Contig3_All	0.068272206	undirected
CL19486.Contig6_All	Unigene11799_All	0.085760651	undirected
CL19486.Contig6_All	CL4791.Contig1_All	0.058886775	undirected
CL19486.Contig6_All	CL8043.Contig5_All	0.032082471	undirected
CL19486.Contig6_All	Unigene20444_All	0.06707965	undirected
CL19486.Contig6_All	Unigene26688_All	0.09025283	undirected
CL19486.Contig6_All	CL1326.Contig1_All	0.072439459	undirected
CL19486.Contig6_All	Unigene130961_All	0.034204297	undirected
CL19486.Contig6_All	CL821.Contig64_All	0.026402771	undirected
CL19486.Contig6_All	CL4791.Contig2_All	0.092463327	undirected
CL19486.Contig6_All	CL19486.Contig1_All	0.203898105	undirected
CL19486.Contig6_All	CL19486.Contig4_All	0.128239742	undirected
CL19486.Contig6_All	CL4877.Contig4_All	0.020660853	undirected
CL19486.Contig6_All	CL9300.Contig9_All	0.034674894	undirected
CL19486.Contig6_All	Unigene17014_All	0.073803199	undirected
CL19486.Contig6_All	CL1024.Contig1_All	0.032408389	undirected
CL19486.Contig6_All	Unigene30200_All	0.054428365	undirected
CL19486.Contig6_All	Unigene13853_All	0.055932131	undirected
CL19486.Contig6_All	Unigene16923_All	0.020788868	undirected
CL19486.Contig6_All	CL1720.Contig16_All	0.034496572	undirected
CL19486.Contig6_All	CL4791.Contig3_All	0.068272206	undirected
CL19486.Contig6_All	CL8043.Contig5_All	0.032082471	undirected
CL19486.Contig6_All	CL20750.Contig2_All	0.175483607	undirected
CL19486.Contig6_All	Unigene5058_All	0.029108888	undirected
CL19486.Contig6_All	Unigene19978_All	0.045475523	undirected
CL19486.Contig6_All	CL19486.Contig7_All	0.161723524	undirected
CL19486.Contig6_All	Unigene42927_All	0.040623523	undirected
CL19486.Contig6_All	Unigene22599_All	0.037182696	undirected
CL19486.Contig6_All	CL19486.Contig2_All	0.18429515	undirected
CL19486.Contig6_All	Unigene3218_All	0.045076931	undirected
CL19486.Contig6_All	CL6381.Contig2_All	0.139862497	undirected
CL19486.Contig6_All	Unigene12754_All	0.056832504	undirected
CL19486.Contig6_All	CL7958.Contig2_All	0.066657018	undirected
CL19486.Contig6_All	CL1720.Contig14_All	0.052141114	undirected
CL19486.Contig6_All	CL19486.Contig6_All	0.227545844	undirected
CL19486.Contig6_All	CL4791.Contig1_All	0.058886775	undirected
CL19486.Contig6_All	Unigene12559_All	0.114842125	undirected
CL19486.Contig6_All	Unigene11799_All	0.085760651	undirected
Unigene100903_All	Unigene11799_All	0.073440289	undirected
Unigene100903_All	CL8043.Contig5_All	0.040607225	undirected
Unigene100903_All	Unigene20444_All	0.117368034	undirected
Unigene100903_All	CL12295.Contig2_All	0.049650085	undirected
Unigene100903_All	Unigene26688_All	0.02583207	undirected
Unigene100903_All	CL1326.Contig1_All	0.14074067	undirected
Unigene100903_All	Unigene130961_All	0.023919471	undirected
Unigene100903_All	CL9300.Contig4_All	0.047134625	undirected
Unigene100903_All	CL19486.Contig1_All	0.078183984	undirected
Unigene100903_All	CL19486.Contig4_All	0.091914731	undirected
Unigene100903_All	CL9300.Contig9_All	0.037791756	undirected
Unigene100903_All	Unigene17014_All	0.091514152	undirected
Unigene100903_All	CL1024.Contig1_All	0.033604298	undirected
Unigene100903_All	Unigene13853_All	0.064340462	undirected
Unigene100903_All	Unigene16923_All	0.048509151	undirected
Unigene100903_All	CL1720.Contig16_All	0.043515579	undirected
Unigene100903_All	CL8043.Contig5_All	0.040607225	undirected
Unigene100903_All	Unigene5058_All	0.080518762	undirected
Unigene100903_All	Unigene16921_All	0.03064825	undirected
Unigene100903_All	Unigene25673_All	0.069777979	undirected
Unigene100903_All	Unigene19978_All	0.032497933	undirected
Unigene100903_All	CL11046.Contig2_All	0.028169897	undirected
Unigene100903_All	CL19486.Contig7_All	0.083983383	undirected
Unigene100903_All	Unigene42927_All	0.097807633	undirected
Unigene100903_All	Unigene22599_All	0.023970439	undirected
Unigene100903_All	CL19486.Contig2_All	0.084292101	undirected
Unigene100903_All	CL6381.Contig2_All	0.079678121	undirected
Unigene100903_All	Unigene98242_All	0.096859457	undirected
Unigene100903_All	CL16872.Contig1_All	0.031006754	undirected
Unigene100903_All	CL7958.Contig2_All	0.031637134	undirected
Unigene100903_All	CL1720.Contig14_All	0.030272368	undirected
Unigene100903_All	CL349.Contig8_All	0.048452487	undirected
Unigene100903_All	Unigene12559_All	0.131770205	undirected
Unigene100903_All	Unigene32800_All	0.063854128	undirected
Unigene100903_All	Unigene100903_All	0.231573886	undirected
Unigene100903_All	Unigene11799_All	0.073440289	undirected
Unigene100903_All	Unigene18653_All	0.021991239	undirected
Unigene30130_All	CL8043.Contig5_All	0.021145987	undirected
Unigene30130_All	Unigene30130_All	0.701491287	undirected
Unigene30130_All	CL8043.Contig5_All	0.021145987	undirected
CL4791.Contig3_All	Unigene11799_All	0.080824625	undirected
CL4791.Contig3_All	CL4791.Contig1_All	0.279831345	undirected
CL4791.Contig3_All	CL8043.Contig5_All	0.028668841	undirected
CL4791.Contig3_All	Unigene20444_All	0.052422909	undirected
CL4791.Contig3_All	CL12295.Contig2_All	0.04945046	undirected
CL4791.Contig3_All	Unigene26688_All	0.087887529	undirected
CL4791.Contig3_All	CL1326.Contig1_All	0.059629015	undirected
CL4791.Contig3_All	Unigene130961_All	0.038392789	undirected
CL4791.Contig3_All	CL821.Contig64_All	0.021678212	undirected
CL4791.Contig3_All	CL9300.Contig4_All	0.028658799	undirected
CL4791.Contig3_All	CL4791.Contig2_All	0.178989285	undirected
CL4791.Contig3_All	CL19486.Contig1_All	0.159707896	undirected
CL4791.Contig3_All	CL19486.Contig4_All	0.134624545	undirected
CL4791.Contig3_All	CL4877.Contig4_All	0.031027191	undirected
CL4791.Contig3_All	CL9300.Contig9_All	0.048943438	undirected
CL4791.Contig3_All	Unigene17014_All	0.06756412	undirected
CL4791.Contig3_All	Unigene13853_All	0.047054263	undirected
CL4791.Contig3_All	Unigene16923_All	0.022021828	undirected
CL4791.Contig3_All	CL1720.Contig16_All	0.030299302	undirected
CL4791.Contig3_All	CL4791.Contig3_All	0.260717797	undirected
CL4791.Contig3_All	CL8043.Contig5_All	0.028668841	undirected
CL4791.Contig3_All	CL20750.Contig2_All	0.075418254	undirected
CL4791.Contig3_All	Unigene5058_All	0.037480793	undirected
CL4791.Contig3_All	Unigene25673_All	0.024517501	undirected
CL4791.Contig3_All	Unigene19978_All	0.029372278	undirected
CL4791.Contig3_All	CL19486.Contig7_All	0.131714108	undirected
CL4791.Contig3_All	Unigene42927_All	0.047733069	undirected
CL4791.Contig3_All	Unigene22599_All	0.06219704	undirected
CL4791.Contig3_All	CL19486.Contig2_All	0.168593252	undirected
CL4791.Contig3_All	Unigene3218_All	0.033990448	undirected
CL4791.Contig3_All	CL6381.Contig2_All	0.120211395	undirected
CL4791.Contig3_All	Unigene12754_All	0.062367701	undirected
CL4791.Contig3_All	CL16872.Contig1_All	0.037570659	undirected
CL4791.Contig3_All	CL7958.Contig2_All	0.030519989	undirected
CL4791.Contig3_All	CL1720.Contig14_All	0.052713929	undirected
CL4791.Contig3_All	CL19486.Contig6_All	0.068272206	undirected
CL4791.Contig3_All	CL4791.Contig1_All	0.279831345	undirected
CL4791.Contig3_All	Unigene12559_All	0.118788616	undirected
CL4791.Contig3_All	Unigene32800_All	0.026135107	undirected
CL4791.Contig3_All	Unigene11799_All	0.080824625	undirected
CL4791.Contig3_All	Unigene18653_All	0.021539959	undirected
Unigene11799_All	CL4791.Contig1_All	0.043186067	undirected
Unigene11799_All	CL8043.Contig5_All	0.064035898	undirected
Unigene11799_All	Unigene20444_All	0.10135016	undirected
Unigene11799_All	CL12295.Contig2_All	0.052871477	undirected
Unigene11799_All	Unigene26688_All	0.136254451	undirected
Unigene11799_All	CL1326.Contig1_All	0.123447848	undirected
Unigene11799_All	Unigene130961_All	0.088462018	undirected
Unigene11799_All	CL821.Contig64_All	0.061358471	undirected
Unigene11799_All	CL9300.Contig4_All	0.070249636	undirected
Unigene11799_All	CL4791.Contig2_All	0.068992418	undirected
Unigene11799_All	CL19486.Contig1_All	0.226725243	undirected
Unigene11799_All	CL19486.Contig4_All	0.24676223	undirected
Unigene11799_All	CL4877.Contig4_All	0.029260144	undirected
Unigene11799_All	Unigene101952_All	0.024635026	undirected
Unigene11799_All	CL9300.Contig9_All	0.104521443	undirected
Unigene11799_All	CL6547.Contig2_All	0.027582282	undirected
Unigene11799_All	Unigene17014_All	0.126429348	undirected
Unigene11799_All	CL1024.Contig1_All	0.055447055	undirected
Unigene11799_All	Unigene13853_All	0.093274899	undirected
Unigene11799_All	Unigene16923_All	0.108211919	undirected
Unigene11799_All	CL1720.Contig16_All	0.061814863	undirected
Unigene11799_All	CL4791.Contig3_All	0.080824625	undirected
Unigene11799_All	CL8043.Contig5_All	0.064035898	undirected
Unigene11799_All	CL20750.Contig2_All	0.033673516	undirected
Unigene11799_All	Unigene5058_All	0.088625935	undirected
Unigene11799_All	Unigene16921_All	0.046678169	undirected
Unigene11799_All	Unigene25673_All	0.080257715	undirected
Unigene11799_All	Unigene19978_All	0.061494733	undirected
Unigene11799_All	CL11046.Contig2_All	0.024141021	undirected
Unigene11799_All	CL19486.Contig7_All	0.201252555	undirected
Unigene11799_All	Unigene32451_All	0.024776166	undirected
Unigene11799_All	Unigene42927_All	0.128882182	undirected
Unigene11799_All	Unigene22599_All	0.100436061	undirected
Unigene11799_All	CL19486.Contig2_All	0.251334349	undirected
Unigene11799_All	Unigene3218_All	0.089039804	undirected
Unigene11799_All	CL6381.Contig2_All	0.226406713	undirected
Unigene11799_All	Unigene98242_All	0.086874951	undirected
Unigene11799_All	CL11741.Contig1_All	0.056450087	undirected
Unigene11799_All	Unigene12754_All	0.061814293	undirected
Unigene11799_All	CL16872.Contig1_All	0.039533885	undirected
Unigene11799_All	CL7958.Contig2_All	0.088398221	undirected
Unigene11799_All	CL1720.Contig14_All	0.064257541	undirected
Unigene11799_All	CL19486.Contig6_All	0.085760651	undirected
Unigene11799_All	CL4791.Contig1_All	0.043186067	undirected
Unigene11799_All	CL349.Contig8_All	0.020566239	undirected
Unigene11799_All	Unigene12559_All	0.220328892	undirected
Unigene11799_All	Unigene32800_All	0.082106809	undirected
Unigene11799_All	Unigene100903_All	0.073440289	undirected
Unigene11799_All	Unigene11799_All	0.222873209	undirected
Unigene11799_All	Unigene15178_All	0.024431823	undirected
Unigene11799_All	Unigene18653_All	0.079693474	undirected
CL4791.Contig1_All	Unigene20444_All	0.031290622	undirected
CL4791.Contig1_All	CL12295.Contig2_All	0.021901739	undirected
CL4791.Contig1_All	Unigene26688_All	0.046036988	undirected
CL4791.Contig1_All	CL1326.Contig1_All	0.033404348	undirected
CL4791.Contig1_All	CL4791.Contig2_All	0.100274554	undirected
CL4791.Contig1_All	CL19486.Contig1_All	0.094546125	undirected
CL4791.Contig1_All	CL19486.Contig4_All	0.068676681	undirected
CL4791.Contig1_All	CL9300.Contig9_All	0.021864244	undirected
CL4791.Contig1_All	Unigene17014_All	0.034456746	undirected
CL4791.Contig1_All	Unigene13853_All	0.020687449	undirected
CL4791.Contig1_All	CL1720.Contig16_All	0.020729632	undirected
CL4791.Contig1_All	CL4791.Contig3_All	0.279831345	undirected
CL4791.Contig1_All	CL20750.Contig2_All	0.086629277	undirected
CL4791.Contig1_All	CL19486.Contig7_All	0.079681991	undirected
CL4791.Contig1_All	Unigene22599_All	0.03458101	undirected
CL4791.Contig1_All	CL19486.Contig2_All	0.095775166	undirected
CL4791.Contig1_All	CL6381.Contig2_All	0.056602572	undirected
CL4791.Contig1_All	Unigene12754_All	0.034945908	undirected
CL4791.Contig1_All	CL1720.Contig14_All	0.044759299	undirected
CL4791.Contig1_All	CL19486.Contig6_All	0.058886775	undirected
CL4791.Contig1_All	CL4791.Contig1_All	0.345468356	undirected
CL4791.Contig1_All	Unigene12559_All	0.062974717	undirected
CL4791.Contig1_All	Unigene11799_All	0.043186067	undirected
CL8043.Contig5_All	CL748.Contig9_All	0.071396726	undirected
CL8043.Contig5_All	Unigene20444_All	0.025395425	undirected
CL8043.Contig5_All	CL12295.Contig2_All	0.027802084	undirected
CL8043.Contig5_All	Unigene26688_All	0.05224276	undirected
CL8043.Contig5_All	CL1326.Contig1_All	0.035152839	undirected
CL8043.Contig5_All	Unigene130961_All	0.124454918	undirected
CL8043.Contig5_All	CL9300.Contig4_All	0.0695861	undirected
CL8043.Contig5_All	CL4791.Contig2_All	0.023863503	undirected
CL8043.Contig5_All	CL19486.Contig1_All	0.046172444	undirected
CL8043.Contig5_All	CL19486.Contig4_All	0.087209995	undirected
CL8043.Contig5_All	Unigene101952_All	0.037808652	undirected
CL8043.Contig5_All	CL9300.Contig9_All	0.065013749	undirected
CL8043.Contig5_All	CL6547.Contig2_All	0.122859201	undirected
CL8043.Contig5_All	Unigene17014_All	0.047653843	undirected
CL8043.Contig5_All	CL1024.Contig1_All	0.233365279	undirected
CL8043.Contig5_All	Unigene13853_All	0.236269076	undirected
CL8043.Contig5_All	Unigene16923_All	0.047225301	undirected
CL8043.Contig5_All	Unigene39552_All	0.048665216	undirected
CL8043.Contig5_All	CL1720.Contig16_All	0.042041537	undirected
CL8043.Contig5_All	Unigene30130_All	0.021145987	undirected
CL8043.Contig5_All	CL4791.Contig3_All	0.028668841	undirected
CL8043.Contig5_All	CL8043.Contig5_All	0.228049111	undirected
CL8043.Contig5_All	Unigene5058_All	0.16876645	undirected
CL8043.Contig5_All	Unigene16921_All	0.077833836	undirected
CL8043.Contig5_All	Unigene25673_All	0.098012745	undirected
CL8043.Contig5_All	Unigene19978_All	0.218377314	undirected
CL8043.Contig5_All	CL19486.Contig7_All	0.032928819	undirected
CL8043.Contig5_All	Unigene42927_All	0.176169224	undirected
CL8043.Contig5_All	Unigene22599_All	0.025424601	undirected
CL8043.Contig5_All	CL19486.Contig2_All	0.050263824	undirected
CL8043.Contig5_All	Unigene3218_All	0.079364266	undirected
CL8043.Contig5_All	CL6381.Contig2_All	0.057122979	undirected
CL8043.Contig5_All	Unigene98242_All	0.089844339	undirected
CL8043.Contig5_All	CL11741.Contig1_All	0.201392657	undirected
CL8043.Contig5_All	Unigene12754_All	0.138340152	undirected
CL8043.Contig5_All	CL16872.Contig1_All	0.034051029	undirected
CL8043.Contig5_All	CL7958.Contig2_All	0.052539936	undirected
CL8043.Contig5_All	CL1720.Contig14_All	0.039770423	undirected
CL8043.Contig5_All	CL19486.Contig6_All	0.032082471	undirected
CL8043.Contig5_All	CL349.Contig8_All	0.03397032	undirected
CL8043.Contig5_All	Unigene12559_All	0.088223056	undirected
CL8043.Contig5_All	Unigene32800_All	0.040568252	undirected
CL8043.Contig5_All	CL6216.Contig6_All	0.032989736	undirected
CL8043.Contig5_All	Unigene39552_All	0.048665216	undirected
CL8043.Contig5_All	Unigene100903_All	0.040607225	undirected
CL8043.Contig5_All	Unigene11799_All	0.064035898	undirected
CL8043.Contig5_All	Unigene15178_All	0.121225115	undirected
CL8043.Contig5_All	Unigene18653_All	0.068971475	undirected
CL748.Contig9_All	Unigene130961_All	0.023847535	undirected
CL748.Contig9_All	CL19486.Contig4_All	0.021650694	undirected
CL748.Contig9_All	CL6547.Contig2_All	0.080196809	undirected
CL748.Contig9_All	CL1024.Contig1_All	0.056949319	undirected
CL748.Contig9_All	Unigene13853_All	0.083850518	undirected
CL748.Contig9_All	CL8043.Contig5_All	0.071396726	undirected
CL748.Contig9_All	Unigene5058_All	0.090501644	undirected
CL748.Contig9_All	Unigene16921_All	0.029190559	undirected
CL748.Contig9_All	Unigene25673_All	0.042800271	undirected
CL748.Contig9_All	Unigene19978_All	0.060050582	undirected
CL748.Contig9_All	Unigene42927_All	0.079464219	undirected
CL748.Contig9_All	Unigene98242_All	0.035282989	undirected
CL748.Contig9_All	CL11741.Contig1_All	0.051462093	undirected
CL748.Contig9_All	Unigene12754_All	0.029919645	undirected
CL748.Contig9_All	Unigene12559_All	0.021895684	undirected
CL748.Contig9_All	Unigene15178_All	0.025200201	undirected
CL748.Contig9_All	Unigene18653_All	0.02637411	undirected
Unigene20444_All	CL12295.Contig2_All	0.040155609	undirected
Unigene20444_All	Unigene26688_All	0.056399115	undirected
Unigene20444_All	CL1326.Contig1_All	0.26539894	undirected
Unigene20444_All	Unigene130961_All	0.025431499	undirected
Unigene20444_All	CL821.Contig64_All	0.117957683	undirected
Unigene20444_All	CL9300.Contig4_All	0.032194041	undirected
Unigene20444_All	CL4791.Contig2_All	0.047659471	undirected
Unigene20444_All	CL19486.Contig1_All	0.166445356	undirected
Unigene20444_All	CL19486.Contig4_All	0.10333818	undirected
Unigene20444_All	CL4877.Contig4_All	0.053039362	undirected
Unigene20444_All	CL9300.Contig9_All	0.050923198	undirected
Unigene20444_All	Unigene17014_All	0.192691126	undirected
Unigene20444_All	CL1024.Contig1_All	0.020521767	undirected
Unigene20444_All	Unigene13853_All	0.034567784	undirected
Unigene20444_All	Unigene16923_All	0.043153346	undirected
Unigene20444_All	CL1720.Contig16_All	0.109129274	undirected
Unigene20444_All	CL4791.Contig3_All	0.052422909	undirected
Unigene20444_All	CL8043.Contig5_All	0.025395425	undirected
Unigene20444_All	Unigene5058_All	0.043341708	undirected
Unigene20444_All	Unigene25673_All	0.062366925	undirected
Unigene20444_All	Unigene19978_All	0.020223147	undirected
Unigene20444_All	CL11046.Contig2_All	0.087916467	undirected
Unigene20444_All	CL19486.Contig7_All	0.183855889	undirected
Unigene20444_All	Unigene42927_All	0.04958158	undirected
Unigene20444_All	Unigene22599_All	0.065185306	undirected
Unigene20444_All	CL19486.Contig2_All	0.15930612	undirected
Unigene20444_All	Unigene3218_All	0.03921252	undirected
Unigene20444_All	CL6381.Contig2_All	0.119353759	undirected
Unigene20444_All	Unigene98242_All	0.070253431	undirected
Unigene20444_All	Unigene12754_All	0.024277125	undirected
Unigene20444_All	CL16872.Contig1_All	0.030537547	undirected
Unigene20444_All	CL7958.Contig2_All	0.100785799	undirected
Unigene20444_All	CL1720.Contig14_All	0.086143848	undirected
Unigene20444_All	CL19486.Contig6_All	0.06707965	undirected
Unigene20444_All	CL4791.Contig1_All	0.031290622	undirected
Unigene20444_All	CL349.Contig8_All	0.044062368	undirected
Unigene20444_All	Unigene12559_All	0.199215889	undirected
Unigene20444_All	Unigene32800_All	0.094689278	undirected
Unigene20444_All	CL21149.Contig10_All	0.048449671	undirected
Unigene20444_All	CL8314.Contig1_All	0.020554726	undirected
Unigene20444_All	Unigene100903_All	0.117368034	undirected
Unigene20444_All	Unigene11799_All	0.10135016	undirected
Unigene20444_All	Unigene18653_All	0.028303061	undirected
CL12295.Contig2_All	Unigene26688_All	0.032412887	undirected
CL12295.Contig2_All	CL1326.Contig1_All	0.052233884	undirected
CL12295.Contig2_All	Unigene130961_All	0.044028773	undirected
CL12295.Contig2_All	CL821.Contig64_All	0.026488023	undirected
CL12295.Contig2_All	CL9300.Contig4_All	0.104208068	undirected
CL12295.Contig2_All	CL4791.Contig2_All	0.049243472	undirected
CL12295.Contig2_All	CL19486.Contig1_All	0.058807605	undirected
CL12295.Contig2_All	CL19486.Contig4_All	0.070358452	undirected
CL12295.Contig2_All	CL4877.Contig4_All	0.031889865	undirected
CL12295.Contig2_All	CL9300.Contig9_All	0.066887274	undirected
CL12295.Contig2_All	Unigene17014_All	0.051262684	undirected
CL12295.Contig2_All	Unigene13853_All	0.039811898	undirected
CL12295.Contig2_All	CL16872.Contig2_All	0.0812756	undirected
CL12295.Contig2_All	Unigene16923_All	0.034692233	undirected
CL12295.Contig2_All	CL4791.Contig3_All	0.04945046	undirected
CL12295.Contig2_All	CL8043.Contig5_All	0.027802084	undirected
CL12295.Contig2_All	Unigene5058_All	0.062942362	undirected
CL12295.Contig2_All	Unigene16921_All	0.028032722	undirected
CL12295.Contig2_All	Unigene25673_All	0.058025973	undirected
CL12295.Contig2_All	Unigene19978_All	0.021556384	undirected
CL12295.Contig2_All	CL11046.Contig2_All	0.057756264	undirected
CL12295.Contig2_All	CL19486.Contig7_All	0.049899939	undirected
CL12295.Contig2_All	Unigene42927_All	0.067998901	undirected
CL12295.Contig2_All	Unigene22599_All	0.061968304	undirected
CL12295.Contig2_All	CL19486.Contig2_All	0.071673216	undirected
CL12295.Contig2_All	Unigene3218_All	0.029990293	undirected
CL12295.Contig2_All	CL6381.Contig2_All	0.087341101	undirected
CL12295.Contig2_All	Unigene98242_All	0.056768835	undirected
CL12295.Contig2_All	Unigene12754_All	0.026014526	undirected
CL12295.Contig2_All	CL16872.Contig1_All	0.23579146	undirected
CL12295.Contig2_All	CL4791.Contig1_All	0.021901739	undirected
CL12295.Contig2_All	CL349.Contig8_All	0.069218286	undirected
CL12295.Contig2_All	Unigene12559_All	0.089971975	undirected
CL12295.Contig2_All	Unigene32800_All	0.094627418	undirected
CL12295.Contig2_All	CL21149.Contig10_All	0.022091823	undirected
CL12295.Contig2_All	Unigene100903_All	0.049650085	undirected
CL12295.Contig2_All	Unigene11799_All	0.052871477	undirected
CL12295.Contig2_All	Unigene18653_All	0.042578691	undirected
Unigene26688_All	CL1326.Contig1_All	0.073042656	undirected
Unigene26688_All	Unigene130961_All	0.100034301	undirected
Unigene26688_All	CL821.Contig64_All	0.025794783	undirected
Unigene26688_All	CL9300.Contig4_All	0.058707623	undirected
Unigene26688_All	CL4791.Contig2_All	0.107072615	undirected
Unigene26688_All	CL19486.Contig1_All	0.179547708	undirected
Unigene26688_All	CL19486.Contig4_All	0.234554876	undirected
Unigene26688_All	Unigene101952_All	0.037236936	undirected
Unigene26688_All	CL9300.Contig9_All	0.076104381	undirected
Unigene26688_All	Unigene17014_All	0.090125578	undirected
Unigene26688_All	CL1024.Contig1_All	0.036627388	undirected
Unigene26688_All	Unigene13853_All	0.089582033	undirected
Unigene26688_All	Unigene16923_All	0.042196865	undirected
Unigene26688_All	CL1720.Contig16_All	0.034366885	undirected
Unigene26688_All	CL4791.Contig3_All	0.087887529	undirected
Unigene26688_All	CL8043.Contig5_All	0.05224276	undirected
Unigene26688_All	CL20750.Contig2_All	0.052253338	undirected
Unigene26688_All	Unigene5058_All	0.067868977	undirected
Unigene26688_All	Unigene16921_All	0.025453351	undirected
Unigene26688_All	Unigene25673_All	0.044165525	undirected
Unigene26688_All	Unigene19978_All	0.055174928	undirected
Unigene26688_All	CL19486.Contig7_All	0.14264052	undirected
Unigene26688_All	Unigene32451_All	0.033474074	undirected
Unigene26688_All	Unigene42927_All	0.09459626	undirected
Unigene26688_All	Unigene22599_All	0.071207064	undirected
Unigene26688_All	CL19486.Contig2_All	0.207137954	undirected
Unigene26688_All	Unigene3218_All	0.048241631	undirected
Unigene26688_All	CL6381.Contig2_All	0.187512503	undirected
Unigene26688_All	Unigene98242_All	0.031817953	undirected
Unigene26688_All	CL11741.Contig1_All	0.026247762	undirected
Unigene26688_All	Unigene12754_All	0.082682915	undirected
Unigene26688_All	CL16872.Contig1_All	0.02396799	undirected
Unigene26688_All	CL7958.Contig2_All	0.056619702	undirected
Unigene26688_All	CL1720.Contig14_All	0.044850764	undirected
Unigene26688_All	CL19486.Contig6_All	0.09025283	undirected
Unigene26688_All	CL4791.Contig1_All	0.046036988	undirected
Unigene26688_All	Unigene12559_All	0.158144588	undirected
Unigene26688_All	Unigene32800_All	0.035538246	undirected
Unigene26688_All	Unigene100903_All	0.02583207	undirected
Unigene26688_All	Unigene11799_All	0.136254451	undirected
Unigene26688_All	Unigene18653_All	0.061134568	undirected
CL1326.Contig1_All	Unigene130961_All	0.039855901	undirected
CL1326.Contig1_All	CL821.Contig64_All	0.118607432	undirected
CL1326.Contig1_All	CL9300.Contig4_All	0.046649241	undirected
CL1326.Contig1_All	CL4791.Contig2_All	0.055702903	undirected
CL1326.Contig1_All	CL19486.Contig1_All	0.186426533	undirected
CL1326.Contig1_All	CL19486.Contig4_All	0.138332644	undirected
CL1326.Contig1_All	CL4877.Contig4_All	0.057054716	undirected
CL1326.Contig1_All	CL9300.Contig9_All	0.066443891	undirected
CL1326.Contig1_All	Unigene17014_All	0.199433617	undirected
CL1326.Contig1_All	CL1024.Contig1_All	0.029874572	undirected
CL1326.Contig1_All	Unigene13853_All	0.049164012	undirected
CL1326.Contig1_All	Unigene16923_All	0.052530926	undirected
CL1326.Contig1_All	CL1720.Contig16_All	0.10628104	undirected
CL1326.Contig1_All	CL4791.Contig3_All	0.059629015	undirected
CL1326.Contig1_All	CL8043.Contig5_All	0.035152839	undirected
CL1326.Contig1_All	CL20750.Contig2_All	0.021795251	undirected
CL1326.Contig1_All	Unigene5058_All	0.059175349	undirected
CL1326.Contig1_All	Unigene16921_All	0.023534333	undirected
CL1326.Contig1_All	Unigene25673_All	0.078382397	undirected
CL1326.Contig1_All	Unigene19978_All	0.030230697	undirected
CL1326.Contig1_All	CL11046.Contig2_All	0.080180146	undirected
CL1326.Contig1_All	CL19486.Contig7_All	0.197811728	undirected
CL1326.Contig1_All	Unigene42927_All	0.068598052	undirected
CL1326.Contig1_All	Unigene22599_All	0.077937482	undirected
CL1326.Contig1_All	CL19486.Contig2_All	0.187497246	undirected
CL1326.Contig1_All	Unigene3218_All	0.052101692	undirected
CL1326.Contig1_All	CL6381.Contig2_All	0.152546935	undirected
CL1326.Contig1_All	Unigene98242_All	0.087809206	undirected
CL1326.Contig1_All	CL11741.Contig1_All	0.027615383	undirected
CL1326.Contig1_All	Unigene12754_All	0.033381558	undirected
CL1326.Contig1_All	CL16872.Contig1_All	0.040306195	undirected
CL1326.Contig1_All	CL7958.Contig2_All	0.104514437	undirected
CL1326.Contig1_All	CL1720.Contig14_All	0.083262681	undirected
CL1326.Contig1_All	CL19486.Contig6_All	0.072439459	undirected
CL1326.Contig1_All	CL4791.Contig1_All	0.033404348	undirected
CL1326.Contig1_All	CL349.Contig8_All	0.043844572	undirected
CL1326.Contig1_All	Unigene12559_All	0.23009256	undirected
CL1326.Contig1_All	Unigene32800_All	0.113574946	undirected
CL1326.Contig1_All	CL21149.Contig10_All	0.04987402	undirected
CL1326.Contig1_All	Unigene100903_All	0.14074067	undirected
CL1326.Contig1_All	Unigene11799_All	0.123447848	undirected
CL1326.Contig1_All	Unigene18653_All	0.044754137	undirected
Unigene130961_All	CL9300.Contig4_All	0.174372125	undirected
Unigene130961_All	CL4791.Contig2_All	0.045542365	undirected
Unigene130961_All	CL19486.Contig1_All	0.08853476	undirected
Unigene130961_All	CL19486.Contig4_All	0.185225709	undirected
Unigene130961_All	Unigene101952_All	0.025269116	undirected
Unigene130961_All	CL9300.Contig9_All	0.133612543	undirected
Unigene130961_All	CL6547.Contig2_All	0.036554438	undirected
Unigene130961_All	Unigene17014_All	0.057140376	undirected
Unigene130961_All	CL1024.Contig1_All	0.082543253	undirected
Unigene130961_All	Unigene13853_All	0.157180037	undirected
Unigene130961_All	Unigene16923_All	0.03508392	undirected
Unigene130961_All	CL1720.Contig16_All	0.024472727	undirected
Unigene130961_All	CL4791.Contig3_All	0.038392789	undirected
Unigene130961_All	CL8043.Contig5_All	0.124454918	undirected
Unigene130961_All	Unigene5058_All	0.118873928	undirected
Unigene130961_All	Unigene16921_All	0.050346432	undirected
Unigene130961_All	Unigene25673_All	0.065732222	undirected
Unigene130961_All	Unigene19978_All	0.107212035	undirected
Unigene130961_All	CL19486.Contig7_All	0.060467773	undirected
Unigene130961_All	Unigene32451_All	0.036879114	undirected
Unigene130961_All	Unigene42927_All	0.137660928	undirected
Unigene130961_All	Unigene22599_All	0.065887342	undirected
Unigene130961_All	CL19486.Contig2_All	0.117269476	undirected
Unigene130961_All	Unigene3218_All	0.061533435	undirected
Unigene130961_All	CL6381.Contig2_All	0.129542156	undirected
Unigene130961_All	Unigene98242_All	0.043107151	undirected
Unigene130961_All	CL11741.Contig1_All	0.068387669	undirected
Unigene130961_All	Unigene12754_All	0.123951366	undirected
Unigene130961_All	CL16872.Contig1_All	0.037391145	undirected
Unigene130961_All	CL7958.Contig2_All	0.027174083	undirected
Unigene130961_All	CL1720.Contig14_All	0.026431124	undirected
Unigene130961_All	CL19486.Contig6_All	0.034204297	undirected
Unigene130961_All	Unigene12559_All	0.120731768	undirected
Unigene130961_All	Unigene32800_All	0.040027911	undirected
Unigene130961_All	Unigene100903_All	0.023919471	undirected
Unigene130961_All	Unigene11799_All	0.088462018	undirected
Unigene130961_All	Unigene15178_All	0.035645266	undirected
Unigene130961_All	Unigene18653_All	0.10020837	undirected
CL821.Contig64_All	CL19486.Contig1_All	0.136457996	undirected
CL821.Contig64_All	CL19486.Contig4_All	0.092553802	undirected
CL821.Contig64_All	CL9300.Contig9_All	0.041407299	undirected
CL821.Contig64_All	Unigene17014_All	0.125382867	undirected
CL821.Contig64_All	CL1720.Contig16_All	0.031629937	undirected
CL821.Contig64_All	CL4791.Contig3_All	0.021678212	undirected
CL821.Contig64_All	Unigene5058_All	0.023025123	undirected
CL821.Contig64_All	Unigene25673_All	0.033001888	undirected
CL821.Contig64_All	CL11046.Contig2_All	0.02383579	undirected
CL821.Contig64_All	CL19486.Contig7_All	0.129679594	undirected
CL821.Contig64_All	Unigene42927_All	0.030423371	undirected
CL821.Contig64_All	Unigene22599_All	0.047817892	undirected
CL821.Contig64_All	CL19486.Contig2_All	0.138627119	undirected
CL821.Contig64_All	CL6381.Contig2_All	0.119753856	undirected
CL821.Contig64_All	CL7958.Contig2_All	0.034720269	undirected
CL821.Contig64_All	CL1720.Contig14_All	0.02999804	undirected
CL821.Contig64_All	CL19486.Contig6_All	0.026402771	undirected
CL821.Contig64_All	Unigene12559_All	0.133204463	undirected
CL821.Contig64_All	Unigene32800_All	0.030082136	undirected
CL821.Contig64_All	Unigene11799_All	0.061358471	undirected
CL9300.Contig4_All	CL4791.Contig2_All	0.033023245	undirected
CL9300.Contig4_All	CL19486.Contig1_All	0.071743851	undirected
CL9300.Contig4_All	CL19486.Contig4_All	0.141219443	undirected
CL9300.Contig4_All	Unigene101952_All	0.020818346	undirected
CL9300.Contig4_All	CL9300.Contig9_All	0.102119984	undirected
CL9300.Contig4_All	CL6547.Contig2_All	0.027210775	undirected
CL9300.Contig4_All	Unigene17014_All	0.055322957	undirected
CL9300.Contig4_All	CL1024.Contig1_All	0.046658065	undirected
CL9300.Contig4_All	Unigene13853_All	0.088729552	undirected
CL9300.Contig4_All	Unigene16923_All	0.052767612	undirected
CL9300.Contig4_All	CL1720.Contig16_All	0.020572777	undirected
CL9300.Contig4_All	CL4791.Contig3_All	0.028658799	undirected
CL9300.Contig4_All	CL8043.Contig5_All	0.0695861	undirected
CL9300.Contig4_All	Unigene5058_All	0.098405658	undirected
CL9300.Contig4_All	Unigene16921_All	0.061847183	undirected
CL9300.Contig4_All	Unigene25673_All	0.065644679	undirected
CL9300.Contig4_All	Unigene19978_All	0.051194566	undirected
CL9300.Contig4_All	CL11046.Contig2_All	0.020179473	undirected
CL9300.Contig4_All	CL19486.Contig7_All	0.056101056	undirected
CL9300.Contig4_All	Unigene32451_All	0.028516722	undirected
CL9300.Contig4_All	Unigene42927_All	0.118195094	undirected
CL9300.Contig4_All	Unigene22599_All	0.06090952	undirected
CL9300.Contig4_All	CL19486.Contig2_All	0.096320599	undirected
CL9300.Contig4_All	Unigene3218_All	0.046909377	undirected
CL9300.Contig4_All	CL6381.Contig2_All	0.117409006	undirected
CL9300.Contig4_All	Unigene98242_All	0.057758461	undirected
CL9300.Contig4_All	CL11741.Contig1_All	0.050841831	undirected
CL9300.Contig4_All	Unigene12754_All	0.056932751	undirected
CL9300.Contig4_All	CL16872.Contig1_All	0.065906472	undirected
CL9300.Contig4_All	CL7958.Contig2_All	0.021380628	undirected
CL9300.Contig4_All	CL349.Contig8_All	0.036996173	undirected
CL9300.Contig4_All	Unigene12559_All	0.12065401	undirected
CL9300.Contig4_All	Unigene32800_All	0.080630539	undirected
CL9300.Contig4_All	Unigene100903_All	0.047134625	undirected
CL9300.Contig4_All	Unigene11799_All	0.070249636	undirected
CL9300.Contig4_All	Unigene15178_All	0.036411128	undirected
CL9300.Contig4_All	Unigene18653_All	0.095742672	undirected
CL4791.Contig2_All	CL19486.Contig1_All	0.178259969	undirected
CL4791.Contig2_All	CL19486.Contig4_All	0.140497215	undirected
CL4791.Contig2_All	CL4877.Contig4_All	0.026378946	undirected
CL4791.Contig2_All	CL9300.Contig9_All	0.05261064	undirected
CL4791.Contig2_All	Unigene17014_All	0.064855892	undirected
CL4791.Contig2_All	Unigene13853_All	0.042970117	undirected
CL4791.Contig2_All	CL1720.Contig16_All	0.020159832	undirected
CL4791.Contig2_All	CL4791.Contig3_All	0.178989285	undirected
CL4791.Contig2_All	CL8043.Contig5_All	0.023863503	undirected
CL4791.Contig2_All	CL20750.Contig2_All	0.074843747	undirected
CL4791.Contig2_All	Unigene5058_All	0.032489556	undirected
CL4791.Contig2_All	Unigene25673_All	0.021569994	undirected
CL4791.Contig2_All	Unigene19978_All	0.027451182	undirected
CL4791.Contig2_All	CL19486.Contig7_All	0.137965277	undirected
CL4791.Contig2_All	Unigene42927_All	0.042215626	undirected
CL4791.Contig2_All	Unigene22599_All	0.058304641	undirected
CL4791.Contig2_All	CL19486.Contig2_All	0.18238063	undirected
CL4791.Contig2_All	Unigene3218_All	0.029882483	undirected
CL4791.Contig2_All	CL6381.Contig2_All	0.146523326	undirected
CL4791.Contig2_All	Unigene12754_All	0.066014191	undirected
CL4791.Contig2_All	CL16872.Contig1_All	0.038021092	undirected
CL4791.Contig2_All	CL7958.Contig2_All	0.032365648	undirected
CL4791.Contig2_All	CL1720.Contig14_All	0.035664298	undirected
CL4791.Contig2_All	CL19486.Contig6_All	0.092463327	undirected
CL4791.Contig2_All	CL4791.Contig1_All	0.100274554	undirected
CL4791.Contig2_All	Unigene12559_All	0.115739023	undirected
CL4791.Contig2_All	Unigene32800_All	0.025973178	undirected
CL4791.Contig2_All	Unigene11799_All	0.068992418	undirected
CL19486.Contig1_All	CL19486.Contig4_All	0.234816608	undirected
CL19486.Contig1_All	CL4877.Contig4_All	0.061578254	undirected
CL19486.Contig1_All	CL9300.Contig9_All	0.123398348	undirected
CL19486.Contig1_All	Unigene17014_All	0.18561575	undirected
CL19486.Contig1_All	CL1024.Contig1_All	0.043147219	undirected
CL19486.Contig1_All	Unigene30200_All	0.03871905	undirected
CL19486.Contig1_All	Unigene13853_All	0.075494341	undirected
CL19486.Contig1_All	Unigene16923_All	0.090371947	undirected
CL19486.Contig1_All	CL1720.Contig16_All	0.084000916	undirected
CL19486.Contig1_All	CL4791.Contig3_All	0.159707896	undirected
CL19486.Contig1_All	CL8043.Contig5_All	0.046172444	undirected
CL19486.Contig1_All	CL20750.Contig2_All	0.075916765	undirected
CL19486.Contig1_All	Unigene5058_All	0.063860686	undirected
CL19486.Contig1_All	Unigene16921_All	0.029547418	undirected
CL19486.Contig1_All	Unigene25673_All	0.072842155	undirected
CL19486.Contig1_All	Unigene19978_All	0.055142839	undirected
CL19486.Contig1_All	CL11046.Contig2_All	0.054224954	undirected
CL19486.Contig1_All	CL19486.Contig7_All	0.288011153	undirected
CL19486.Contig1_All	Unigene32451_All	0.02385975	undirected
CL19486.Contig1_All	Unigene42927_All	0.08428225	undirected
CL19486.Contig1_All	Unigene22599_All	0.167799308	undirected
CL19486.Contig1_All	CL19486.Contig2_All	0.31050964	undirected
CL19486.Contig1_All	Unigene3218_All	0.159075372	undirected
CL19486.Contig1_All	CL6381.Contig2_All	0.254199404	undirected
CL19486.Contig1_All	Unigene98242_All	0.063994924	undirected
CL19486.Contig1_All	CL11741.Contig1_All	0.043050248	undirected
CL19486.Contig1_All	Unigene12754_All	0.080573212	undirected
CL19486.Contig1_All	CL16872.Contig1_All	0.056738826	undirected
CL19486.Contig1_All	CL7958.Contig2_All	0.124906713	undirected
CL19486.Contig1_All	CL1720.Contig14_All	0.097868231	undirected
CL19486.Contig1_All	CL19486.Contig6_All	0.203898105	undirected
CL19486.Contig1_All	CL4791.Contig1_All	0.094546125	undirected
CL19486.Contig1_All	CL349.Contig8_All	0.026944199	undirected
CL19486.Contig1_All	Unigene12559_All	0.222152942	undirected
CL19486.Contig1_All	Unigene32800_All	0.098927723	undirected
CL19486.Contig1_All	CL21149.Contig10_All	0.032473643	undirected
CL19486.Contig1_All	CL8314.Contig1_All	0.020048599	undirected
CL19486.Contig1_All	Unigene100903_All	0.078183984	undirected
CL19486.Contig1_All	Unigene11799_All	0.226725243	undirected
CL19486.Contig1_All	Unigene18653_All	0.075272211	undirected
CL19486.Contig4_All	CL4877.Contig4_All	0.060263304	undirected
CL19486.Contig4_All	Unigene101952_All	0.031995534	undirected
CL19486.Contig4_All	CL9300.Contig9_All	0.170617009	undirected
CL19486.Contig4_All	CL6547.Contig2_All	0.039168169	undirected
CL19486.Contig4_All	Unigene17014_All	0.15756953	undirected
CL19486.Contig4_All	CL1024.Contig1_All	0.079829919	undirected
CL19486.Contig4_All	Unigene13853_All	0.130430024	undirected
CL19486.Contig4_All	Unigene16923_All	0.096828524	undirected
CL19486.Contig4_All	CL1720.Contig16_All	0.059269482	undirected
CL19486.Contig4_All	CL9837.Contig6_All	0.024552814	undirected
CL19486.Contig4_All	CL4791.Contig3_All	0.134624545	undirected
CL19486.Contig4_All	CL8043.Contig5_All	0.087209995	undirected
CL19486.Contig4_All	CL20750.Contig2_All	0.059137507	undirected
CL19486.Contig4_All	Unigene5058_All	0.125876686	undirected
CL19486.Contig4_All	Unigene16921_All	0.053563831	undirected
CL19486.Contig4_All	Unigene25673_All	0.123592906	undirected
CL19486.Contig4_All	Unigene19978_All	0.094348473	undirected
CL19486.Contig4_All	CL11046.Contig2_All	0.045267867	undirected
CL19486.Contig4_All	CL19486.Contig7_All	0.190013003	undirected
CL19486.Contig4_All	Unigene32451_All	0.081937881	undirected
CL19486.Contig4_All	Unigene42927_All	0.154417816	undirected
CL19486.Contig4_All	Unigene22599_All	0.191684713	undirected
CL19486.Contig4_All	CL19486.Contig2_All	0.284416254	undirected
CL19486.Contig4_All	Unigene3218_All	0.165779352	undirected
CL19486.Contig4_All	CL6381.Contig2_All	0.285075024	undirected
CL19486.Contig4_All	Unigene98242_All	0.112610588	undirected
CL19486.Contig4_All	CL11741.Contig1_All	0.080876944	undirected
CL19486.Contig4_All	Unigene12754_All	0.113644049	undirected
CL19486.Contig4_All	CL16872.Contig1_All	0.076515864	undirected
CL19486.Contig4_All	CL7958.Contig2_All	0.097764807	undirected
CL19486.Contig4_All	CL1720.Contig14_All	0.062793259	undirected
CL19486.Contig4_All	CL19486.Contig6_All	0.128239742	undirected
CL19486.Contig4_All	CL4791.Contig1_All	0.068676681	undirected
CL19486.Contig4_All	CL349.Contig8_All	0.032140872	undirected
CL19486.Contig4_All	Unigene12559_All	0.242633976	undirected
CL19486.Contig4_All	Unigene32800_All	0.123918857	undirected
CL19486.Contig4_All	CL21149.Contig10_All	0.025996393	undirected
CL19486.Contig4_All	Unigene100903_All	0.091914731	undirected
CL19486.Contig4_All	Unigene11799_All	0.24676223	undirected
CL19486.Contig4_All	Unigene15178_All	0.04113566	undirected
CL19486.Contig4_All	Unigene18653_All	0.175905653	undirected
CL19486.Contig4_All	Unigene1267_All	0.027139722	undirected
CL4877.Contig4_All	Unigene17014_All	0.047234886	undirected
CL4877.Contig4_All	CL4791.Contig3_All	0.031027191	undirected
CL4877.Contig4_All	CL11046.Contig2_All	0.024256883	undirected
CL4877.Contig4_All	CL19486.Contig7_All	0.054717434	undirected
CL4877.Contig4_All	Unigene22599_All	0.029109612	undirected
CL4877.Contig4_All	CL19486.Contig2_All	0.074432685	undirected
CL4877.Contig4_All	CL6381.Contig2_All	0.064102889	undirected
CL4877.Contig4_All	CL16872.Contig1_All	0.026346367	undirected
CL4877.Contig4_All	CL19486.Contig6_All	0.020660853	undirected
CL4877.Contig4_All	Unigene12559_All	0.070748183	undirected
CL4877.Contig4_All	Unigene11799_All	0.029260144	undirected
Unigene101952_All	CL9300.Contig9_All	0.021369338	undirected
Unigene101952_All	Unigene13853_All	0.033501902	undirected
Unigene101952_All	Unigene16923_All	0.026659269	undirected
Unigene101952_All	CL8043.Contig5_All	0.037808652	undirected
Unigene101952_All	Unigene5058_All	0.031569824	undirected
Unigene101952_All	Unigene16921_All	0.052715803	undirected
Unigene101952_All	Unigene25673_All	0.022882106	undirected
Unigene101952_All	Unigene42927_All	0.038610739	undirected
Unigene101952_All	CL6381.Contig2_All	0.021470491	undirected
Unigene101952_All	Unigene12754_All	0.020286499	undirected
Unigene101952_All	CL7958.Contig2_All	0.04277685	undirected
Unigene101952_All	Unigene12559_All	0.024124805	undirected
Unigene101952_All	Unigene11799_All	0.024635026	undirected
CL9300.Contig9_All	CL6547.Contig2_All	0.030974357	undirected
CL9300.Contig9_All	Unigene17014_All	0.098241936	undirected
CL9300.Contig9_All	CL1024.Contig1_All	0.043601419	undirected
CL9300.Contig9_All	Unigene13853_All	0.081910866	undirected
CL9300.Contig9_All	Unigene16923_All	0.061576745	undirected
CL9300.Contig9_All	CL1720.Contig16_All	0.026463697	undirected
CL9300.Contig9_All	CL4791.Contig3_All	0.048943438	undirected
CL9300.Contig9_All	CL8043.Contig5_All	0.065013749	undirected
CL9300.Contig9_All	Unigene5058_All	0.108196529	undirected
CL9300.Contig9_All	Unigene16921_All	0.049545263	undirected
CL9300.Contig9_All	Unigene25673_All	0.101188315	undirected
CL9300.Contig9_All	Unigene19978_All	0.047951697	undirected
CL9300.Contig9_All	CL11046.Contig2_All	0.025640567	undirected
CL9300.Contig9_All	CL19486.Contig7_All	0.093433109	undirected
CL9300.Contig9_All	Unigene32451_All	0.034292697	undirected
CL9300.Contig9_All	Unigene42927_All	0.126224181	undirected
CL9300.Contig9_All	Unigene22599_All	0.156272891	undirected
CL9300.Contig9_All	CL19486.Contig2_All	0.148236689	undirected
CL9300.Contig9_All	Unigene3218_All	0.055710272	undirected
CL9300.Contig9_All	CL6381.Contig2_All	0.168817042	undirected
CL9300.Contig9_All	Unigene98242_All	0.078695454	undirected
CL9300.Contig9_All	CL11741.Contig1_All	0.051161373	undirected
CL9300.Contig9_All	Unigene12754_All	0.061026667	undirected
CL9300.Contig9_All	CL16872.Contig1_All	0.062181584	undirected
CL9300.Contig9_All	CL7958.Contig2_All	0.042458441	undirected
CL9300.Contig9_All	CL1720.Contig14_All	0.029080523	undirected
CL9300.Contig9_All	CL19486.Contig6_All	0.034674894	undirected
CL9300.Contig9_All	CL4791.Contig1_All	0.021864244	undirected
CL9300.Contig9_All	CL349.Contig8_All	0.028976705	undirected
CL9300.Contig9_All	Unigene12559_All	0.156711082	undirected
CL9300.Contig9_All	Unigene32800_All	0.06194378	undirected
CL9300.Contig9_All	Unigene100903_All	0.037791756	undirected
CL9300.Contig9_All	Unigene11799_All	0.104521443	undirected
CL9300.Contig9_All	Unigene15178_All	0.043396961	undirected
CL9300.Contig9_All	Unigene18653_All	0.089651071	undirected
CL6547.Contig2_All	Unigene17014_All	0.022579683	undirected
CL6547.Contig2_All	CL1024.Contig1_All	0.104243036	undirected
CL6547.Contig2_All	Unigene13853_All	0.151621879	undirected
CL6547.Contig2_All	Unigene39552_All	0.078975879	undirected
CL6547.Contig2_All	CL8043.Contig5_All	0.122859201	undirected
CL6547.Contig2_All	Unigene5058_All	0.150250246	undirected
CL6547.Contig2_All	Unigene16921_All	0.044315242	undirected
CL6547.Contig2_All	Unigene25673_All	0.080892637	undirected
CL6547.Contig2_All	Unigene19978_All	0.113198603	undirected
CL6547.Contig2_All	Unigene42927_All	0.140744061	undirected
CL6547.Contig2_All	CL6381.Contig2_All	0.020960844	undirected
CL6547.Contig2_All	Unigene98242_All	0.062486673	undirected
CL6547.Contig2_All	CL11741.Contig1_All	0.066988312	undirected
CL6547.Contig2_All	Unigene12754_All	0.061062942	undirected
CL6547.Contig2_All	CL16872.Contig1_All	0.022413485	undirected
CL6547.Contig2_All	CL349.Contig8_All	0.030303488	undirected
CL6547.Contig2_All	Unigene12559_All	0.045837734	undirected
CL6547.Contig2_All	Unigene39552_All	0.078975879	undirected
CL6547.Contig2_All	Unigene11799_All	0.027582282	undirected
CL6547.Contig2_All	Unigene15178_All	0.048263818	undirected
CL6547.Contig2_All	Unigene18653_All	0.026182778	undirected
Unigene17014_All	CL1024.Contig1_All	0.036886651	undirected
Unigene17014_All	Unigene13853_All	0.060604714	undirected
Unigene17014_All	Unigene16923_All	0.05436702	undirected
Unigene17014_All	CL1720.Contig16_All	0.087814606	undirected
Unigene17014_All	CL4791.Contig3_All	0.06756412	undirected
Unigene17014_All	CL8043.Contig5_All	0.047653843	undirected
Unigene17014_All	CL20750.Contig2_All	0.023203286	undirected
Unigene17014_All	Unigene5058_All	0.077445201	undirected
Unigene17014_All	Unigene16921_All	0.03100586	undirected
Unigene17014_All	Unigene25673_All	0.104259551	undirected
Unigene17014_All	Unigene19978_All	0.039056528	undirected
Unigene17014_All	CL11046.Contig2_All	0.081724942	undirected
Unigene17014_All	CL19486.Contig7_All	0.178192326	undirected
Unigene17014_All	Unigene42927_All	0.085858939	undirected
Unigene17014_All	Unigene22599_All	0.107254052	undirected
Unigene17014_All	CL19486.Contig2_All	0.194231588	undirected
Unigene17014_All	Unigene3218_All	0.062799484	undirected
Unigene17014_All	CL6381.Contig2_All	0.174651563	undirected
Unigene17014_All	Unigene98242_All	0.095924803	undirected
Unigene17014_All	CL11741.Contig1_All	0.038214241	undirected
Unigene17014_All	Unigene12754_All	0.046321356	undirected
Unigene17014_All	CL16872.Contig1_All	0.044524805	undirected
Unigene17014_All	CL7958.Contig2_All	0.106180113	undirected
Unigene17014_All	CL1720.Contig14_All	0.07595814	undirected
Unigene17014_All	CL19486.Contig6_All	0.073803199	undirected
Unigene17014_All	CL4791.Contig1_All	0.034456746	undirected
Unigene17014_All	CL349.Contig8_All	0.045425311	undirected
Unigene17014_All	Unigene12559_All	0.224694955	undirected
Unigene17014_All	Unigene32800_All	0.096250808	undirected
Unigene17014_All	CL21149.Contig10_All	0.033313664	undirected
Unigene17014_All	Unigene100903_All	0.091514152	undirected
Unigene17014_All	Unigene11799_All	0.126429348	undirected
Unigene17014_All	Unigene15178_All	0.026075994	undirected
Unigene17014_All	Unigene18653_All	0.063327869	undirected
CL1024.Contig1_All	Unigene13853_All	0.300029981	undirected
CL1024.Contig1_All	Unigene16923_All	0.021379958	undirected
CL1024.Contig1_All	Unigene39552_All	0.044500969	undirected
CL1024.Contig1_All	CL1720.Contig16_All	0.030942685	undirected
CL1024.Contig1_All	CL8043.Contig5_All	0.233365279	undirected
CL1024.Contig1_All	Unigene5058_All	0.168842092	undirected
CL1024.Contig1_All	Unigene16921_All	0.04299106	undirected
CL1024.Contig1_All	Unigene25673_All	0.076045907	undirected
CL1024.Contig1_All	Unigene19978_All	0.262566805	undirected
CL1024.Contig1_All	CL19486.Contig7_All	0.027420358	undirected
CL1024.Contig1_All	Unigene42927_All	0.174852398	undirected
CL1024.Contig1_All	CL19486.Contig2_All	0.04513007	undirected
CL1024.Contig1_All	Unigene3218_All	0.069554124	undirected
CL1024.Contig1_All	CL6381.Contig2_All	0.051274091	undirected
CL1024.Contig1_All	Unigene98242_All	0.057169338	undirected
CL1024.Contig1_All	CL11741.Contig1_All	0.143272662	undirected
CL1024.Contig1_All	Unigene12754_All	0.138415299	undirected
CL1024.Contig1_All	CL16872.Contig1_All	0.026776958	undirected
CL1024.Contig1_All	CL7958.Contig2_All	0.031731627	undirected
CL1024.Contig1_All	CL1720.Contig14_All	0.030400669	undirected
CL1024.Contig1_All	CL19486.Contig6_All	0.032408389	undirected
CL1024.Contig1_All	CL349.Contig8_All	0.023422362	undirected
CL1024.Contig1_All	Unigene12559_All	0.077601732	undirected
CL1024.Contig1_All	Unigene32800_All	0.021821893	undirected
CL1024.Contig1_All	CL6216.Contig6_All	0.026440165	undirected
CL1024.Contig1_All	Unigene39552_All	0.044500969	undirected
CL1024.Contig1_All	Unigene100903_All	0.033604298	undirected
CL1024.Contig1_All	Unigene11799_All	0.055447055	undirected
CL1024.Contig1_All	Unigene15178_All	0.063844415	undirected
CL1024.Contig1_All	Unigene18653_All	0.039631731	undirected
Unigene30200_All	CL20750.Contig2_All	0.020625395	undirected
Unigene30200_All	CL19486.Contig7_All	0.034532161	undirected
Unigene30200_All	CL19486.Contig2_All	0.025439844	undirected
Unigene30200_All	CL19486.Contig6_All	0.054428365	undirected
Unigene13853_All	Unigene16923_All	0.055761528	undirected
Unigene13853_All	Unigene39552_All	0.049888372	undirected
Unigene13853_All	CL1720.Contig16_All	0.041207677	undirected
Unigene13853_All	CL4791.Contig3_All	0.047054263	undirected
Unigene13853_All	CL8043.Contig5_All	0.236269076	undirected
Unigene13853_All	CL20750.Contig2_All	0.026054401	undirected
Unigene13853_All	Unigene5058_All	0.185885916	undirected
Unigene13853_All	Unigene16921_All	0.074818274	undirected
Unigene13853_All	Unigene25673_All	0.121899261	undirected
Unigene13853_All	Unigene19978_All	0.284783417	undirected
Unigene13853_All	CL19486.Contig7_All	0.055085414	undirected
Unigene13853_All	Unigene42927_All	0.197157678	undirected
Unigene13853_All	Unigene22599_All	0.042367366	undirected
Unigene13853_All	CL19486.Contig2_All	0.087592888	undirected
Unigene13853_All	Unigene3218_All	0.117102306	undirected
Unigene13853_All	CL6381.Contig2_All	0.095392617	undirected
Unigene13853_All	Unigene98242_All	0.121024912	undirected
Unigene13853_All	CL11741.Contig1_All	0.20346273	undirected
Unigene13853_All	Unigene12754_All	0.177495742	undirected
Unigene13853_All	CL16872.Contig1_All	0.04902863	undirected
Unigene13853_All	CL7958.Contig2_All	0.058099333	undirected
Unigene13853_All	CL1720.Contig14_All	0.039789616	undirected
Unigene13853_All	CL19486.Contig6_All	0.055932131	undirected
Unigene13853_All	CL4791.Contig1_All	0.020687449	undirected
Unigene13853_All	CL349.Contig8_All	0.036643768	undirected
Unigene13853_All	Unigene12559_All	0.120138016	undirected
Unigene13853_All	Unigene32800_All	0.053020998	undirected
Unigene13853_All	CL6216.Contig6_All	0.037919615	undirected
Unigene13853_All	Unigene39552_All	0.049888372	undirected
Unigene13853_All	Unigene100903_All	0.064340462	undirected
Unigene13853_All	Unigene11799_All	0.093274899	undirected
Unigene13853_All	Unigene15178_All	0.102820985	undirected
Unigene13853_All	Unigene18653_All	0.093945286	undirected
CL16872.Contig2_All	CL9837.Contig6_All	0.032465233	undirected
CL16872.Contig2_All	Unigene5058_All	0.027394479	undirected
CL16872.Contig2_All	Unigene42927_All	0.024224213	undirected
CL16872.Contig2_All	CL16872.Contig1_All	0.123733581	undirected
CL16872.Contig2_All	CL349.Contig8_All	0.020446783	undirected
Unigene16923_All	CL1720.Contig16_All	0.037374144	undirected
Unigene16923_All	CL4791.Contig3_All	0.022021828	undirected
Unigene16923_All	CL8043.Contig5_All	0.047225301	undirected
Unigene16923_All	Unigene5058_All	0.065229325	undirected
Unigene16923_All	Unigene16921_All	0.098479978	undirected
Unigene16923_All	Unigene25673_All	0.050451718	undirected
Unigene16923_All	Unigene19978_All	0.025745964	undirected
Unigene16923_All	CL19486.Contig7_All	0.084897015	undirected
Unigene16923_All	Unigene42927_All	0.085807154	undirected
Unigene16923_All	Unigene22599_All	0.034380258	undirected
Unigene16923_All	CL19486.Contig2_All	0.091720327	undirected
Unigene16923_All	CL6381.Contig2_All	0.080683371	undirected
Unigene16923_All	Unigene98242_All	0.047806413	undirected
Unigene16923_All	Unigene12754_All	0.023570211	undirected
Unigene16923_All	CL16872.Contig1_All	0.023946972	undirected
Unigene16923_All	CL7958.Contig2_All	0.034563387	undirected
Unigene16923_All	CL1720.Contig14_All	0.037797558	undirected
Unigene16923_All	CL19486.Contig6_All	0.020788868	undirected
Unigene16923_All	CL349.Contig8_All	0.032255416	undirected
Unigene16923_All	Unigene12559_All	0.091348539	undirected
Unigene16923_All	Unigene32800_All	0.038401679	undirected
Unigene16923_All	Unigene100903_All	0.048509151	undirected
Unigene16923_All	Unigene11799_All	0.108211919	undirected
Unigene39552_All	CL8043.Contig5_All	0.048665216	undirected
Unigene39552_All	Unigene5058_All	0.068014755	undirected
Unigene39552_All	Unigene16921_All	0.022460874	undirected
Unigene39552_All	Unigene25673_All	0.04112678	undirected
Unigene39552_All	Unigene19978_All	0.036434776	undirected
Unigene39552_All	Unigene42927_All	0.05461018	undirected
Unigene39552_All	Unigene98242_All	0.03119997	undirected
Unigene39552_All	CL11741.Contig1_All	0.055277206	undirected
Unigene39552_All	CL16872.Contig1_All	0.021728824	undirected
Unigene39552_All	CL349.Contig8_All	0.026002326	undirected
Unigene39552_All	Unigene12559_All	0.024783097	undirected
Unigene39552_All	Unigene39552_All	0.25333973	undirected
Unigene39552_All	CL8314.Contig1_All	0.021857142	undirected
Unigene39552_All	Unigene15178_All	0.09331393	undirected
CL1720.Contig16_All	CL4791.Contig3_All	0.030299302	undirected
CL1720.Contig16_All	CL8043.Contig5_All	0.042041537	undirected
CL1720.Contig16_All	Unigene5058_All	0.035548383	undirected
CL1720.Contig16_All	Unigene16921_All	0.029229933	undirected
CL1720.Contig16_All	Unigene25673_All	0.030447844	undirected
CL1720.Contig16_All	Unigene19978_All	0.029445971	undirected
CL1720.Contig16_All	CL19486.Contig7_All	0.091841532	undirected
CL1720.Contig16_All	Unigene42927_All	0.043574097	undirected
CL1720.Contig16_All	Unigene22599_All	0.022589106	undirected
CL1720.Contig16_All	CL19486.Contig2_All	0.075089473	undirected
CL1720.Contig16_All	CL6381.Contig2_All	0.053235844	undirected
CL1720.Contig16_All	Unigene98242_All	0.035268594	undirected
CL1720.Contig16_All	CL11741.Contig1_All	0.026299066	undirected
CL1720.Contig16_All	Unigene12754_All	0.025132616	undirected
CL1720.Contig16_All	CL7958.Contig2_All	0.065082438	undirected
CL1720.Contig16_All	CL9884.Contig4_All	0.060414152	undirected
CL1720.Contig16_All	CL1720.Contig14_All	0.106127277	undirected
CL1720.Contig16_All	CL19486.Contig6_All	0.034496572	undirected
CL1720.Contig16_All	CL4791.Contig1_All	0.020729632	undirected
CL1720.Contig16_All	Unigene12559_All	0.09801789	undirected
CL1720.Contig16_All	Unigene32800_All	0.043235484	undirected
CL1720.Contig16_All	Unigene100903_All	0.043515579	undirected
CL1720.Contig16_All	Unigene11799_All	0.061814863	undirected
Unigene30130_All	CL8043.Contig5_All	0.021145987	undirected
CL9837.Contig6_All	Unigene5058_All	0.020738495	undirected
CL9837.Contig6_All	Unigene42927_All	0.021188779	undirected
CL9837.Contig6_All	CL6381.Contig2_All	0.024481403	undirected
CL9837.Contig6_All	CL16872.Contig1_All	0.021043564	undirected
CL9837.Contig6_All	Unigene12559_All	0.021113359	undirected
CL4791.Contig3_All	CL8043.Contig5_All	0.028668841	undirected
CL4791.Contig3_All	CL20750.Contig2_All	0.075418254	undirected
CL4791.Contig3_All	Unigene5058_All	0.037480793	undirected
CL4791.Contig3_All	Unigene25673_All	0.024517501	undirected
CL4791.Contig3_All	Unigene19978_All	0.029372278	undirected
CL4791.Contig3_All	CL19486.Contig7_All	0.131714108	undirected
CL4791.Contig3_All	Unigene42927_All	0.047733069	undirected
CL4791.Contig3_All	Unigene22599_All	0.06219704	undirected
CL4791.Contig3_All	CL19486.Contig2_All	0.168593252	undirected
CL4791.Contig3_All	Unigene3218_All	0.033990448	undirected
CL4791.Contig3_All	CL6381.Contig2_All	0.120211395	undirected
CL4791.Contig3_All	Unigene12754_All	0.062367701	undirected
CL4791.Contig3_All	CL16872.Contig1_All	0.037570659	undirected
CL4791.Contig3_All	CL7958.Contig2_All	0.030519989	undirected
CL4791.Contig3_All	CL1720.Contig14_All	0.052713929	undirected
CL4791.Contig3_All	CL19486.Contig6_All	0.068272206	undirected
CL4791.Contig3_All	CL4791.Contig1_All	0.279831345	undirected
CL4791.Contig3_All	Unigene12559_All	0.118788616	undirected
CL4791.Contig3_All	Unigene32800_All	0.026135107	undirected
CL4791.Contig3_All	Unigene11799_All	0.080824625	undirected
CL4791.Contig3_All	Unigene18653_All	0.021539959	undirected
CL8043.Contig5_All	Unigene5058_All	0.16876645	undirected
CL8043.Contig5_All	Unigene16921_All	0.077833836	undirected
CL8043.Contig5_All	Unigene25673_All	0.098012745	undirected
CL8043.Contig5_All	Unigene19978_All	0.218377314	undirected
CL8043.Contig5_All	CL19486.Contig7_All	0.032928819	undirected
CL8043.Contig5_All	Unigene42927_All	0.176169224	undirected
CL8043.Contig5_All	Unigene22599_All	0.025424601	undirected
CL8043.Contig5_All	CL19486.Contig2_All	0.050263824	undirected
CL8043.Contig5_All	Unigene3218_All	0.079364266	undirected
CL8043.Contig5_All	CL6381.Contig2_All	0.057122979	undirected
CL8043.Contig5_All	Unigene98242_All	0.089844339	undirected
CL8043.Contig5_All	CL11741.Contig1_All	0.201392657	undirected
CL8043.Contig5_All	Unigene12754_All	0.138340152	undirected
CL8043.Contig5_All	CL16872.Contig1_All	0.034051029	undirected
CL8043.Contig5_All	CL7958.Contig2_All	0.052539936	undirected
CL8043.Contig5_All	CL1720.Contig14_All	0.039770423	undirected
CL8043.Contig5_All	CL19486.Contig6_All	0.032082471	undirected
CL8043.Contig5_All	CL349.Contig8_All	0.03397032	undirected
CL8043.Contig5_All	Unigene12559_All	0.088223056	undirected
CL8043.Contig5_All	Unigene32800_All	0.040568252	undirected
CL8043.Contig5_All	CL6216.Contig6_All	0.032989736	undirected
CL8043.Contig5_All	Unigene39552_All	0.048665216	undirected
CL8043.Contig5_All	Unigene100903_All	0.040607225	undirected
CL8043.Contig5_All	Unigene11799_All	0.064035898	undirected
[truncated: 312 more rows]
