# Supplementary material for: Bark tissue transcriptome analyses of inverted Populus yunnanensis cuttings reveal the crucial role of plant hormones in response to inversion
Source: PeerJ. 2019 Oct 1;7:e7740. doi: 10.7717/peerj.7740 (PMC6777492; doi:10.7717/peerj.7740)
Supplement: File S2 [file peerj-07-7740-s009.zip › Cytoscape working files/Edges of orangered4 module.txt]

fromNode	toNode	weight	direction
Unigene112463_All	Unigene110928_All	0.364371684	undirected
Unigene112463_All	Unigene112565_All	0.364371684	undirected
Unigene112463_All	Unigene111591_All	0.364371684	undirected
Unigene112463_All	Unigene112283_All	0.220876009	undirected
Unigene112463_All	CL5094.Contig19_All	0.201812676	undirected
Unigene112463_All	Unigene100836_All	0.218290417	undirected
Unigene112463_All	Unigene110392_All	0.076027142	undirected
Unigene112463_All	Unigene111238_All	0.364371684	undirected
Unigene112463_All	CL2253.Contig8_All	0.05663994	undirected
Unigene112463_All	Unigene112483_All	0.061112826	undirected
Unigene112463_All	CL8936.Contig3_All	0.0219623	undirected
Unigene112463_All	Unigene113236_All	0.146985805	undirected
Unigene112463_All	CL2253.Contig8_All	0.05663994	undirected
Unigene112463_All	Unigene112963_All	0.364371684	undirected
Unigene112463_All	Unigene98554_All	0.191452416	undirected
Unigene112463_All	CL5094.Contig19_All	0.201812676	undirected
Unigene112463_All	Unigene100836_All	0.218290417	undirected
Unigene112463_All	Unigene110392_All	0.076027142	undirected
Unigene112463_All	Unigene111238_All	0.364371684	undirected
Unigene112463_All	Unigene138138_All	0.143931913	undirected
Unigene112463_All	Unigene112483_All	0.061112826	undirected
Unigene110928_All	Unigene112565_All	0.610644065	undirected
Unigene110928_All	Unigene111591_All	0.610644065	undirected
Unigene110928_All	CL9420.Contig5_All	0.024056544	undirected
Unigene110928_All	Unigene112283_All	0.564006148	undirected
Unigene110928_All	CL5094.Contig19_All	0.507767616	undirected
Unigene110928_All	CL1543.Contig3_All	0.023953463	undirected
Unigene110928_All	Unigene100836_All	0.590410033	undirected
Unigene110928_All	Unigene110392_All	0.158319119	undirected
Unigene110928_All	Unigene32553_All	0.059191947	undirected
Unigene110928_All	Unigene111238_All	0.610644065	undirected
Unigene110928_All	CL2253.Contig8_All	0.145847632	undirected
Unigene110928_All	Unigene112483_All	0.133595572	undirected
Unigene110928_All	Unigene32704_All	0.041328679	undirected
Unigene110928_All	CL8936.Contig3_All	0.04702482	undirected
Unigene110928_All	Unigene113236_All	0.389168727	undirected
Unigene110928_All	CL2253.Contig8_All	0.145847632	undirected
Unigene110928_All	CL1543.Contig3_All	0.023953463	undirected
Unigene110928_All	Unigene112963_All	0.610644065	undirected
Unigene110928_All	Unigene98554_All	0.48333661	undirected
Unigene110928_All	CL5094.Contig19_All	0.507767616	undirected
Unigene110928_All	Unigene100836_All	0.590410033	undirected
Unigene110928_All	Unigene110392_All	0.158319119	undirected
Unigene110928_All	Unigene32553_All	0.059191947	undirected
Unigene110928_All	Unigene17415_All	0.048589843	undirected
Unigene110928_All	Unigene98046_All	0.030772068	undirected
Unigene110928_All	Unigene111238_All	0.610644065	undirected
Unigene110928_All	Unigene138138_All	0.349256019	undirected
Unigene110928_All	Unigene112483_All	0.133595572	undirected
Unigene112565_All	Unigene111591_All	0.610644065	undirected
Unigene112565_All	CL9420.Contig5_All	0.024056544	undirected
Unigene112565_All	Unigene112283_All	0.564006148	undirected
Unigene112565_All	CL5094.Contig19_All	0.507767616	undirected
Unigene112565_All	CL1543.Contig3_All	0.023953463	undirected
Unigene112565_All	Unigene100836_All	0.590410033	undirected
Unigene112565_All	Unigene110392_All	0.158319119	undirected
Unigene112565_All	Unigene32553_All	0.059191947	undirected
Unigene112565_All	Unigene111238_All	0.610644065	undirected
Unigene112565_All	CL2253.Contig8_All	0.145847632	undirected
Unigene112565_All	Unigene112483_All	0.133595572	undirected
Unigene112565_All	Unigene32704_All	0.041328679	undirected
Unigene112565_All	CL8936.Contig3_All	0.04702482	undirected
Unigene112565_All	Unigene113236_All	0.389168727	undirected
Unigene112565_All	CL2253.Contig8_All	0.145847632	undirected
Unigene112565_All	CL1543.Contig3_All	0.023953463	undirected
Unigene112565_All	Unigene112963_All	0.610644065	undirected
Unigene112565_All	Unigene98554_All	0.48333661	undirected
Unigene112565_All	CL5094.Contig19_All	0.507767616	undirected
Unigene112565_All	Unigene100836_All	0.590410033	undirected
Unigene112565_All	Unigene110392_All	0.158319119	undirected
Unigene112565_All	Unigene32553_All	0.059191947	undirected
Unigene112565_All	Unigene17415_All	0.048589843	undirected
Unigene112565_All	Unigene98046_All	0.030772068	undirected
Unigene112565_All	Unigene111238_All	0.610644065	undirected
Unigene112565_All	Unigene138138_All	0.349256019	undirected
Unigene112565_All	Unigene112483_All	0.133595572	undirected
Unigene111591_All	CL9420.Contig5_All	0.024056544	undirected
Unigene111591_All	Unigene112283_All	0.564006148	undirected
Unigene111591_All	CL5094.Contig19_All	0.507767616	undirected
Unigene111591_All	CL1543.Contig3_All	0.023953463	undirected
Unigene111591_All	Unigene100836_All	0.590410033	undirected
Unigene111591_All	Unigene110392_All	0.158319119	undirected
Unigene111591_All	Unigene32553_All	0.059191947	undirected
Unigene111591_All	Unigene111238_All	0.610644065	undirected
Unigene111591_All	CL2253.Contig8_All	0.145847632	undirected
Unigene111591_All	Unigene112483_All	0.133595572	undirected
Unigene111591_All	Unigene32704_All	0.041328679	undirected
Unigene111591_All	CL8936.Contig3_All	0.04702482	undirected
Unigene111591_All	Unigene113236_All	0.389168727	undirected
Unigene111591_All	CL2253.Contig8_All	0.145847632	undirected
Unigene111591_All	CL1543.Contig3_All	0.023953463	undirected
Unigene111591_All	Unigene112963_All	0.610644065	undirected
Unigene111591_All	Unigene98554_All	0.48333661	undirected
Unigene111591_All	CL5094.Contig19_All	0.507767616	undirected
Unigene111591_All	Unigene100836_All	0.590410033	undirected
Unigene111591_All	Unigene110392_All	0.158319119	undirected
Unigene111591_All	Unigene32553_All	0.059191947	undirected
Unigene111591_All	Unigene17415_All	0.048589843	undirected
Unigene111591_All	Unigene98046_All	0.030772068	undirected
Unigene111591_All	Unigene111238_All	0.610644065	undirected
Unigene111591_All	Unigene138138_All	0.349256019	undirected
Unigene111591_All	Unigene112483_All	0.133595572	undirected
CL9420.Contig5_All	Unigene110392_All	0.022325062	undirected
CL9420.Contig5_All	Unigene111238_All	0.024056544	undirected
CL9420.Contig5_All	Unigene113236_All	0.031576568	undirected
CL9420.Contig5_All	Unigene112963_All	0.024056544	undirected
CL9420.Contig5_All	Unigene110392_All	0.022325062	undirected
CL9420.Contig5_All	Unigene111238_All	0.024056544	undirected
Unigene112283_All	CL5094.Contig19_All	0.281716935	undirected
Unigene112283_All	Unigene100836_All	0.337441717	undirected
Unigene112283_All	Unigene110392_All	0.120846732	undirected
Unigene112283_All	Unigene32553_All	0.031200665	undirected
Unigene112283_All	Unigene111238_All	0.564006148	undirected
Unigene112283_All	CL2253.Contig8_All	0.106957038	undirected
Unigene112283_All	Unigene112483_All	0.074349775	undirected
Unigene112283_All	Unigene32704_All	0.022240124	undirected
Unigene112283_All	CL8936.Contig3_All	0.027457017	undirected
Unigene112283_All	Unigene113236_All	0.234337354	undirected
Unigene112283_All	CL2253.Contig8_All	0.106957038	undirected
Unigene112283_All	Unigene112963_All	0.564006148	undirected
Unigene112283_All	Unigene98554_All	0.284310219	undirected
Unigene112283_All	CL5094.Contig19_All	0.281716935	undirected
Unigene112283_All	Unigene100836_All	0.337441717	undirected
Unigene112283_All	Unigene110392_All	0.120846732	undirected
Unigene112283_All	Unigene32553_All	0.031200665	undirected
Unigene112283_All	Unigene17415_All	0.028038224	undirected
Unigene112283_All	Unigene111238_All	0.564006148	undirected
Unigene112283_All	Unigene138138_All	0.199971925	undirected
Unigene112283_All	Unigene112483_All	0.074349775	undirected
CL5094.Contig19_All	Unigene100836_All	0.328125777	undirected
CL5094.Contig19_All	Unigene110392_All	0.064233401	undirected
CL5094.Contig19_All	Unigene32553_All	0.027601752	undirected
CL5094.Contig19_All	Unigene111238_All	0.507767616	undirected
CL5094.Contig19_All	CL2253.Contig8_All	0.065048675	undirected
CL5094.Contig19_All	Unigene112483_All	0.072777664	undirected
CL5094.Contig19_All	Unigene32704_All	0.039719768	undirected
CL5094.Contig19_All	CL8936.Contig3_All	0.020321832	undirected
CL5094.Contig19_All	Unigene113236_All	0.167266044	undirected
CL5094.Contig19_All	CL2253.Contig8_All	0.065048675	undirected
CL5094.Contig19_All	Unigene112963_All	0.507767616	undirected
CL5094.Contig19_All	Unigene98554_All	0.209853484	undirected
CL5094.Contig19_All	CL5094.Contig19_All	0.37476157	undirected
CL5094.Contig19_All	Unigene100836_All	0.328125777	undirected
CL5094.Contig19_All	Unigene110392_All	0.064233401	undirected
CL5094.Contig19_All	Unigene32553_All	0.027601752	undirected
CL5094.Contig19_All	Unigene17415_All	0.026935528	undirected
CL5094.Contig19_All	Unigene98046_All	0.02440582	undirected
CL5094.Contig19_All	Unigene111238_All	0.507767616	undirected
CL5094.Contig19_All	Unigene138138_All	0.173032021	undirected
CL5094.Contig19_All	Unigene112483_All	0.072777664	undirected
CL1543.Contig3_All	Unigene111238_All	0.023953463	undirected
CL1543.Contig3_All	CL1543.Contig3_All	0.669199764	undirected
CL1543.Contig3_All	CL1980.Contig7_All	0.025086222	undirected
CL1543.Contig3_All	Unigene112963_All	0.023953463	undirected
CL1543.Contig3_All	Unigene17415_All	0.058661559	undirected
CL1543.Contig3_All	Unigene111238_All	0.023953463	undirected
Unigene100836_All	Unigene110392_All	0.074932975	undirected
Unigene100836_All	Unigene32553_All	0.027745487	undirected
Unigene100836_All	Unigene111238_All	0.590410033	undirected
Unigene100836_All	CL2253.Contig8_All	0.07146537	undirected
Unigene100836_All	Unigene112483_All	0.082467681	undirected
Unigene100836_All	Unigene32704_All	0.022557825	undirected
Unigene100836_All	CL8936.Contig3_All	0.023277456	undirected
Unigene100836_All	Unigene113236_All	0.209354955	undirected
Unigene100836_All	CL2253.Contig8_All	0.07146537	undirected
Unigene100836_All	Unigene112963_All	0.590410033	undirected
Unigene100836_All	Unigene98554_All	0.265090203	undirected
Unigene100836_All	CL5094.Contig19_All	0.328125777	undirected
Unigene100836_All	Unigene100836_All	0.44073805	undirected
Unigene100836_All	Unigene110392_All	0.074932975	undirected
Unigene100836_All	Unigene32553_All	0.027745487	undirected
Unigene100836_All	Unigene17415_All	0.026242086	undirected
Unigene100836_All	Unigene98046_All	0.026960061	undirected
Unigene100836_All	Unigene111238_All	0.590410033	undirected
Unigene100836_All	Unigene138138_All	0.182963177	undirected
Unigene100836_All	Unigene112483_All	0.082467681	undirected
Unigene110392_All	Unigene111238_All	0.158319119	undirected
Unigene110392_All	CL2253.Contig8_All	0.020463083	undirected
Unigene110392_All	CL8936.Contig3_All	0.020617894	undirected
Unigene110392_All	Unigene113236_All	0.110899203	undirected
Unigene110392_All	CL2253.Contig8_All	0.020463083	undirected
Unigene110392_All	Unigene112963_All	0.158319119	undirected
Unigene110392_All	Unigene98554_All	0.056815273	undirected
Unigene110392_All	CL5094.Contig19_All	0.064233401	undirected
Unigene110392_All	Unigene100836_All	0.074932975	undirected
Unigene110392_All	Unigene110392_All	0.252630578	undirected
Unigene110392_All	Unigene111238_All	0.158319119	undirected
Unigene110392_All	Unigene138138_All	0.036741236	undirected
Unigene32553_All	Unigene111238_All	0.059191947	undirected
Unigene32553_All	CL2253.Contig8_All	0.024586838	undirected
Unigene32553_All	Unigene113236_All	0.041477784	undirected
Unigene32553_All	CL2253.Contig8_All	0.024586838	undirected
Unigene32553_All	Unigene112963_All	0.059191947	undirected
Unigene32553_All	CL5094.Contig19_All	0.027601752	undirected
Unigene32553_All	Unigene100836_All	0.027745487	undirected
Unigene32553_All	Unigene32553_All	0.249825347	undirected
Unigene32553_All	Unigene111238_All	0.059191947	undirected
Unigene32553_All	Unigene138138_All	0.033821972	undirected
Unigene111238_All	CL2253.Contig8_All	0.145847632	undirected
Unigene111238_All	Unigene112483_All	0.133595572	undirected
Unigene111238_All	Unigene32704_All	0.041328679	undirected
Unigene111238_All	CL8936.Contig3_All	0.04702482	undirected
Unigene111238_All	Unigene113236_All	0.389168727	undirected
Unigene111238_All	CL2253.Contig8_All	0.145847632	undirected
Unigene111238_All	CL1543.Contig3_All	0.023953463	undirected
Unigene111238_All	Unigene112963_All	0.610644065	undirected
Unigene111238_All	Unigene98554_All	0.48333661	undirected
Unigene111238_All	CL5094.Contig19_All	0.507767616	undirected
Unigene111238_All	Unigene100836_All	0.590410033	undirected
Unigene111238_All	Unigene110392_All	0.158319119	undirected
Unigene111238_All	Unigene32553_All	0.059191947	undirected
Unigene111238_All	Unigene17415_All	0.048589843	undirected
Unigene111238_All	Unigene98046_All	0.030772068	undirected
Unigene111238_All	Unigene111238_All	0.610644065	undirected
Unigene111238_All	Unigene138138_All	0.349256019	undirected
Unigene111238_All	Unigene112483_All	0.133595572	undirected
CL2253.Contig8_All	Unigene113236_All	0.045070919	undirected
CL2253.Contig8_All	CL2253.Contig8_All	0.509027553	undirected
CL2253.Contig8_All	Unigene112963_All	0.145847632	undirected
CL2253.Contig8_All	Unigene98554_All	0.04290256	undirected
CL2253.Contig8_All	CL5094.Contig19_All	0.065048675	undirected
CL2253.Contig8_All	Unigene100836_All	0.07146537	undirected
CL2253.Contig8_All	Unigene110392_All	0.020463083	undirected
CL2253.Contig8_All	Unigene32553_All	0.024586838	undirected
CL2253.Contig8_All	Unigene111238_All	0.145847632	undirected
Unigene112483_All	Unigene113236_All	0.036151356	undirected
Unigene112483_All	Unigene112963_All	0.133595572	undirected
Unigene112483_All	Unigene98554_All	0.041713731	undirected
Unigene112483_All	CL5094.Contig19_All	0.072777664	undirected
Unigene112483_All	Unigene100836_All	0.082467681	undirected
Unigene112483_All	Unigene111238_All	0.133595572	undirected
Unigene112483_All	Unigene138138_All	0.036535837	undirected
Unigene112483_All	Unigene112483_All	0.595307886	undirected
Unigene32704_All	Unigene112963_All	0.041328679	undirected
Unigene32704_All	CL5094.Contig19_All	0.039719768	undirected
Unigene32704_All	Unigene100836_All	0.022557825	undirected
Unigene32704_All	Unigene111238_All	0.041328679	undirected
CL8936.Contig3_All	Unigene112963_All	0.04702482	undirected
CL8936.Contig3_All	Unigene98554_All	0.022441007	undirected
CL8936.Contig3_All	CL5094.Contig19_All	0.020321832	undirected
CL8936.Contig3_All	Unigene100836_All	0.023277456	undirected
CL8936.Contig3_All	Unigene110392_All	0.020617894	undirected
CL8936.Contig3_All	Unigene111238_All	0.04702482	undirected
Unigene113236_All	CL2253.Contig8_All	0.045070919	undirected
Unigene113236_All	Unigene112963_All	0.389168727	undirected
Unigene113236_All	Unigene98554_All	0.14730519	undirected
Unigene113236_All	CL5094.Contig19_All	0.167266044	undirected
Unigene113236_All	Unigene100836_All	0.209354955	undirected
Unigene113236_All	Unigene110392_All	0.110899203	undirected
Unigene113236_All	Unigene32553_All	0.041477784	undirected
Unigene113236_All	Unigene111238_All	0.389168727	undirected
Unigene113236_All	Unigene138138_All	0.106833866	undirected
Unigene113236_All	Unigene112483_All	0.036151356	undirected
Unigene48877_All	Unigene48916_All	0.051008967	undirected
Unigene48934_All	Unigene48916_All	0.027739153	undirected
CL2253.Contig8_All	Unigene112963_All	0.145847632	undirected
CL2253.Contig8_All	Unigene98554_All	0.04290256	undirected
CL2253.Contig8_All	CL5094.Contig19_All	0.065048675	undirected
CL2253.Contig8_All	Unigene100836_All	0.07146537	undirected
CL2253.Contig8_All	Unigene110392_All	0.020463083	undirected
CL2253.Contig8_All	Unigene32553_All	0.024586838	undirected
CL2253.Contig8_All	Unigene111238_All	0.145847632	undirected
CL1543.Contig3_All	CL1980.Contig7_All	0.025086222	undirected
CL1543.Contig3_All	Unigene112963_All	0.023953463	undirected
CL1543.Contig3_All	Unigene17415_All	0.058661559	undirected
CL1543.Contig3_All	Unigene111238_All	0.023953463	undirected
Unigene112963_All	Unigene98554_All	0.48333661	undirected
Unigene112963_All	CL5094.Contig19_All	0.507767616	undirected
Unigene112963_All	Unigene100836_All	0.590410033	undirected
Unigene112963_All	Unigene110392_All	0.158319119	undirected
Unigene112963_All	Unigene32553_All	0.059191947	undirected
Unigene112963_All	Unigene17415_All	0.048589843	undirected
Unigene112963_All	Unigene98046_All	0.030772068	undirected
Unigene112963_All	Unigene111238_All	0.610644065	undirected
Unigene112963_All	Unigene138138_All	0.349256019	undirected
Unigene112963_All	Unigene112483_All	0.133595572	undirected
Unigene98554_All	CL5094.Contig19_All	0.209853484	undirected
Unigene98554_All	Unigene100836_All	0.265090203	undirected
Unigene98554_All	Unigene110392_All	0.056815273	undirected
Unigene98554_All	Unigene111238_All	0.48333661	undirected
Unigene98554_All	Unigene138138_All	0.112892877	undirected
Unigene98554_All	Unigene112483_All	0.041713731	undirected
CL5094.Contig19_All	Unigene100836_All	0.328125777	undirected
CL5094.Contig19_All	Unigene110392_All	0.064233401	undirected
CL5094.Contig19_All	Unigene32553_All	0.027601752	undirected
CL5094.Contig19_All	Unigene17415_All	0.026935528	undirected
CL5094.Contig19_All	Unigene98046_All	0.02440582	undirected
CL5094.Contig19_All	Unigene111238_All	0.507767616	undirected
CL5094.Contig19_All	Unigene138138_All	0.173032021	undirected
CL5094.Contig19_All	Unigene112483_All	0.072777664	undirected
Unigene100836_All	Unigene110392_All	0.074932975	undirected
Unigene100836_All	Unigene32553_All	0.027745487	undirected
Unigene100836_All	Unigene17415_All	0.026242086	undirected
Unigene100836_All	Unigene98046_All	0.026960061	undirected
Unigene100836_All	Unigene111238_All	0.590410033	undirected
Unigene100836_All	Unigene138138_All	0.182963177	undirected
Unigene100836_All	Unigene112483_All	0.082467681	undirected
Unigene110392_All	Unigene111238_All	0.158319119	undirected
Unigene110392_All	Unigene138138_All	0.036741236	undirected
Unigene32553_All	Unigene111238_All	0.059191947	undirected
Unigene32553_All	Unigene138138_All	0.033821972	undirected
Unigene17415_All	Unigene111238_All	0.048589843	undirected
Unigene98046_All	Unigene111238_All	0.030772068	undirected
Unigene111238_All	Unigene138138_All	0.349256019	undirected
Unigene111238_All	Unigene112483_All	0.133595572	undirected
Unigene138138_All	Unigene112483_All	0.036535837	undirected
