# Supplementary material for: Bark tissue transcriptome analyses of inverted Populus yunnanensis cuttings reveal the crucial role of plant hormones in response to inversion
Source: PeerJ. 2019 Oct 1;7:e7740. doi: 10.7717/peerj.7740 (PMC6777492; doi:10.7717/peerj.7740)
Supplement: File S2 [file peerj-07-7740-s009.zip › Cytoscape working files/Edges of paleturquoise module.txt]

fromNode	toNode	weight	direction
Unigene116370_All	Unigene116525_All	0.066810202	undirected
Unigene116370_All	CL1562.Contig2_All	0.028801153	undirected
Unigene116370_All	CL10995.Contig7_All	0.023212585	undirected
Unigene116370_All	CL9519.Contig18_All	0.131109371	undirected
Unigene116370_All	CL9519.Contig16_All	0.127542492	undirected
Unigene116370_All	CL9519.Contig11_All	0.113565017	undirected
Unigene116370_All	Unigene115161_All	0.107017245	undirected
Unigene116370_All	Unigene39727_All	0.043925735	undirected
Unigene116370_All	Unigene115841_All	0.107017245	undirected
Unigene116370_All	CL9519.Contig2_All	0.069327476	undirected
Unigene116370_All	Unigene116243_All	0.107017245	undirected
Unigene116370_All	CL9519.Contig22_All	0.031433649	undirected
Unigene116370_All	CL9519.Contig17_All	0.109568738	undirected
Unigene116370_All	CL9519.Contig15_All	0.050848572	undirected
Unigene116370_All	Unigene100482_All	0.029872972	undirected
Unigene116370_All	Unigene100410_All	0.051713389	undirected
Unigene116370_All	CL9519.Contig10_All	0.030453559	undirected
Unigene116370_All	CL17996.Contig2_All	0.037140853	undirected
Unigene116370_All	CL9519.Contig21_All	0.029165592	undirected
Unigene116370_All	Unigene17015_All	0.212807572	undirected
Unigene116370_All	CL8716.Contig4_All	0.021539788	undirected
Unigene116370_All	Unigene17018_All	0.22626021	undirected
Unigene116370_All	Unigene39727_All	0.043925735	undirected
Unigene116370_All	CL1720.Contig17_All	0.051057533	undirected
Unigene116370_All	Unigene17016_All	0.038316647	undirected
Unigene116370_All	CL1326.Contig2_All	0.213996361	undirected
Unigene116370_All	CL17996.Contig2_All	0.037140853	undirected
Unigene116370_All	CL8376.Contig2_All	0.059630806	undirected
Unigene116370_All	CL9519.Contig16_All	0.127542492	undirected
Unigene116370_All	CL1913.Contig7_All	0.054708082	undirected
Unigene116370_All	Unigene116243_All	0.107017245	undirected
Unigene116370_All	CL9519.Contig22_All	0.031433649	undirected
Unigene116370_All	CL9519.Contig15_All	0.050848572	undirected
Unigene116370_All	Unigene21643_All	0.069977416	undirected
Unigene116370_All	Unigene100410_All	0.051713389	undirected
Unigene116370_All	CL9519.Contig21_All	0.029165592	undirected
Unigene116370_All	CL1913.Contig2_All	0.042823446	undirected
Unigene116370_All	Unigene102112_All	0.03145541	undirected
Unigene116370_All	CL10995.Contig7_All	0.023212585	undirected
Unigene116370_All	CL17449.Contig1_All	0.033664103	undirected
Unigene116370_All	CL9519.Contig18_All	0.131109371	undirected
Unigene116370_All	CL9519.Contig11_All	0.113565017	undirected
Unigene116370_All	Unigene115161_All	0.107017245	undirected
Unigene116370_All	Unigene115841_All	0.107017245	undirected
Unigene116370_All	CL9519.Contig2_All	0.069327476	undirected
Unigene116370_All	CL9519.Contig17_All	0.109568738	undirected
Unigene116370_All	CL9519.Contig10_All	0.030453559	undirected
Unigene116370_All	Unigene50229_All	0.025446112	undirected
Unigene116525_All	CL1562.Contig2_All	0.048373886	undirected
Unigene116525_All	CL10995.Contig7_All	0.109452745	undirected
Unigene116525_All	CL9519.Contig18_All	0.037393168	undirected
Unigene116525_All	CL9519.Contig16_All	0.030678681	undirected
Unigene116525_All	CL9519.Contig11_All	0.020672356	undirected
Unigene116525_All	Unigene115161_All	0.443169826	undirected
Unigene116525_All	Unigene39727_All	0.074093823	undirected
Unigene116525_All	Unigene115841_All	0.443169826	undirected
Unigene116525_All	Unigene116243_All	0.443169826	undirected
Unigene116525_All	CL9519.Contig17_All	0.040179379	undirected
Unigene116525_All	Unigene100482_All	0.156398551	undirected
Unigene116525_All	Unigene100410_All	0.079719874	undirected
Unigene116525_All	CL17996.Contig2_All	0.240723205	undirected
Unigene116525_All	Unigene47251_All	0.042470089	undirected
Unigene116525_All	Unigene17015_All	0.035852326	undirected
Unigene116525_All	Unigene17018_All	0.05628609	undirected
Unigene116525_All	Unigene39727_All	0.074093823	undirected
Unigene116525_All	CL1720.Contig17_All	0.021242644	undirected
Unigene116525_All	CL1326.Contig2_All	0.108663425	undirected
Unigene116525_All	CL17996.Contig2_All	0.240723205	undirected
Unigene116525_All	Unigene47251_All	0.042470089	undirected
Unigene116525_All	CL8376.Contig2_All	0.180618257	undirected
Unigene116525_All	CL9519.Contig16_All	0.030678681	undirected
Unigene116525_All	CL1913.Contig7_All	0.126195411	undirected
Unigene116525_All	Unigene116243_All	0.443169826	undirected
Unigene116525_All	Unigene21643_All	0.174736878	undirected
Unigene116525_All	Unigene100410_All	0.079719874	undirected
Unigene116525_All	Unigene102112_All	0.121748241	undirected
Unigene116525_All	CL10995.Contig7_All	0.109452745	undirected
Unigene116525_All	CL9519.Contig18_All	0.037393168	undirected
Unigene116525_All	CL12379.Contig4_All	0.021941974	undirected
Unigene116525_All	Unigene141740_All	0.08433605	undirected
Unigene116525_All	CL9519.Contig11_All	0.020672356	undirected
Unigene116525_All	Unigene115161_All	0.443169826	undirected
Unigene116525_All	Unigene115841_All	0.443169826	undirected
Unigene116525_All	CL9519.Contig17_All	0.040179379	undirected
Unigene116525_All	Unigene50229_All	0.06450196	undirected
CL1562.Contig2_All	CL9519.Contig18_All	0.036231953	undirected
CL1562.Contig2_All	CL9519.Contig16_All	0.030045951	undirected
CL1562.Contig2_All	CL9519.Contig11_All	0.026945956	undirected
CL1562.Contig2_All	Unigene115161_All	0.080558406	undirected
CL1562.Contig2_All	Unigene39727_All	0.023740912	undirected
CL1562.Contig2_All	Unigene115841_All	0.080558406	undirected
CL1562.Contig2_All	Unigene116243_All	0.080558406	undirected
CL1562.Contig2_All	CL9519.Contig17_All	0.036603874	undirected
CL1562.Contig2_All	CL17996.Contig2_All	0.025524651	undirected
CL1562.Contig2_All	Unigene17015_All	0.054690857	undirected
CL1562.Contig2_All	Unigene17018_All	0.063025508	undirected
CL1562.Contig2_All	Unigene39727_All	0.023740912	undirected
CL1562.Contig2_All	CL1720.Contig17_All	0.043066356	undirected
CL1562.Contig2_All	Unigene17016_All	0.035831918	undirected
CL1562.Contig2_All	CL1326.Contig2_All	0.066715527	undirected
CL1562.Contig2_All	CL17996.Contig2_All	0.025524651	undirected
CL1562.Contig2_All	CL8376.Contig2_All	0.03234381	undirected
CL1562.Contig2_All	CL9519.Contig16_All	0.030045951	undirected
CL1562.Contig2_All	CL1913.Contig7_All	0.021333638	undirected
CL1562.Contig2_All	Unigene116243_All	0.080558406	undirected
CL1562.Contig2_All	Unigene21643_All	0.032350893	undirected
CL1562.Contig2_All	CL9519.Contig18_All	0.036231953	undirected
CL1562.Contig2_All	Unigene141740_All	0.020121387	undirected
CL1562.Contig2_All	CL9519.Contig11_All	0.026945956	undirected
CL1562.Contig2_All	Unigene115161_All	0.080558406	undirected
CL1562.Contig2_All	Unigene115841_All	0.080558406	undirected
CL1562.Contig2_All	CL9519.Contig17_All	0.036603874	undirected
CL1562.Contig2_All	Unigene50229_All	0.066181098	undirected
CL10995.Contig7_All	Unigene115161_All	0.129507813	undirected
CL10995.Contig7_All	Unigene115841_All	0.129507813	undirected
CL10995.Contig7_All	Unigene116243_All	0.129507813	undirected
CL10995.Contig7_All	Unigene100482_All	0.036117043	undirected
CL10995.Contig7_All	Unigene100410_All	0.03035902	undirected
CL10995.Contig7_All	CL17996.Contig2_All	0.047711613	undirected
CL10995.Contig7_All	Unigene47251_All	0.101856551	undirected
CL10995.Contig7_All	Unigene17015_All	0.023485973	undirected
CL10995.Contig7_All	Unigene17018_All	0.028951987	undirected
CL10995.Contig7_All	CL1326.Contig2_All	0.050178383	undirected
CL10995.Contig7_All	CL17996.Contig2_All	0.047711613	undirected
CL10995.Contig7_All	Unigene47251_All	0.101856551	undirected
CL10995.Contig7_All	CL8376.Contig2_All	0.05630085	undirected
CL10995.Contig7_All	CL1913.Contig7_All	0.037718308	undirected
CL10995.Contig7_All	Unigene116243_All	0.129507813	undirected
CL10995.Contig7_All	Unigene21643_All	0.072200954	undirected
CL10995.Contig7_All	Unigene100410_All	0.03035902	undirected
CL10995.Contig7_All	Unigene102112_All	0.035922227	undirected
CL10995.Contig7_All	CL10995.Contig7_All	0.245336659	undirected
CL10995.Contig7_All	Unigene115161_All	0.129507813	undirected
CL10995.Contig7_All	Unigene115841_All	0.129507813	undirected
CL9519.Contig18_All	CL9519.Contig16_All	0.396372689	undirected
CL9519.Contig18_All	CL9519.Contig11_All	0.411602673	undirected
CL9519.Contig18_All	Unigene115161_All	0.04353421	undirected
CL9519.Contig18_All	Unigene39727_All	0.051616182	undirected
CL9519.Contig18_All	Unigene115841_All	0.04353421	undirected
CL9519.Contig18_All	CL9519.Contig2_All	0.322303336	undirected
CL9519.Contig18_All	Unigene116243_All	0.04353421	undirected
CL9519.Contig18_All	CL9519.Contig22_All	0.206082923	undirected
CL9519.Contig18_All	CL9519.Contig17_All	0.416571186	undirected
CL9519.Contig18_All	CL9519.Contig15_All	0.257088881	undirected
CL9519.Contig18_All	Unigene100482_All	0.02191602	undirected
CL9519.Contig18_All	Unigene100410_All	0.028140253	undirected
CL9519.Contig18_All	CL9519.Contig10_All	0.247223636	undirected
CL9519.Contig18_All	Unigene8076_All	0.048394546	undirected
CL9519.Contig18_All	CL9519.Contig21_All	0.255742869	undirected
CL9519.Contig18_All	Unigene17015_All	0.099687887	undirected
CL9519.Contig18_All	CL8716.Contig4_All	0.04672717	undirected
CL9519.Contig18_All	CL3929.Contig8_All	0.066665991	undirected
CL9519.Contig18_All	CL3929.Contig10_All	0.061098392	undirected
CL9519.Contig18_All	Unigene17018_All	0.141926626	undirected
CL9519.Contig18_All	CL1720.Contig6_All	0.053307246	undirected
CL9519.Contig18_All	Unigene8076_All	0.048394546	undirected
CL9519.Contig18_All	Unigene39727_All	0.051616182	undirected
CL9519.Contig18_All	CL1720.Contig17_All	0.070135793	undirected
CL9519.Contig18_All	Unigene17016_All	0.106879949	undirected
CL9519.Contig18_All	CL1326.Contig2_All	0.118028973	undirected
CL9519.Contig18_All	CL8376.Contig2_All	0.042965883	undirected
CL9519.Contig18_All	CL9519.Contig16_All	0.396372689	undirected
CL9519.Contig18_All	CL1913.Contig7_All	0.053835852	undirected
CL9519.Contig18_All	Unigene116243_All	0.04353421	undirected
CL9519.Contig18_All	CL9519.Contig22_All	0.206082923	undirected
CL9519.Contig18_All	Unigene27796_All	0.076577906	undirected
CL9519.Contig18_All	CL9519.Contig15_All	0.257088881	undirected
CL9519.Contig18_All	Unigene21643_All	0.072284665	undirected
CL9519.Contig18_All	Unigene100410_All	0.028140253	undirected
CL9519.Contig18_All	CL1566.Contig3_All	0.027625969	undirected
CL9519.Contig18_All	CL9519.Contig21_All	0.255742869	undirected
CL9519.Contig18_All	CL1913.Contig2_All	0.023499876	undirected
CL9519.Contig18_All	Unigene102112_All	0.021717105	undirected
CL9519.Contig18_All	CL17449.Contig1_All	0.023687486	undirected
CL9519.Contig18_All	CL9519.Contig18_All	0.369984978	undirected
CL9519.Contig18_All	CL9519.Contig11_All	0.411602673	undirected
CL9519.Contig18_All	Unigene115161_All	0.04353421	undirected
CL9519.Contig18_All	Unigene115841_All	0.04353421	undirected
CL9519.Contig18_All	CL9519.Contig2_All	0.322303336	undirected
CL9519.Contig18_All	CL9519.Contig17_All	0.416571186	undirected
CL9519.Contig18_All	CL9519.Contig10_All	0.247223636	undirected
CL9519.Contig18_All	Unigene50229_All	0.022944159	undirected
CL9519.Contig16_All	Unigene41267_All	0.020229536	undirected
CL9519.Contig16_All	CL9519.Contig11_All	0.457774706	undirected
CL9519.Contig16_All	Unigene115161_All	0.033041843	undirected
CL9519.Contig16_All	Unigene39727_All	0.048635886	undirected
CL9519.Contig16_All	Unigene115841_All	0.033041843	undirected
CL9519.Contig16_All	CL9519.Contig2_All	0.393624755	undirected
CL9519.Contig16_All	Unigene116243_All	0.033041843	undirected
CL9519.Contig16_All	CL9519.Contig22_All	0.281137033	undirected
CL9519.Contig16_All	CL9519.Contig17_All	0.433729434	undirected
CL9519.Contig16_All	CL9519.Contig15_All	0.330953689	undirected
CL9519.Contig16_All	Unigene100410_All	0.021751803	undirected
CL9519.Contig16_All	CL9519.Contig10_All	0.3290815	undirected
CL9519.Contig16_All	Unigene8076_All	0.044500763	undirected
CL9519.Contig16_All	CL9519.Contig21_All	0.3177288	undirected
CL9519.Contig16_All	Unigene17015_All	0.095138012	undirected
CL9519.Contig16_All	CL8716.Contig4_All	0.051918778	undirected
CL9519.Contig16_All	CL3929.Contig8_All	0.066460471	undirected
CL9519.Contig16_All	CL3929.Contig10_All	0.083586949	undirected
CL9519.Contig16_All	Unigene17018_All	0.136898935	undirected
CL9519.Contig16_All	CL1720.Contig6_All	0.045572626	undirected
CL9519.Contig16_All	Unigene8076_All	0.044500763	undirected
CL9519.Contig16_All	Unigene39727_All	0.048635886	undirected
CL9519.Contig16_All	CL1720.Contig17_All	0.063400121	undirected
CL9519.Contig16_All	Unigene17016_All	0.102607599	undirected
CL9519.Contig16_All	CL1326.Contig2_All	0.110764158	undirected
CL9519.Contig16_All	CL8376.Contig2_All	0.034328993	undirected
CL9519.Contig16_All	CL9519.Contig16_All	0.372211187	undirected
CL9519.Contig16_All	Unigene41267_All	0.020229536	undirected
CL9519.Contig16_All	CL1913.Contig7_All	0.050028783	undirected
CL9519.Contig16_All	Unigene116243_All	0.033041843	undirected
CL9519.Contig16_All	CL9519.Contig22_All	0.281137033	undirected
CL9519.Contig16_All	Unigene27796_All	0.105779656	undirected
CL9519.Contig16_All	CL9519.Contig15_All	0.330953689	undirected
CL9519.Contig16_All	Unigene21643_All	0.067512821	undirected
CL9519.Contig16_All	Unigene100410_All	0.021751803	undirected
CL9519.Contig16_All	CL1566.Contig3_All	0.03202362	undirected
CL9519.Contig16_All	CL9519.Contig21_All	0.3177288	undirected
CL9519.Contig16_All	CL1913.Contig2_All	0.021668117	undirected
CL9519.Contig16_All	CL17449.Contig1_All	0.022647018	undirected
CL9519.Contig16_All	CL9519.Contig18_All	0.396372689	undirected
CL9519.Contig16_All	CL9519.Contig11_All	0.457774706	undirected
CL9519.Contig16_All	Unigene115161_All	0.033041843	undirected
CL9519.Contig16_All	Unigene115841_All	0.033041843	undirected
CL9519.Contig16_All	CL9519.Contig2_All	0.393624755	undirected
CL9519.Contig16_All	CL9519.Contig17_All	0.433729434	undirected
CL9519.Contig16_All	CL9519.Contig10_All	0.3290815	undirected
Unigene41267_All	Unigene17015_All	0.029068698	undirected
Unigene41267_All	Unigene17018_All	0.024955162	undirected
Unigene41267_All	CL9519.Contig16_All	0.020229536	undirected
Unigene41267_All	Unigene41267_All	0.36123187	undirected
CL9519.Contig11_All	Unigene115161_All	0.02455688	undirected
CL9519.Contig11_All	Unigene39727_All	0.040225445	undirected
CL9519.Contig11_All	Unigene115841_All	0.02455688	undirected
CL9519.Contig11_All	CL9519.Contig2_All	0.397042388	undirected
CL9519.Contig11_All	Unigene116243_All	0.02455688	undirected
CL9519.Contig11_All	CL9519.Contig22_All	0.263871686	undirected
CL9519.Contig11_All	CL9519.Contig17_All	0.431397064	undirected
CL9519.Contig11_All	CL9519.Contig15_All	0.319909678	undirected
CL9519.Contig11_All	Unigene100410_All	0.021383784	undirected
CL9519.Contig11_All	CL9519.Contig10_All	0.327256387	undirected
CL9519.Contig11_All	Unigene8076_All	0.041866764	undirected
CL9519.Contig11_All	CL9519.Contig21_All	0.324096307	undirected
CL9519.Contig11_All	Unigene17015_All	0.078769409	undirected
CL9519.Contig11_All	CL8716.Contig4_All	0.048961243	undirected
CL9519.Contig11_All	CL3929.Contig8_All	0.064391057	undirected
CL9519.Contig11_All	CL3929.Contig10_All	0.079369606	undirected
CL9519.Contig11_All	Unigene17018_All	0.12069513	undirected
CL9519.Contig11_All	CL1720.Contig6_All	0.047870653	undirected
CL9519.Contig11_All	Unigene8076_All	0.041866764	undirected
CL9519.Contig11_All	Unigene39727_All	0.040225445	undirected
CL9519.Contig11_All	CL1720.Contig17_All	0.058951293	undirected
CL9519.Contig11_All	Unigene17016_All	0.101328664	undirected
CL9519.Contig11_All	CL1326.Contig2_All	0.094691004	undirected
CL9519.Contig11_All	CL8376.Contig2_All	0.029785057	undirected
CL9519.Contig11_All	CL9519.Contig16_All	0.457774706	undirected
CL9519.Contig11_All	CL1913.Contig7_All	0.037750382	undirected
CL9519.Contig11_All	Unigene116243_All	0.02455688	undirected
CL9519.Contig11_All	CL9519.Contig22_All	0.263871686	undirected
CL9519.Contig11_All	Unigene27796_All	0.092569711	undirected
CL9519.Contig11_All	CL9519.Contig15_All	0.319909678	undirected
CL9519.Contig11_All	Unigene21643_All	0.054922448	undirected
CL9519.Contig11_All	Unigene100410_All	0.021383784	undirected
CL9519.Contig11_All	CL1566.Contig3_All	0.03390176	undirected
CL9519.Contig11_All	CL9519.Contig21_All	0.324096307	undirected
CL9519.Contig11_All	CL17449.Contig1_All	0.022873998	undirected
CL9519.Contig11_All	CL9519.Contig18_All	0.411602673	undirected
CL9519.Contig11_All	CL9519.Contig11_All	0.450505941	undirected
CL9519.Contig11_All	Unigene115161_All	0.02455688	undirected
CL9519.Contig11_All	Unigene115841_All	0.02455688	undirected
CL9519.Contig11_All	CL9519.Contig2_All	0.397042388	undirected
CL9519.Contig11_All	CL9519.Contig17_All	0.431397064	undirected
CL9519.Contig11_All	CL9519.Contig10_All	0.327256387	undirected
Unigene115161_All	Unigene39727_All	0.116876758	undirected
Unigene115161_All	Unigene115841_All	0.583491817	undirected
Unigene115161_All	Unigene116243_All	0.583491817	undirected
Unigene115161_All	CL9519.Contig17_All	0.050011557	undirected
Unigene115161_All	Unigene100482_All	0.256620061	undirected
Unigene115161_All	Unigene100410_All	0.136277558	undirected
Unigene115161_All	CL17996.Contig2_All	0.436157377	undirected
Unigene115161_All	Unigene47251_All	0.046704626	undirected
Unigene115161_All	Unigene17015_All	0.048774254	undirected
Unigene115161_All	Unigene17018_All	0.075830307	undirected
Unigene115161_All	CL1720.Contig6_All	0.035530205	undirected
Unigene115161_All	Unigene39727_All	0.116876758	undirected
Unigene115161_All	CL1720.Contig17_All	0.038248716	undirected
Unigene115161_All	Unigene17016_All	0.028022201	undirected
Unigene115161_All	CL1326.Contig2_All	0.140659343	undirected
Unigene115161_All	CL17996.Contig2_All	0.436157377	undirected
Unigene115161_All	Unigene47251_All	0.046704626	undirected
Unigene115161_All	CL8376.Contig2_All	0.291082435	undirected
Unigene115161_All	CL9519.Contig16_All	0.033041843	undirected
Unigene115161_All	CL1913.Contig7_All	0.185249414	undirected
Unigene115161_All	Unigene116243_All	0.583491817	undirected
Unigene115161_All	Unigene21643_All	0.231584161	undirected
Unigene115161_All	Unigene100410_All	0.136277558	undirected
Unigene115161_All	Unigene102112_All	0.198276893	undirected
Unigene115161_All	CL10995.Contig7_All	0.129507813	undirected
Unigene115161_All	CL9519.Contig18_All	0.04353421	undirected
Unigene115161_All	CL12379.Contig4_All	0.03722138	undirected
Unigene115161_All	Unigene141740_All	0.134087424	undirected
Unigene115161_All	CL9519.Contig11_All	0.02455688	undirected
Unigene115161_All	Unigene115161_All	0.583491817	undirected
Unigene115161_All	Unigene115841_All	0.583491817	undirected
Unigene115161_All	CL9519.Contig17_All	0.050011557	undirected
Unigene115161_All	Unigene50229_All	0.110772419	undirected
Unigene39727_All	Unigene115841_All	0.116876758	undirected
Unigene39727_All	CL9519.Contig2_All	0.024640142	undirected
Unigene39727_All	Unigene116243_All	0.116876758	undirected
Unigene39727_All	CL9519.Contig17_All	0.052982468	undirected
Unigene39727_All	Unigene100482_All	0.053887516	undirected
Unigene39727_All	CL17996.Contig2_All	0.058338511	undirected
Unigene39727_All	Unigene17015_All	0.058096289	undirected
Unigene39727_All	Unigene17018_All	0.06723049	undirected
Unigene39727_All	Unigene39727_All	0.250631481	undirected
Unigene39727_All	CL1720.Contig17_All	0.040103867	undirected
Unigene39727_All	Unigene17016_All	0.042793748	undirected
Unigene39727_All	CL1326.Contig2_All	0.085047299	undirected
Unigene39727_All	CL17996.Contig2_All	0.058338511	undirected
Unigene39727_All	CL8376.Contig2_All	0.030174168	undirected
Unigene39727_All	CL9519.Contig16_All	0.048635886	undirected
Unigene39727_All	CL1913.Contig7_All	0.039154353	undirected
Unigene39727_All	Unigene116243_All	0.116876758	undirected
Unigene39727_All	Unigene21643_All	0.052311988	undirected
Unigene39727_All	Unigene102112_All	0.03964465	undirected
Unigene39727_All	CL9519.Contig18_All	0.051616182	undirected
Unigene39727_All	CL9519.Contig11_All	0.040225445	undirected
Unigene39727_All	Unigene115161_All	0.116876758	undirected
Unigene39727_All	Unigene115841_All	0.116876758	undirected
Unigene39727_All	CL9519.Contig2_All	0.024640142	undirected
Unigene39727_All	CL9519.Contig17_All	0.052982468	undirected
Unigene115841_All	Unigene116243_All	0.583491817	undirected
Unigene115841_All	CL9519.Contig17_All	0.050011557	undirected
Unigene115841_All	Unigene100482_All	0.256620061	undirected
Unigene115841_All	Unigene100410_All	0.136277558	undirected
Unigene115841_All	CL17996.Contig2_All	0.436157377	undirected
Unigene115841_All	Unigene47251_All	0.046704626	undirected
Unigene115841_All	Unigene17015_All	0.048774254	undirected
Unigene115841_All	Unigene17018_All	0.075830307	undirected
Unigene115841_All	CL1720.Contig6_All	0.035530205	undirected
Unigene115841_All	Unigene39727_All	0.116876758	undirected
Unigene115841_All	CL1720.Contig17_All	0.038248716	undirected
Unigene115841_All	Unigene17016_All	0.028022201	undirected
Unigene115841_All	CL1326.Contig2_All	0.140659343	undirected
Unigene115841_All	CL17996.Contig2_All	0.436157377	undirected
Unigene115841_All	Unigene47251_All	0.046704626	undirected
Unigene115841_All	CL8376.Contig2_All	0.291082435	undirected
Unigene115841_All	CL9519.Contig16_All	0.033041843	undirected
Unigene115841_All	CL1913.Contig7_All	0.185249414	undirected
Unigene115841_All	Unigene116243_All	0.583491817	undirected
Unigene115841_All	Unigene21643_All	0.231584161	undirected
Unigene115841_All	Unigene100410_All	0.136277558	undirected
Unigene115841_All	Unigene102112_All	0.198276893	undirected
Unigene115841_All	CL10995.Contig7_All	0.129507813	undirected
Unigene115841_All	CL9519.Contig18_All	0.04353421	undirected
Unigene115841_All	CL12379.Contig4_All	0.03722138	undirected
Unigene115841_All	Unigene141740_All	0.134087424	undirected
Unigene115841_All	CL9519.Contig11_All	0.02455688	undirected
Unigene115841_All	Unigene115161_All	0.583491817	undirected
Unigene115841_All	Unigene115841_All	0.583491817	undirected
Unigene115841_All	CL9519.Contig17_All	0.050011557	undirected
Unigene115841_All	Unigene50229_All	0.110772419	undirected
CL9519.Contig2_All	CL9519.Contig22_All	0.339766149	undirected
CL9519.Contig2_All	CL9519.Contig17_All	0.344971194	undirected
CL9519.Contig2_All	CL9519.Contig15_All	0.335906629	undirected
CL9519.Contig2_All	CL9519.Contig10_All	0.425827343	undirected
CL9519.Contig2_All	Unigene8076_All	0.029703871	undirected
CL9519.Contig2_All	CL9519.Contig21_All	0.406585389	undirected
CL9519.Contig2_All	Unigene17015_All	0.040543295	undirected
CL9519.Contig2_All	CL8716.Contig4_All	0.040133726	undirected
CL9519.Contig2_All	CL3929.Contig8_All	0.046511181	undirected
CL9519.Contig2_All	CL3929.Contig10_All	0.102444197	undirected
CL9519.Contig2_All	Unigene17018_All	0.071298843	undirected
CL9519.Contig2_All	CL1720.Contig6_All	0.032678495	undirected
CL9519.Contig2_All	Unigene8076_All	0.029703871	undirected
CL9519.Contig2_All	Unigene39727_All	0.024640142	undirected
CL9519.Contig2_All	CL1720.Contig17_All	0.032981324	undirected
CL9519.Contig2_All	Unigene17016_All	0.067212624	undirected
CL9519.Contig2_All	CL1326.Contig2_All	0.052395452	undirected
CL9519.Contig2_All	CL9519.Contig16_All	0.393624755	undirected
CL9519.Contig2_All	CL1913.Contig7_All	0.022481736	undirected
CL9519.Contig2_All	CL9519.Contig22_All	0.339766149	undirected
CL9519.Contig2_All	Unigene27796_All	0.107676335	undirected
CL9519.Contig2_All	CL9519.Contig15_All	0.335906629	undirected
CL9519.Contig2_All	Unigene21643_All	0.033595978	undirected
CL9519.Contig2_All	CL1566.Contig3_All	0.04140158	undirected
CL9519.Contig2_All	CL9519.Contig21_All	0.406585389	undirected
CL9519.Contig2_All	CL9519.Contig18_All	0.322303336	undirected
CL9519.Contig2_All	CL9519.Contig11_All	0.397042388	undirected
CL9519.Contig2_All	CL9519.Contig2_All	0.415131788	undirected
CL9519.Contig2_All	CL9519.Contig17_All	0.344971194	undirected
CL9519.Contig2_All	CL9519.Contig10_All	0.425827343	undirected
Unigene116243_All	CL9519.Contig17_All	0.050011557	undirected
Unigene116243_All	Unigene100482_All	0.256620061	undirected
Unigene116243_All	Unigene100410_All	0.136277558	undirected
Unigene116243_All	CL17996.Contig2_All	0.436157377	undirected
Unigene116243_All	Unigene47251_All	0.046704626	undirected
Unigene116243_All	Unigene17015_All	0.048774254	undirected
Unigene116243_All	Unigene17018_All	0.075830307	undirected
Unigene116243_All	CL1720.Contig6_All	0.035530205	undirected
Unigene116243_All	Unigene39727_All	0.116876758	undirected
Unigene116243_All	CL1720.Contig17_All	0.038248716	undirected
Unigene116243_All	Unigene17016_All	0.028022201	undirected
Unigene116243_All	CL1326.Contig2_All	0.140659343	undirected
Unigene116243_All	CL17996.Contig2_All	0.436157377	undirected
Unigene116243_All	Unigene47251_All	0.046704626	undirected
Unigene116243_All	CL8376.Contig2_All	0.291082435	undirected
Unigene116243_All	CL9519.Contig16_All	0.033041843	undirected
Unigene116243_All	CL1913.Contig7_All	0.185249414	undirected
Unigene116243_All	Unigene116243_All	0.583491817	undirected
Unigene116243_All	Unigene21643_All	0.231584161	undirected
Unigene116243_All	Unigene100410_All	0.136277558	undirected
Unigene116243_All	Unigene102112_All	0.198276893	undirected
Unigene116243_All	CL10995.Contig7_All	0.129507813	undirected
Unigene116243_All	CL9519.Contig18_All	0.04353421	undirected
Unigene116243_All	CL12379.Contig4_All	0.03722138	undirected
Unigene116243_All	Unigene141740_All	0.134087424	undirected
Unigene116243_All	CL9519.Contig11_All	0.02455688	undirected
Unigene116243_All	Unigene115161_All	0.583491817	undirected
Unigene116243_All	Unigene115841_All	0.583491817	undirected
Unigene116243_All	CL9519.Contig17_All	0.050011557	undirected
Unigene116243_All	Unigene50229_All	0.110772419	undirected
CL9519.Contig22_All	CL9519.Contig17_All	0.18275259	undirected
CL9519.Contig22_All	CL9519.Contig15_All	0.254519014	undirected
CL9519.Contig22_All	CL9519.Contig10_All	0.304802001	undirected
CL9519.Contig22_All	CL9519.Contig21_All	0.272273049	undirected
CL9519.Contig22_All	CL8716.Contig4_All	0.022275578	undirected
CL9519.Contig22_All	CL3929.Contig8_All	0.023086118	undirected
CL9519.Contig22_All	CL3929.Contig10_All	0.085860792	undirected
CL9519.Contig22_All	Unigene17018_All	0.032927947	undirected
CL9519.Contig22_All	Unigene17016_All	0.029884333	undirected
CL9519.Contig22_All	CL1326.Contig2_All	0.022944653	undirected
CL9519.Contig22_All	CL9519.Contig16_All	0.281137033	undirected
CL9519.Contig22_All	CL9519.Contig22_All	0.275859666	undirected
CL9519.Contig22_All	Unigene27796_All	0.08653592	undirected
CL9519.Contig22_All	CL9519.Contig15_All	0.254519014	undirected
CL9519.Contig22_All	CL1566.Contig3_All	0.026333165	undirected
CL9519.Contig22_All	CL9519.Contig21_All	0.272273049	undirected
CL9519.Contig22_All	CL9519.Contig18_All	0.206082923	undirected
CL9519.Contig22_All	CL9519.Contig11_All	0.263871686	undirected
CL9519.Contig22_All	CL9519.Contig2_All	0.339766149	undirected
CL9519.Contig22_All	CL9519.Contig17_All	0.18275259	undirected
CL9519.Contig22_All	CL9519.Contig10_All	0.304802001	undirected
CL9519.Contig17_All	CL9519.Contig15_All	0.2378488	undirected
CL9519.Contig17_All	Unigene100482_All	0.024705675	undirected
CL9519.Contig17_All	Unigene100410_All	0.027893254	undirected
CL9519.Contig17_All	CL9519.Contig10_All	0.208711355	undirected
CL9519.Contig17_All	Unigene8076_All	0.043639206	undirected
CL9519.Contig17_All	CL17996.Contig2_All	0.024848644	undirected
CL9519.Contig17_All	CL9519.Contig21_All	0.220718025	undirected
CL9519.Contig17_All	Unigene17015_All	0.085433771	undirected
CL9519.Contig17_All	CL8716.Contig4_All	0.037284655	undirected
CL9519.Contig17_All	CL3929.Contig8_All	0.059297786	undirected
CL9519.Contig17_All	CL3929.Contig10_All	0.05897426	undirected
CL9519.Contig17_All	Unigene17018_All	0.127793781	undirected
CL9519.Contig17_All	CL1720.Contig6_All	0.047127791	undirected
CL9519.Contig17_All	Unigene8076_All	0.043639206	undirected
CL9519.Contig17_All	Unigene39727_All	0.052982468	undirected
CL9519.Contig17_All	CL1720.Contig17_All	0.062534904	undirected
CL9519.Contig17_All	Unigene17016_All	0.100990337	undirected
CL9519.Contig17_All	CL1326.Contig2_All	0.100233348	undirected
CL9519.Contig17_All	CL17996.Contig2_All	0.024848644	undirected
CL9519.Contig17_All	CL8376.Contig2_All	0.043012488	undirected
CL9519.Contig17_All	CL9519.Contig16_All	0.433729434	undirected
CL9519.Contig17_All	CL1913.Contig7_All	0.043960181	undirected
CL9519.Contig17_All	Unigene116243_All	0.050011557	undirected
CL9519.Contig17_All	CL9519.Contig22_All	0.18275259	undirected
CL9519.Contig17_All	Unigene27796_All	0.063818737	undirected
CL9519.Contig17_All	CL9519.Contig15_All	0.2378488	undirected
CL9519.Contig17_All	Unigene21643_All	0.064364712	undirected
CL9519.Contig17_All	Unigene100410_All	0.027893254	undirected
CL9519.Contig17_All	CL1566.Contig3_All	0.024793711	undirected
CL9519.Contig17_All	CL9519.Contig21_All	0.220718025	undirected
CL9519.Contig17_All	Unigene102112_All	0.022445491	undirected
CL9519.Contig17_All	CL17449.Contig1_All	0.02141347	undirected
CL9519.Contig17_All	CL9519.Contig18_All	0.416571186	undirected
CL9519.Contig17_All	CL9519.Contig11_All	0.431397064	undirected
CL9519.Contig17_All	Unigene115161_All	0.050011557	undirected
CL9519.Contig17_All	Unigene115841_All	0.050011557	undirected
CL9519.Contig17_All	CL9519.Contig2_All	0.344971194	undirected
CL9519.Contig17_All	CL9519.Contig17_All	0.371398111	undirected
CL9519.Contig17_All	CL9519.Contig10_All	0.208711355	undirected
CL9519.Contig17_All	Unigene50229_All	0.022296472	undirected
CL9519.Contig15_All	CL9519.Contig10_All	0.295398271	undirected
CL9519.Contig15_All	CL9519.Contig21_All	0.252827533	undirected
CL9519.Contig15_All	Unigene17015_All	0.032485953	undirected
CL9519.Contig15_All	CL8716.Contig4_All	0.031338187	undirected
CL9519.Contig15_All	CL3929.Contig8_All	0.032557435	undirected
CL9519.Contig15_All	CL3929.Contig10_All	0.078166804	undirected
CL9519.Contig15_All	Unigene17018_All	0.052827324	undirected
CL9519.Contig15_All	CL1720.Contig17_All	0.022577284	undirected
CL9519.Contig15_All	Unigene17016_All	0.045629883	undirected
CL9519.Contig15_All	CL1326.Contig2_All	0.038026404	undirected
CL9519.Contig15_All	CL9519.Contig16_All	0.330953689	undirected
CL9519.Contig15_All	CL9519.Contig22_All	0.254519014	undirected
CL9519.Contig15_All	Unigene27796_All	0.095453614	undirected
CL9519.Contig15_All	CL9519.Contig15_All	0.28945688	undirected
CL9519.Contig15_All	Unigene21643_All	0.022965661	undirected
CL9519.Contig15_All	CL1566.Contig3_All	0.023531365	undirected
CL9519.Contig15_All	CL9519.Contig21_All	0.252827533	undirected
CL9519.Contig15_All	CL9519.Contig18_All	0.257088881	undirected
CL9519.Contig15_All	CL9519.Contig11_All	0.319909678	undirected
CL9519.Contig15_All	CL9519.Contig2_All	0.335906629	undirected
CL9519.Contig15_All	CL9519.Contig17_All	0.2378488	undirected
CL9519.Contig15_All	CL9519.Contig10_All	0.295398271	undirected
Unigene100482_All	Unigene100410_All	0.029823167	undirected
Unigene100482_All	CL17996.Contig2_All	0.121084272	undirected
Unigene100482_All	Unigene47251_All	0.0307786	undirected
Unigene100482_All	Unigene17015_All	0.020633157	undirected
Unigene100482_All	Unigene17018_All	0.032638907	undirected
Unigene100482_All	Unigene39727_All	0.053887516	undirected
Unigene100482_All	CL1326.Contig2_All	0.063773837	undirected
Unigene100482_All	CL17996.Contig2_All	0.121084272	undirected
Unigene100482_All	Unigene47251_All	0.0307786	undirected
Unigene100482_All	CL8376.Contig2_All	0.069251087	undirected
Unigene100482_All	CL1913.Contig7_All	0.044905789	undirected
Unigene100482_All	Unigene116243_All	0.256620061	undirected
Unigene100482_All	Unigene21643_All	0.059415094	undirected
Unigene100482_All	Unigene100410_All	0.029823167	undirected
Unigene100482_All	Unigene102112_All	0.151697981	undirected
Unigene100482_All	CL10995.Contig7_All	0.036117043	undirected
Unigene100482_All	CL9519.Contig18_All	0.02191602	undirected
Unigene100482_All	Unigene141740_All	0.033901791	undirected
Unigene100482_All	Unigene115161_All	0.256620061	undirected
Unigene100482_All	Unigene115841_All	0.256620061	undirected
Unigene100482_All	CL9519.Contig17_All	0.024705675	undirected
Unigene100482_All	Unigene50229_All	0.026458542	undirected
Unigene100410_All	CL17996.Contig2_All	0.035868401	undirected
Unigene100410_All	Unigene17015_All	0.026134799	undirected
Unigene100410_All	Unigene17018_All	0.036520231	undirected
Unigene100410_All	CL1720.Contig17_All	0.034661808	undirected
Unigene100410_All	CL1326.Contig2_All	0.060193111	undirected
Unigene100410_All	CL17996.Contig2_All	0.035868401	undirected
Unigene100410_All	CL8376.Contig2_All	0.257687408	undirected
Unigene100410_All	CL9519.Contig16_All	0.021751803	undirected
Unigene100410_All	CL1913.Contig7_All	0.022185735	undirected
Unigene100410_All	Unigene116243_All	0.136277558	undirected
Unigene100410_All	Unigene21643_All	0.056019859	undirected
Unigene100410_All	Unigene100410_All	0.444881865	undirected
Unigene100410_All	Unigene102112_All	0.027281984	undirected
Unigene100410_All	CL10995.Contig7_All	0.03035902	undirected
Unigene100410_All	CL17449.Contig1_All	0.10900143	undirected
Unigene100410_All	CL9519.Contig18_All	0.028140253	undirected
Unigene100410_All	CL9519.Contig11_All	0.021383784	undirected
Unigene100410_All	Unigene115161_All	0.136277558	undirected
Unigene100410_All	Unigene115841_All	0.136277558	undirected
Unigene100410_All	CL9519.Contig17_All	0.027893254	undirected
Unigene100410_All	Unigene50229_All	0.020476164	undirected
CL9519.Contig10_All	CL9519.Contig21_All	0.37335793	undirected
CL9519.Contig10_All	CL8716.Contig4_All	0.023209807	undirected
CL9519.Contig10_All	CL3929.Contig8_All	0.022260381	undirected
CL9519.Contig10_All	CL3929.Contig10_All	0.086580998	undirected
CL9519.Contig10_All	Unigene17018_All	0.034270164	undirected
CL9519.Contig10_All	Unigene17016_All	0.033511976	undirected
CL9519.Contig10_All	CL1326.Contig2_All	0.021121047	undirected
CL9519.Contig10_All	CL9519.Contig16_All	0.3290815	undirected
CL9519.Contig10_All	CL9519.Contig22_All	0.304802001	undirected
CL9519.Contig10_All	Unigene27796_All	0.078441704	undirected
CL9519.Contig10_All	CL9519.Contig15_All	0.295398271	undirected
CL9519.Contig10_All	CL1566.Contig3_All	0.044886777	undirected
CL9519.Contig10_All	CL9519.Contig21_All	0.37335793	undirected
CL9519.Contig10_All	CL9519.Contig18_All	0.247223636	undirected
CL9519.Contig10_All	CL9519.Contig11_All	0.327256387	undirected
CL9519.Contig10_All	CL9519.Contig2_All	0.425827343	undirected
CL9519.Contig10_All	CL9519.Contig17_All	0.208711355	undirected
CL9519.Contig10_All	CL9519.Contig10_All	0.380940526	undirected
Unigene8076_All	Unigene17015_All	0.024260695	undirected
Unigene8076_All	Unigene17018_All	0.031798767	undirected
Unigene8076_All	Unigene8076_All	0.562296046	undirected
Unigene8076_All	CL9519.Contig16_All	0.044500763	undirected
Unigene8076_All	CL9519.Contig18_All	0.048394546	undirected
Unigene8076_All	CL9519.Contig11_All	0.041866764	undirected
Unigene8076_All	CL9519.Contig2_All	0.029703871	undirected
Unigene8076_All	CL9519.Contig17_All	0.043639206	undirected
CL17996.Contig2_All	Unigene17015_All	0.024455803	undirected
CL17996.Contig2_All	Unigene17018_All	0.042756606	undirected
CL17996.Contig2_All	Unigene39727_All	0.058338511	undirected
CL17996.Contig2_All	CL1326.Contig2_All	0.087890789	undirected
CL17996.Contig2_All	CL17996.Contig2_All	0.405489257	undirected
CL17996.Contig2_All	CL8376.Contig2_All	0.073350521	undirected
CL17996.Contig2_All	CL1913.Contig7_All	0.063285597	undirected
CL17996.Contig2_All	Unigene116243_All	0.436157377	undirected
CL17996.Contig2_All	Unigene21643_All	0.086104595	undirected
CL17996.Contig2_All	Unigene100410_All	0.035868401	undirected
CL17996.Contig2_All	Unigene102112_All	0.072970469	undirected
CL17996.Contig2_All	CL10995.Contig7_All	0.047711613	undirected
CL17996.Contig2_All	Unigene141740_All	0.042486978	undirected
CL17996.Contig2_All	Unigene115161_All	0.436157377	undirected
CL17996.Contig2_All	Unigene115841_All	0.436157377	undirected
CL17996.Contig2_All	CL9519.Contig17_All	0.024848644	undirected
CL17996.Contig2_All	Unigene50229_All	0.046315397	undirected
Unigene47251_All	Unigene47251_All	0.184162736	undirected
Unigene47251_All	Unigene116243_All	0.046704626	undirected
Unigene47251_All	Unigene21643_All	0.030318695	undirected
Unigene47251_All	Unigene102112_All	0.033519529	undirected
Unigene47251_All	CL10995.Contig7_All	0.101856551	undirected
Unigene47251_All	Unigene115161_All	0.046704626	undirected
Unigene47251_All	Unigene115841_All	0.046704626	undirected
CL9519.Contig21_All	CL8716.Contig4_All	0.020225902	undirected
CL9519.Contig21_All	CL3929.Contig8_All	0.021265973	undirected
CL9519.Contig21_All	CL3929.Contig10_All	0.064029358	undirected
CL9519.Contig21_All	Unigene17018_All	0.038029422	undirected
CL9519.Contig21_All	CL1720.Contig6_All	0.02323172	undirected
CL9519.Contig21_All	Unigene17016_All	0.034321696	undirected
CL9519.Contig21_All	CL1326.Contig2_All	0.023953824	undirected
CL9519.Contig21_All	CL9519.Contig16_All	0.3177288	undirected
CL9519.Contig21_All	CL9519.Contig22_All	0.272273049	undirected
CL9519.Contig21_All	Unigene27796_All	0.055661922	undirected
CL9519.Contig21_All	CL9519.Contig15_All	0.252827533	undirected
CL9519.Contig21_All	CL1566.Contig3_All	0.047492936	undirected
CL9519.Contig21_All	CL9519.Contig21_All	0.345385583	undirected
CL9519.Contig21_All	CL9519.Contig18_All	0.255742869	undirected
CL9519.Contig21_All	CL9519.Contig11_All	0.324096307	undirected
CL9519.Contig21_All	CL9519.Contig2_All	0.406585389	undirected
CL9519.Contig21_All	CL9519.Contig17_All	0.220718025	undirected
CL9519.Contig21_All	CL9519.Contig10_All	0.37335793	undirected
Unigene17015_All	CL8716.Contig4_All	0.068369199	undirected
Unigene17015_All	CL3929.Contig8_All	0.021720034	undirected
Unigene17015_All	Unigene17018_All	0.278880175	undirected
Unigene17015_All	Unigene8076_All	0.024260695	undirected
Unigene17015_All	Unigene39727_All	0.058096289	undirected
Unigene17015_All	CL1720.Contig17_All	0.104787178	undirected
Unigene17015_All	Unigene17016_All	0.077168261	undirected
Unigene17015_All	CL1326.Contig2_All	0.251946903	undirected
Unigene17015_All	CL17996.Contig2_All	0.024455803	undirected
Unigene17015_All	CL8376.Contig2_All	0.046628144	undirected
Unigene17015_All	CL9519.Contig16_All	0.095138012	undirected
Unigene17015_All	Unigene41267_All	0.029068698	undirected
Unigene17015_All	CL1913.Contig7_All	0.079193593	undirected
Unigene17015_All	Unigene116243_All	0.048774254	undirected
Unigene17015_All	CL9519.Contig15_All	0.032485953	undirected
Unigene17015_All	Unigene21643_All	0.087880786	undirected
Unigene17015_All	Unigene100410_All	0.026134799	undirected
Unigene17015_All	CL1913.Contig2_All	0.084957469	undirected
Unigene17015_All	Unigene102112_All	0.025349414	undirected
Unigene17015_All	CL10995.Contig7_All	0.023485973	undirected
Unigene17015_All	CL17449.Contig1_All	0.02406555	undirected
Unigene17015_All	CL9519.Contig18_All	0.099687887	undirected
Unigene17015_All	CL9519.Contig11_All	0.078769409	undirected
Unigene17015_All	Unigene115161_All	0.048774254	undirected
Unigene17015_All	Unigene115841_All	0.048774254	undirected
Unigene17015_All	CL9519.Contig2_All	0.040543295	undirected
Unigene17015_All	CL9519.Contig17_All	0.085433771	undirected
Unigene17015_All	Unigene50229_All	0.047064511	undirected
CL8716.Contig4_All	Unigene17018_All	0.066364136	undirected
CL8716.Contig4_All	CL1720.Contig17_All	0.027243635	undirected
CL8716.Contig4_All	Unigene17016_All	0.038830924	undirected
CL8716.Contig4_All	CL1326.Contig2_All	0.049400534	undirected
CL8716.Contig4_All	CL9519.Contig16_All	0.051918778	undirected
CL8716.Contig4_All	CL9519.Contig22_All	0.022275578	undirected
CL8716.Contig4_All	CL9519.Contig15_All	0.031338187	undirected
CL8716.Contig4_All	CL9519.Contig21_All	0.020225902	undirected
CL8716.Contig4_All	CL9519.Contig18_All	0.04672717	undirected
CL8716.Contig4_All	CL9519.Contig11_All	0.048961243	undirected
CL8716.Contig4_All	CL9519.Contig2_All	0.040133726	undirected
CL8716.Contig4_All	CL9519.Contig17_All	0.037284655	undirected
CL8716.Contig4_All	CL9519.Contig10_All	0.023209807	undirected
CL3929.Contig8_All	Unigene17018_All	0.027769145	undirected
CL3929.Contig8_All	CL1326.Contig2_All	0.021649965	undirected
CL3929.Contig8_All	CL9519.Contig16_All	0.066460471	undirected
CL3929.Contig8_All	CL9519.Contig22_All	0.023086118	undirected
CL3929.Contig8_All	CL9519.Contig15_All	0.032557435	undirected
CL3929.Contig8_All	CL9519.Contig21_All	0.021265973	undirected
CL3929.Contig8_All	CL9519.Contig18_All	0.066665991	undirected
CL3929.Contig8_All	CL9519.Contig11_All	0.064391057	undirected
CL3929.Contig8_All	CL9519.Contig2_All	0.046511181	undirected
CL3929.Contig8_All	CL9519.Contig17_All	0.059297786	undirected
CL3929.Contig8_All	CL9519.Contig10_All	0.022260381	undirected
CL3929.Contig10_All	CL9519.Contig16_All	0.083586949	undirected
CL3929.Contig10_All	CL9519.Contig22_All	0.085860792	undirected
CL3929.Contig10_All	Unigene27796_All	0.036053896	undirected
CL3929.Contig10_All	CL9519.Contig15_All	0.078166804	undirected
CL3929.Contig10_All	CL9519.Contig21_All	0.064029358	undirected
CL3929.Contig10_All	CL9519.Contig18_All	0.061098392	undirected
CL3929.Contig10_All	CL9519.Contig11_All	0.079369606	undirected
CL3929.Contig10_All	CL9519.Contig2_All	0.102444197	undirected
CL3929.Contig10_All	CL9519.Contig17_All	0.05897426	undirected
CL3929.Contig10_All	CL9519.Contig10_All	0.086580998	undirected
Unigene17018_All	Unigene8076_All	0.031798767	undirected
Unigene17018_All	Unigene39727_All	0.06723049	undirected
Unigene17018_All	CL1720.Contig17_All	0.113111628	undirected
Unigene17018_All	Unigene17016_All	0.090050318	undirected
Unigene17018_All	CL1326.Contig2_All	0.266056292	undirected
Unigene17018_All	CL17996.Contig2_All	0.042756606	undirected
Unigene17018_All	CL8376.Contig2_All	0.063925472	undirected
Unigene17018_All	CL9519.Contig16_All	0.136898935	undirected
Unigene17018_All	Unigene41267_All	0.024955162	undirected
Unigene17018_All	CL1913.Contig7_All	0.088965856	undirected
Unigene17018_All	Unigene116243_All	0.075830307	undirected
Unigene17018_All	CL9519.Contig22_All	0.032927947	undirected
Unigene17018_All	CL9519.Contig15_All	0.052827324	undirected
Unigene17018_All	Unigene21643_All	0.102820963	undirected
Unigene17018_All	Unigene100410_All	0.036520231	undirected
Unigene17018_All	CL9519.Contig21_All	0.038029422	undirected
Unigene17018_All	CL1913.Contig2_All	0.076690018	undirected
Unigene17018_All	Unigene102112_All	0.035128194	undirected
Unigene17018_All	CL10995.Contig7_All	0.028951987	undirected
Unigene17018_All	CL17449.Contig1_All	0.027310009	undirected
Unigene17018_All	CL9519.Contig18_All	0.141926626	undirected
Unigene17018_All	CL9519.Contig11_All	0.12069513	undirected
Unigene17018_All	Unigene115161_All	0.075830307	undirected
Unigene17018_All	Unigene115841_All	0.075830307	undirected
Unigene17018_All	CL9519.Contig2_All	0.071298843	undirected
Unigene17018_All	CL9519.Contig17_All	0.127793781	undirected
Unigene17018_All	CL9519.Contig10_All	0.034270164	undirected
Unigene17018_All	Unigene50229_All	0.054182742	undirected
CL1720.Contig6_All	CL9519.Contig16_All	0.045572626	undirected
CL1720.Contig6_All	Unigene116243_All	0.035530205	undirected
CL1720.Contig6_All	CL9519.Contig21_All	0.02323172	undirected
CL1720.Contig6_All	CL9519.Contig18_All	0.053307246	undirected
CL1720.Contig6_All	CL9519.Contig11_All	0.047870653	undirected
CL1720.Contig6_All	Unigene115161_All	0.035530205	undirected
CL1720.Contig6_All	Unigene115841_All	0.035530205	undirected
CL1720.Contig6_All	CL9519.Contig2_All	0.032678495	undirected
CL1720.Contig6_All	CL9519.Contig17_All	0.047127791	undirected
Unigene8076_All	CL9519.Contig16_All	0.044500763	undirected
Unigene8076_All	CL9519.Contig18_All	0.048394546	undirected
Unigene8076_All	CL9519.Contig11_All	0.041866764	undirected
Unigene8076_All	CL9519.Contig2_All	0.029703871	undirected
Unigene8076_All	CL9519.Contig17_All	0.043639206	undirected
Unigene39727_All	CL1720.Contig17_All	0.040103867	undirected
Unigene39727_All	Unigene17016_All	0.042793748	undirected
Unigene39727_All	CL1326.Contig2_All	0.085047299	undirected
Unigene39727_All	CL17996.Contig2_All	0.058338511	undirected
Unigene39727_All	CL8376.Contig2_All	0.030174168	undirected
Unigene39727_All	CL9519.Contig16_All	0.048635886	undirected
Unigene39727_All	CL1913.Contig7_All	0.039154353	undirected
Unigene39727_All	Unigene116243_All	0.116876758	undirected
Unigene39727_All	Unigene21643_All	0.052311988	undirected
Unigene39727_All	Unigene102112_All	0.03964465	undirected
Unigene39727_All	CL9519.Contig18_All	0.051616182	undirected
Unigene39727_All	CL9519.Contig11_All	0.040225445	undirected
Unigene39727_All	Unigene115161_All	0.116876758	undirected
Unigene39727_All	Unigene115841_All	0.116876758	undirected
Unigene39727_All	CL9519.Contig2_All	0.024640142	undirected
Unigene39727_All	CL9519.Contig17_All	0.052982468	undirected
CL1720.Contig17_All	Unigene17016_All	0.076913089	undirected
CL1720.Contig17_All	CL1326.Contig2_All	0.101306715	undirected
CL1720.Contig17_All	CL8376.Contig2_All	0.03265875	undirected
CL1720.Contig17_All	CL9519.Contig16_All	0.063400121	undirected
CL1720.Contig17_All	CL1913.Contig7_All	0.021040786	undirected
CL1720.Contig17_All	Unigene116243_All	0.038248716	undirected
CL1720.Contig17_All	CL9519.Contig15_All	0.022577284	undirected
CL1720.Contig17_All	Unigene21643_All	0.02630808	undirected
CL1720.Contig17_All	Unigene100410_All	0.034661808	undirected
CL1720.Contig17_All	CL1913.Contig2_All	0.027130671	undirected
CL1720.Contig17_All	CL9519.Contig18_All	0.070135793	undirected
CL1720.Contig17_All	CL9519.Contig11_All	0.058951293	undirected
CL1720.Contig17_All	Unigene115161_All	0.038248716	undirected
CL1720.Contig17_All	Unigene115841_All	0.038248716	undirected
CL1720.Contig17_All	CL9519.Contig2_All	0.032981324	undirected
CL1720.Contig17_All	CL9519.Contig17_All	0.062534904	undirected
CL1720.Contig17_All	Unigene50229_All	0.037799419	undirected
Unigene17016_All	CL1326.Contig2_All	0.074858971	undirected
Unigene17016_All	CL9519.Contig16_All	0.102607599	undirected
Unigene17016_All	Unigene116243_All	0.028022201	undirected
Unigene17016_All	CL9519.Contig22_All	0.029884333	undirected
Unigene17016_All	CL9519.Contig15_All	0.045629883	undirected
Unigene17016_All	CL9519.Contig21_All	0.034321696	undirected
Unigene17016_All	CL9519.Contig18_All	0.106879949	undirected
Unigene17016_All	CL9519.Contig11_All	0.101328664	undirected
Unigene17016_All	Unigene115161_All	0.028022201	undirected
Unigene17016_All	Unigene115841_All	0.028022201	undirected
Unigene17016_All	CL9519.Contig2_All	0.067212624	undirected
Unigene17016_All	CL9519.Contig17_All	0.100990337	undirected
Unigene17016_All	CL9519.Contig10_All	0.033511976	undirected
CL1326.Contig2_All	CL17996.Contig2_All	0.087890789	undirected
CL1326.Contig2_All	CL8376.Contig2_All	0.102058855	undirected
CL1326.Contig2_All	CL9519.Contig16_All	0.110764158	undirected
CL1326.Contig2_All	CL1913.Contig7_All	0.106477279	undirected
CL1326.Contig2_All	Unigene116243_All	0.140659343	undirected
CL1326.Contig2_All	CL9519.Contig22_All	0.022944653	undirected
CL1326.Contig2_All	CL9519.Contig15_All	0.038026404	undirected
CL1326.Contig2_All	Unigene21643_All	0.126529843	undirected
CL1326.Contig2_All	Unigene100410_All	0.060193111	undirected
CL1326.Contig2_All	CL9519.Contig21_All	0.023953824	undirected
CL1326.Contig2_All	CL1913.Contig2_All	0.059009404	undirected
CL1326.Contig2_All	Unigene102112_All	0.059399072	undirected
CL1326.Contig2_All	CL10995.Contig7_All	0.050178383	undirected
CL1326.Contig2_All	CL17449.Contig1_All	0.030842591	undirected
CL1326.Contig2_All	CL9519.Contig18_All	0.118028973	undirected
CL1326.Contig2_All	Unigene141740_All	0.03226472	undirected
CL1326.Contig2_All	CL9519.Contig11_All	0.094691004	undirected
CL1326.Contig2_All	Unigene115161_All	0.140659343	undirected
CL1326.Contig2_All	Unigene115841_All	0.140659343	undirected
CL1326.Contig2_All	CL9519.Contig2_All	0.052395452	undirected
CL1326.Contig2_All	CL9519.Contig17_All	0.100233348	undirected
CL1326.Contig2_All	CL9519.Contig10_All	0.021121047	undirected
CL1326.Contig2_All	Unigene50229_All	0.06309519	undirected
CL17996.Contig2_All	CL8376.Contig2_All	0.073350521	undirected
CL17996.Contig2_All	CL1913.Contig7_All	0.063285597	undirected
CL17996.Contig2_All	Unigene116243_All	0.436157377	undirected
CL17996.Contig2_All	Unigene21643_All	0.086104595	undirected
CL17996.Contig2_All	Unigene100410_All	0.035868401	undirected
CL17996.Contig2_All	Unigene102112_All	0.072970469	undirected
CL17996.Contig2_All	CL10995.Contig7_All	0.047711613	undirected
CL17996.Contig2_All	Unigene141740_All	0.042486978	undirected
CL17996.Contig2_All	Unigene115161_All	0.436157377	undirected
CL17996.Contig2_All	Unigene115841_All	0.436157377	undirected
CL17996.Contig2_All	CL9519.Contig17_All	0.024848644	undirected
CL17996.Contig2_All	Unigene50229_All	0.046315397	undirected
Unigene47251_All	Unigene116243_All	0.046704626	undirected
Unigene47251_All	Unigene21643_All	0.030318695	undirected
Unigene47251_All	Unigene102112_All	0.033519529	undirected
Unigene47251_All	CL10995.Contig7_All	0.101856551	undirected
Unigene47251_All	Unigene115161_All	0.046704626	undirected
Unigene47251_All	Unigene115841_All	0.046704626	undirected
CL8376.Contig2_All	CL9519.Contig16_All	0.034328993	undirected
CL8376.Contig2_All	CL1913.Contig7_All	0.051287503	undirected
CL8376.Contig2_All	Unigene116243_All	0.291082435	undirected
CL8376.Contig2_All	Unigene21643_All	0.095900992	undirected
CL8376.Contig2_All	Unigene100410_All	0.257687408	undirected
CL8376.Contig2_All	Unigene102112_All	0.054446148	undirected
CL8376.Contig2_All	CL10995.Contig7_All	0.05630085	undirected
CL8376.Contig2_All	CL17449.Contig1_All	0.053524558	undirected
CL8376.Contig2_All	CL9519.Contig18_All	0.042965883	undirected
CL8376.Contig2_All	Unigene141740_All	0.03315012	undirected
CL8376.Contig2_All	CL9519.Contig11_All	0.029785057	undirected
CL8376.Contig2_All	Unigene115161_All	0.291082435	undirected
CL8376.Contig2_All	Unigene115841_All	0.291082435	undirected
CL8376.Contig2_All	CL9519.Contig17_All	0.043012488	undirected
CL8376.Contig2_All	Unigene50229_All	0.038938671	undirected
CL9519.Contig16_All	Unigene41267_All	0.020229536	undirected
CL9519.Contig16_All	CL1913.Contig7_All	0.050028783	undirected
CL9519.Contig16_All	Unigene116243_All	0.033041843	undirected
CL9519.Contig16_All	CL9519.Contig22_All	0.281137033	undirected
CL9519.Contig16_All	Unigene27796_All	0.105779656	undirected
CL9519.Contig16_All	CL9519.Contig15_All	0.330953689	undirected
CL9519.Contig16_All	Unigene21643_All	0.067512821	undirected
CL9519.Contig16_All	Unigene100410_All	0.021751803	undirected
CL9519.Contig16_All	CL1566.Contig3_All	0.03202362	undirected
CL9519.Contig16_All	CL9519.Contig21_All	0.3177288	undirected
CL9519.Contig16_All	CL1913.Contig2_All	0.021668117	undirected
CL9519.Contig16_All	CL17449.Contig1_All	0.022647018	undirected
CL9519.Contig16_All	CL9519.Contig18_All	0.396372689	undirected
CL9519.Contig16_All	CL9519.Contig11_All	0.457774706	undirected
CL9519.Contig16_All	Unigene115161_All	0.033041843	undirected
CL9519.Contig16_All	Unigene115841_All	0.033041843	undirected
CL9519.Contig16_All	CL9519.Contig2_All	0.393624755	undirected
CL9519.Contig16_All	CL9519.Contig17_All	0.433729434	undirected
CL9519.Contig16_All	CL9519.Contig10_All	0.3290815	undirected
CL1913.Contig7_All	Unigene116243_All	0.185249414	undirected
CL1913.Contig7_All	Unigene21643_All	0.089286871	undirected
CL1913.Contig7_All	Unigene100410_All	0.022185735	undirected
CL1913.Contig7_All	Unigene102112_All	0.032827016	undirected
CL1913.Contig7_All	CL10995.Contig7_All	0.037718308	undirected
CL1913.Contig7_All	CL9519.Contig18_All	0.053835852	undirected
CL1913.Contig7_All	Unigene141740_All	0.020368735	undirected
CL1913.Contig7_All	CL9519.Contig11_All	0.037750382	undirected
CL1913.Contig7_All	Unigene115161_All	0.185249414	undirected
CL1913.Contig7_All	Unigene115841_All	0.185249414	undirected
CL1913.Contig7_All	CL9519.Contig2_All	0.022481736	undirected
CL1913.Contig7_All	CL9519.Contig17_All	0.043960181	undirected
CL1913.Contig7_All	Unigene50229_All	0.032040902	undirected
Unigene116243_All	Unigene21643_All	0.231584161	undirected
Unigene116243_All	Unigene100410_All	0.136277558	undirected
Unigene116243_All	Unigene102112_All	0.198276893	undirected
Unigene116243_All	CL10995.Contig7_All	0.129507813	undirected
Unigene116243_All	CL9519.Contig18_All	0.04353421	undirected
Unigene116243_All	CL12379.Contig4_All	0.03722138	undirected
Unigene116243_All	Unigene141740_All	0.134087424	undirected
Unigene116243_All	CL9519.Contig11_All	0.02455688	undirected
Unigene116243_All	Unigene115161_All	0.583491817	undirected
Unigene116243_All	Unigene115841_All	0.583491817	undirected
Unigene116243_All	CL9519.Contig17_All	0.050011557	undirected
Unigene116243_All	Unigene50229_All	0.110772419	undirected
CL9519.Contig22_All	Unigene27796_All	0.08653592	undirected
CL9519.Contig22_All	CL9519.Contig15_All	0.254519014	undirected
CL9519.Contig22_All	CL1566.Contig3_All	0.026333165	undirected
CL9519.Contig22_All	CL9519.Contig21_All	0.272273049	undirected
CL9519.Contig22_All	CL9519.Contig18_All	0.206082923	undirected
CL9519.Contig22_All	CL9519.Contig11_All	0.263871686	undirected
CL9519.Contig22_All	CL9519.Contig2_All	0.339766149	undirected
CL9519.Contig22_All	CL9519.Contig17_All	0.18275259	undirected
CL9519.Contig22_All	CL9519.Contig10_All	0.304802001	undirected
Unigene27796_All	CL9519.Contig15_All	0.095453614	undirected
Unigene27796_All	CL9519.Contig21_All	0.055661922	undirected
Unigene27796_All	CL9519.Contig18_All	0.076577906	undirected
Unigene27796_All	CL9519.Contig11_All	0.092569711	undirected
Unigene27796_All	CL9519.Contig2_All	0.107676335	undirected
Unigene27796_All	CL9519.Contig17_All	0.063818737	undirected
Unigene27796_All	CL9519.Contig10_All	0.078441704	undirected
CL9519.Contig15_All	Unigene21643_All	0.022965661	undirected
CL9519.Contig15_All	CL1566.Contig3_All	0.023531365	undirected
CL9519.Contig15_All	CL9519.Contig21_All	0.252827533	undirected
CL9519.Contig15_All	CL9519.Contig18_All	0.257088881	undirected
CL9519.Contig15_All	CL9519.Contig11_All	0.319909678	undirected
CL9519.Contig15_All	CL9519.Contig2_All	0.335906629	undirected
CL9519.Contig15_All	CL9519.Contig17_All	0.2378488	undirected
CL9519.Contig15_All	CL9519.Contig10_All	0.295398271	undirected
Unigene21643_All	Unigene100410_All	0.056019859	undirected
Unigene21643_All	Unigene102112_All	0.049774158	undirected
Unigene21643_All	CL10995.Contig7_All	0.072200954	undirected
Unigene21643_All	CL9519.Contig18_All	0.072284665	undirected
Unigene21643_All	Unigene141740_All	0.031576232	undirected
Unigene21643_All	CL9519.Contig11_All	0.054922448	undirected
Unigene21643_All	Unigene115161_All	0.231584161	undirected
Unigene21643_All	Unigene115841_All	0.231584161	undirected
Unigene21643_All	CL9519.Contig2_All	0.033595978	undirected
Unigene21643_All	CL9519.Contig17_All	0.064364712	undirected
Unigene21643_All	Unigene50229_All	0.040299781	undirected
Unigene100410_All	Unigene102112_All	0.027281984	undirected
Unigene100410_All	CL10995.Contig7_All	0.03035902	undirected
Unigene100410_All	CL17449.Contig1_All	0.10900143	undirected
Unigene100410_All	CL9519.Contig18_All	0.028140253	undirected
Unigene100410_All	CL9519.Contig11_All	0.021383784	undirected
Unigene100410_All	Unigene115161_All	0.136277558	undirected
Unigene100410_All	Unigene115841_All	0.136277558	undirected
Unigene100410_All	CL9519.Contig17_All	0.027893254	undirected
Unigene100410_All	Unigene50229_All	0.020476164	undirected
CL1566.Contig3_All	CL9519.Contig21_All	0.047492936	undirected
CL1566.Contig3_All	CL9519.Contig18_All	0.027625969	undirected
CL1566.Contig3_All	CL9519.Contig11_All	0.03390176	undirected
CL1566.Contig3_All	CL9519.Contig2_All	0.04140158	undirected
CL1566.Contig3_All	CL9519.Contig17_All	0.024793711	undirected
CL1566.Contig3_All	CL9519.Contig10_All	0.044886777	undirected
CL9519.Contig21_All	CL9519.Contig18_All	0.255742869	undirected
CL9519.Contig21_All	CL9519.Contig11_All	0.324096307	undirected
CL9519.Contig21_All	CL9519.Contig2_All	0.406585389	undirected
CL9519.Contig21_All	CL9519.Contig17_All	0.220718025	undirected
CL9519.Contig21_All	CL9519.Contig10_All	0.37335793	undirected
CL1913.Contig2_All	CL9519.Contig18_All	0.023499876	undirected
Unigene102112_All	CL10995.Contig7_All	0.035922227	undirected
Unigene102112_All	CL9519.Contig18_All	0.021717105	undirected
Unigene102112_All	Unigene141740_All	0.023085143	undirected
Unigene102112_All	Unigene115161_All	0.198276893	undirected
Unigene102112_All	Unigene115841_All	0.198276893	undirected
Unigene102112_All	CL9519.Contig17_All	0.022445491	undirected
CL10995.Contig7_All	Unigene115161_All	0.129507813	undirected
CL10995.Contig7_All	Unigene115841_All	0.129507813	undirected
CL17449.Contig1_All	CL9519.Contig18_All	0.023687486	undirected
CL17449.Contig1_All	CL9519.Contig11_All	0.022873998	undirected
CL17449.Contig1_All	CL9519.Contig17_All	0.02141347	undirected
CL9519.Contig18_All	CL9519.Contig11_All	0.411602673	undirected
CL9519.Contig18_All	Unigene115161_All	0.04353421	undirected
CL9519.Contig18_All	Unigene115841_All	0.04353421	undirected
CL9519.Contig18_All	CL9519.Contig2_All	0.322303336	undirected
CL9519.Contig18_All	CL9519.Contig17_All	0.416571186	undirected
CL9519.Contig18_All	CL9519.Contig10_All	0.247223636	undirected
CL9519.Contig18_All	Unigene50229_All	0.022944159	undirected
CL12379.Contig4_All	Unigene115161_All	0.03722138	undirected
CL12379.Contig4_All	Unigene115841_All	0.03722138	undirected
Unigene141740_All	Unigene115161_All	0.134087424	undirected
Unigene141740_All	Unigene115841_All	0.134087424	undirected
CL9519.Contig11_All	Unigene115161_All	0.02455688	undirected
CL9519.Contig11_All	Unigene115841_All	0.02455688	undirected
CL9519.Contig11_All	CL9519.Contig2_All	0.397042388	undirected
CL9519.Contig11_All	CL9519.Contig17_All	0.431397064	undirected
CL9519.Contig11_All	CL9519.Contig10_All	0.327256387	undirected
Unigene115161_All	Unigene115841_All	0.583491817	undirected
Unigene115161_All	CL9519.Contig17_All	0.050011557	undirected
Unigene115161_All	Unigene50229_All	0.110772419	undirected
Unigene115841_All	CL9519.Contig17_All	0.050011557	undirected
Unigene115841_All	Unigene50229_All	0.110772419	undirected
CL9519.Contig2_All	CL9519.Contig17_All	0.344971194	undirected
CL9519.Contig2_All	CL9519.Contig10_All	0.425827343	undirected
CL9519.Contig17_All	CL9519.Contig10_All	0.208711355	undirected
CL9519.Contig17_All	Unigene50229_All	0.022296472	undirected
