# Supplementary material for: Bark tissue transcriptome analyses of inverted Populus yunnanensis cuttings reveal the crucial role of plant hormones in response to inversion
Source: PeerJ. 2019 Oct 1;7:e7740. doi: 10.7717/peerj.7740 (PMC6777492; doi:10.7717/peerj.7740)
Supplement: File S2 [file peerj-07-7740-s009.zip › Cytoscape working files/Edges of turquoise module.txt]

fromNode	toNode	weight	direction
CL12076.Contig3_All	CL21211.Contig2_All	0.170194042	undirected
CL12076.Contig3_All	CL20503.Contig4_All	0.230333285	undirected
CL12076.Contig3_All	Unigene18107_All	0.071383245	undirected
CL12076.Contig3_All	Unigene87313_All	0.048940222	undirected
CL12076.Contig3_All	CL11538.Contig1_All	0.049006495	undirected
CL12076.Contig3_All	CL2457.Contig7_All	0.050487585	undirected
CL12076.Contig3_All	Unigene7087_All	0.083167029	undirected
CL12076.Contig3_All	CL8850.Contig10_All	0.045849629	undirected
CL12076.Contig3_All	Unigene65524_All	0.043955061	undirected
CL12076.Contig3_All	Unigene32475_All	0.032190419	undirected
CL12076.Contig3_All	Unigene16531_All	0.037727146	undirected
CL12076.Contig3_All	Unigene848_All	0.037378316	undirected
CL12076.Contig3_All	CL20503.Contig5_All	0.131294589	undirected
CL12076.Contig3_All	Unigene3264_All	0.022058039	undirected
CL12076.Contig3_All	Unigene6353_All	0.040008276	undirected
CL12076.Contig3_All	CL20420.Contig1_All	0.037375795	undirected
CL12076.Contig3_All	CL11538.Contig2_All	0.100972477	undirected
CL12076.Contig3_All	CL5420.Contig3_All	0.106220635	undirected
CL12076.Contig3_All	CL8555.Contig3_All	0.036018725	undirected
CL12076.Contig3_All	CL5430.Contig2_All	0.088733008	undirected
CL12076.Contig3_All	Unigene8235_All	0.036657751	undirected
CL12076.Contig3_All	CL2926.Contig4_All	0.040461105	undirected
CL12076.Contig3_All	CL3021.Contig15_All	0.048144805	undirected
CL12076.Contig3_All	CL5430.Contig1_All	0.127194278	undirected
CL12076.Contig3_All	CL3021.Contig23_All	0.036714192	undirected
CL12076.Contig3_All	Unigene55293_All	0.073130304	undirected
CL12076.Contig3_All	Unigene22766_All	0.025389757	undirected
CL12076.Contig3_All	CL20503.Contig6_All	0.094130356	undirected
CL12076.Contig3_All	Unigene5271_All	0.17344054	undirected
CL12076.Contig3_All	CL7159.Contig36_All	0.028694587	undirected
CL12076.Contig3_All	Unigene136227_All	0.021082201	undirected
CL12076.Contig3_All	CL8850.Contig12_All	0.099672944	undirected
CL12076.Contig3_All	Unigene49388_All	0.111861611	undirected
CL12076.Contig3_All	Unigene17618_All	0.025928995	undirected
CL12076.Contig3_All	CL11341.Contig1_All	0.037330019	undirected
CL12076.Contig3_All	CL3053.Contig7_All	0.053789035	undirected
CL12076.Contig3_All	CL3021.Contig16_All	0.021744104	undirected
CL12076.Contig3_All	CL9789.Contig2_All	0.135289205	undirected
CL12076.Contig3_All	Unigene87989_All	0.037330019	undirected
CL12076.Contig3_All	Unigene49387_All	0.064477375	undirected
CL12076.Contig3_All	CL5106.Contig8_All	0.072891031	undirected
CL12076.Contig3_All	CL20503.Contig7_All	0.196720505	undirected
CL12076.Contig3_All	CL5106.Contig7_All	0.242609373	undirected
CL12076.Contig3_All	CL7159.Contig28_All	0.051580316	undirected
CL12076.Contig3_All	CL546.Contig1_All	0.224053121	undirected
CL12076.Contig3_All	CL20503.Contig10_All	0.116550639	undirected
CL12076.Contig3_All	CL9789.Contig1_All	0.119751408	undirected
CL12076.Contig3_All	CL3021.Contig17_All	0.050283882	undirected
CL12076.Contig3_All	CL7159.Contig4_All	0.055152222	undirected
CL12076.Contig3_All	CL3021.Contig3_All	0.053153214	undirected
CL12076.Contig3_All	Unigene48434_All	0.044124689	undirected
CL12076.Contig3_All	CL5430.Contig6_All	0.134641885	undirected
CL12076.Contig3_All	Unigene40658_All	0.033833664	undirected
CL12076.Contig3_All	CL242.Contig3_All	0.079156917	undirected
CL12076.Contig3_All	CL5106.Contig6_All	0.16711381	undirected
CL12076.Contig3_All	CL7159.Contig5_All	0.032207259	undirected
CL12076.Contig3_All	Unigene8375_All	0.054324519	undirected
CL12076.Contig3_All	CL11538.Contig5_All	0.27688897	undirected
CL12076.Contig3_All	Unigene55118_All	0.194457526	undirected
CL12076.Contig3_All	Unigene8821_All	0.036086544	undirected
CL12076.Contig3_All	Unigene17019_All	0.229789603	undirected
CL12076.Contig3_All	Unigene5234_All	0.063371089	undirected
CL12076.Contig3_All	CL3936.Contig1_All	0.049635099	undirected
CL12076.Contig3_All	CL8850.Contig2_All	0.181862922	undirected
CL12076.Contig3_All	CL7159.Contig3_All	0.057866792	undirected
CL12076.Contig3_All	CL3021.Contig10_All	0.13965261	undirected
CL12076.Contig3_All	CL8767.Contig3_All	0.039556142	undirected
CL12076.Contig3_All	CL5430.Contig7_All	0.252678619	undirected
CL12076.Contig3_All	Unigene5313_All	0.035445446	undirected
CL12076.Contig3_All	CL5106.Contig5_All	0.028187106	undirected
CL12076.Contig3_All	Unigene39713_All	0.044234975	undirected
CL12076.Contig3_All	CL20851.Contig2_All	0.022738298	undirected
CL12076.Contig3_All	CL5430.Contig5_All	0.131075183	undirected
CL12076.Contig3_All	CL10547.Contig1_All	0.049197725	undirected
CL12076.Contig3_All	Unigene16806_All	0.052763102	undirected
CL12076.Contig3_All	CL7159.Contig25_All	0.039501241	undirected
CL12076.Contig3_All	CL17705.Contig1_All	0.28429272	undirected
CL12076.Contig3_All	CL11538.Contig3_All	0.148723558	undirected
CL12076.Contig3_All	Unigene32119_All	0.063531153	undirected
CL12076.Contig3_All	CL2457.Contig3_All	0.042440466	undirected
CL12076.Contig3_All	CL3021.Contig9_All	0.025996348	undirected
CL12076.Contig3_All	CL7159.Contig18_All	0.051500261	undirected
CL12076.Contig3_All	CL3053.Contig1_All	0.037986318	undirected
CL12076.Contig3_All	Unigene132695_All	0.035939017	undirected
CL12076.Contig3_All	Unigene87126_All	0.037330019	undirected
CL12076.Contig3_All	CL5430.Contig4_All	0.247044993	undirected
CL12076.Contig3_All	CL12076.Contig1_All	0.062938064	undirected
CL12076.Contig3_All	CL17158.Contig2_All	0.023730177	undirected
CL12076.Contig3_All	CL242.Contig12_All	0.021752003	undirected
CL12076.Contig3_All	CL13413.Contig2_All	0.045175943	undirected
CL12076.Contig3_All	CL1154.Contig5_All	0.11484479	undirected
CL12076.Contig3_All	Unigene2200_All	0.35496016	undirected
CL12076.Contig3_All	CL21084.Contig4_All	0.117167167	undirected
CL12076.Contig3_All	Unigene61613_All	0.072479309	undirected
CL12076.Contig3_All	Unigene85461_All	0.037330019	undirected
CL12076.Contig3_All	Unigene24885_All	0.046288369	undirected
CL12076.Contig3_All	Unigene22109_All	0.044363651	undirected
CL12076.Contig3_All	Unigene59895_All	0.109108799	undirected
CL12076.Contig3_All	CL1632.Contig9_All	0.043587656	undirected
CL12076.Contig3_All	CL19367.Contig2_All	0.071119851	undirected
CL12076.Contig3_All	Unigene29244_All	0.051087489	undirected
CL12076.Contig3_All	CL19486.Contig3_All	0.026781949	undirected
CL12076.Contig3_All	CL2878.Contig3_All	0.028018334	undirected
CL12076.Contig3_All	CL6224.Contig12_All	0.039703432	undirected
CL12076.Contig3_All	CL15958.Contig4_All	0.127733455	undirected
CL12076.Contig3_All	CL20454.Contig2_All	0.027476062	undirected
CL12076.Contig3_All	CL158.Contig6_All	0.0404059	undirected
CL12076.Contig3_All	Unigene38849_All	0.076796199	undirected
CL12076.Contig3_All	Unigene13563_All	0.110998726	undirected
CL12076.Contig3_All	CL20229.Contig2_All	0.034171038	undirected
CL12076.Contig3_All	Unigene50282_All	0.035098087	undirected
CL12076.Contig3_All	Unigene6125_All	0.338709895	undirected
CL12076.Contig3_All	Unigene29992_All	0.115318956	undirected
CL12076.Contig3_All	Unigene70430_All	0.362567988	undirected
CL12076.Contig3_All	Unigene119567_All	0.101218536	undirected
CL12076.Contig3_All	CL5365.Contig7_All	0.050588612	undirected
CL12076.Contig3_All	CL16837.Contig1_All	0.039493288	undirected
CL12076.Contig3_All	CL4534.Contig2_All	0.231859689	undirected
CL12076.Contig3_All	CL303.Contig28_All	0.038887197	undirected
CL12076.Contig3_All	CL2878.Contig11_All	0.039450961	undirected
CL12076.Contig3_All	CL17530.Contig1_All	0.154198082	undirected
CL12076.Contig3_All	CL15048.Contig1_All	0.021477329	undirected
CL12076.Contig3_All	CL605.Contig16_All	0.156217927	undirected
CL12076.Contig3_All	Unigene7998_All	0.030597156	undirected
CL12076.Contig3_All	Unigene49795_All	0.062024925	undirected
CL12076.Contig3_All	CL1154.Contig1_All	0.056347604	undirected
CL12076.Contig3_All	CL303.Contig19_All	0.048792395	undirected
CL12076.Contig3_All	Unigene59496_All	0.030596339	undirected
CL12076.Contig3_All	CL2238.Contig3_All	0.036510843	undirected
CL12076.Contig3_All	CL20679.Contig5_All	0.020049136	undirected
CL12076.Contig3_All	Unigene4584_All	0.17674435	undirected
CL12076.Contig3_All	Unigene16034_All	0.129419274	undirected
CL12076.Contig3_All	CL6224.Contig16_All	0.029952237	undirected
CL12076.Contig3_All	CL20142.Contig3_All	0.322202979	undirected
CL12076.Contig3_All	Unigene32811_All	0.229816235	undirected
CL12076.Contig3_All	Unigene32680_All	0.026362318	undirected
CL12076.Contig3_All	Unigene62599_All	0.225219224	undirected
CL12076.Contig3_All	Unigene46180_All	0.064786381	undirected
CL12076.Contig3_All	Unigene23629_All	0.035921568	undirected
CL12076.Contig3_All	Unigene32696_All	0.200453212	undirected
CL12076.Contig3_All	CL9298.Contig3_All	0.133965386	undirected
CL12076.Contig3_All	Unigene55191_All	0.071771267	undirected
CL12076.Contig3_All	Unigene32799_All	0.087751199	undirected
CL12076.Contig3_All	CL9686.Contig6_All	0.218407106	undirected
CL12076.Contig3_All	Unigene16491_All	0.201172751	undirected
CL12076.Contig3_All	CL13754.Contig1_All	0.104371258	undirected
CL12076.Contig3_All	CL10255.Contig3_All	0.031351956	undirected
CL12076.Contig3_All	Unigene59555_All	0.308541893	undirected
CL12076.Contig3_All	CL3681.Contig16_All	0.21773722	undirected
CL12076.Contig3_All	Unigene33609_All	0.354048947	undirected
CL12076.Contig3_All	CL20633.Contig1_All	0.098272944	undirected
CL12076.Contig3_All	CL3972.Contig8_All	0.040823188	undirected
CL12076.Contig3_All	Unigene23300_All	0.127847297	undirected
CL12076.Contig3_All	Unigene32682_All	0.032519764	undirected
CL12076.Contig3_All	CL286.Contig9_All	0.036955254	undirected
CL12076.Contig3_All	Unigene44891_All	0.107766245	undirected
CL12076.Contig3_All	CL890.Contig4_All	0.024977851	undirected
CL12076.Contig3_All	CL2165.Contig19_All	0.024867818	undirected
CL12076.Contig3_All	Unigene15053_All	0.0895337	undirected
CL12076.Contig3_All	CL2186.Contig7_All	0.036259212	undirected
CL12076.Contig3_All	Unigene1399_All	0.022776007	undirected
CL12076.Contig3_All	Unigene43698_All	0.372553188	undirected
CL12076.Contig3_All	Unigene42647_All	0.093680777	undirected
CL12076.Contig3_All	Unigene38908_All	0.021380945	undirected
CL12076.Contig3_All	Unigene18593_All	0.155835799	undirected
CL12076.Contig3_All	CL10514.Contig1_All	0.083245864	undirected
CL12076.Contig3_All	Unigene27255_All	0.080328897	undirected
CL12076.Contig3_All	CL286.Contig12_All	0.344559082	undirected
CL12076.Contig3_All	CL16420.Contig3_All	0.029725592	undirected
CL12076.Contig3_All	CL7569.Contig3_All	0.029311216	undirected
CL12076.Contig3_All	Unigene49092_All	0.020924996	undirected
CL12076.Contig3_All	Unigene49568_All	0.04476047	undirected
CL12076.Contig3_All	Unigene8123_All	0.138229215	undirected
CL12076.Contig3_All	CL879.Contig2_All	0.035436684	undirected
CL12076.Contig3_All	CL2238.Contig7_All	0.040666958	undirected
CL12076.Contig3_All	CL3764.Contig2_All	0.291626204	undirected
CL12076.Contig3_All	CL12550.Contig2_All	0.286495357	undirected
CL12076.Contig3_All	Unigene67445_All	0.280687953	undirected
CL12076.Contig3_All	Unigene27431_All	0.046807567	undirected
CL12076.Contig3_All	Unigene61618_All	0.367016659	undirected
CL12076.Contig3_All	CL16545.Contig1_All	0.248477284	undirected
CL12076.Contig3_All	CL19180.Contig9_All	0.059612645	undirected
CL12076.Contig3_All	Unigene132134_All	0.092569097	undirected
CL12076.Contig3_All	CL1154.Contig11_All	0.176709982	undirected
CL12076.Contig3_All	CL3972.Contig5_All	0.023960533	undirected
CL12076.Contig3_All	CL5483.Contig2_All	0.127522437	undirected
CL12076.Contig3_All	CL879.Contig4_All	0.189583205	undirected
CL12076.Contig3_All	CL21260.Contig2_All	0.121892947	undirected
CL12076.Contig3_All	CL15287.Contig3_All	0.058958937	undirected
CL12076.Contig3_All	Unigene13713_All	0.097347613	undirected
CL12076.Contig3_All	CL7968.Contig5_All	0.15054027	undirected
CL12076.Contig3_All	Unigene24181_All	0.320580904	undirected
CL12076.Contig3_All	Unigene35899_All	0.220059046	undirected
CL12076.Contig3_All	CL7308.Contig1_All	0.023580812	undirected
CL12076.Contig3_All	Unigene22345_All	0.023553022	undirected
CL12076.Contig3_All	CL7170.Contig1_All	0.155557343	undirected
CL12076.Contig3_All	CL16545.Contig3_All	0.309338727	undirected
CL12076.Contig3_All	Unigene41017_All	0.031984962	undirected
CL12076.Contig3_All	Unigene38428_All	0.065983842	undirected
CL12076.Contig3_All	CL5483.Contig4_All	0.230043389	undirected
CL12076.Contig3_All	Unigene52087_All	0.157914925	undirected
CL12076.Contig3_All	Unigene6274_All	0.206092699	undirected
CL12076.Contig3_All	Unigene59820_All	0.299514063	undirected
CL12076.Contig3_All	CL7968.Contig3_All	0.071962408	undirected
CL12076.Contig3_All	CL18759.Contig8_All	0.055425819	undirected
CL12076.Contig3_All	CL7569.Contig7_All	0.020690322	undirected
CL12076.Contig3_All	CL15958.Contig1_All	0.157283552	undirected
CL12076.Contig3_All	Unigene50513_All	0.06151698	undirected
CL12076.Contig3_All	Unigene63273_All	0.088322915	undirected
CL12076.Contig3_All	Unigene22902_All	0.211868289	undirected
CL12076.Contig3_All	CL8830.Contig3_All	0.300265069	undirected
CL12076.Contig3_All	CL10995.Contig3_All	0.025872377	undirected
CL12076.Contig3_All	CL17996.Contig1_All	0.028224532	undirected
CL12076.Contig3_All	Unigene60436_All	0.021887789	undirected
CL12076.Contig3_All	CL2253.Contig1_All	0.293311199	undirected
CL12076.Contig3_All	CL1154.Contig9_All	0.043427472	undirected
CL12076.Contig3_All	CL3972.Contig1_All	0.033626985	undirected
CL12076.Contig3_All	CL3681.Contig6_All	0.150184424	undirected
CL12076.Contig3_All	Unigene5668_All	0.086753924	undirected
CL12076.Contig3_All	Unigene682_All	0.028740873	undirected
CL12076.Contig3_All	CL9686.Contig1_All	0.307086845	undirected
CL12076.Contig3_All	Unigene65937_All	0.040505738	undirected
CL12076.Contig3_All	Unigene62624_All	0.055588709	undirected
CL12076.Contig3_All	CL12290.Contig2_All	0.22171565	undirected
CL12076.Contig3_All	CL7569.Contig9_All	0.023052085	undirected
CL12076.Contig3_All	Unigene26704_All	0.048467598	undirected
CL12076.Contig3_All	Unigene40250_All	0.076167708	undirected
CL12076.Contig3_All	CL19348.Contig2_All	0.091874699	undirected
CL12076.Contig3_All	CL8114.Contig1_All	0.245156298	undirected
CL12076.Contig3_All	CL158.Contig7_All	0.04706302	undirected
CL12076.Contig3_All	CL7968.Contig1_All	0.115990264	undirected
CL12076.Contig3_All	CL17391.Contig23_All	0.035675671	undirected
CL12076.Contig3_All	Unigene32806_All	0.167695013	undirected
CL12076.Contig3_All	CL1154.Contig7_All	0.06660321	undirected
CL12076.Contig3_All	CL7099.Contig5_All	0.039170324	undirected
CL12076.Contig3_All	CL10995.Contig1_All	0.021699196	undirected
CL12076.Contig3_All	CL20454.Contig1_All	0.031694058	undirected
CL12076.Contig3_All	Unigene65393_All	0.212492273	undirected
CL12076.Contig3_All	Unigene22784_All	0.025175517	undirected
CL12076.Contig3_All	CL4534.Contig3_All	0.09756588	undirected
CL12076.Contig3_All	CL17391.Contig12_All	0.071348169	undirected
CL12076.Contig3_All	CL1400.Contig9_All	0.160590647	undirected
CL12076.Contig3_All	CL15958.Contig5_All	0.089947689	undirected
CL12076.Contig3_All	Unigene101037_All	0.046149798	undirected
CL12076.Contig3_All	CL20304.Contig2_All	0.359326218	undirected
CL12076.Contig3_All	CL1400.Contig10_All	0.140533475	undirected
CL12076.Contig3_All	CL13899.Contig1_All	0.236066724	undirected
CL12076.Contig3_All	Unigene17460_All	0.041798622	undirected
CL12076.Contig3_All	CL3458.Contig7_All	0.02015584	undirected
CL12076.Contig3_All	Unigene58086_All	0.049374361	undirected
CL12076.Contig3_All	CL6224.Contig1_All	0.023004689	undirected
CL12076.Contig3_All	CL15009.Contig1_All	0.158432326	undirected
CL12076.Contig3_All	CL21084.Contig5_All	0.089935429	undirected
CL12076.Contig3_All	CL19180.Contig17_All	0.059894165	undirected
CL12076.Contig3_All	CL605.Contig31_All	0.072022311	undirected
CL12076.Contig3_All	Unigene61337_All	0.233762483	undirected
CL12076.Contig3_All	CL19890.Contig3_All	0.041953772	undirected
CL12076.Contig3_All	CL17530.Contig2_All	0.056890903	undirected
CL12076.Contig3_All	CL2165.Contig14_All	0.110941967	undirected
CL12076.Contig3_All	Unigene29799_All	0.052427835	undirected
CL12076.Contig3_All	CL303.Contig29_All	0.027630748	undirected
CL12076.Contig3_All	CL2878.Contig10_All	0.053309822	undirected
CL12076.Contig3_All	Unigene16501_All	0.07452805	undirected
CL12076.Contig3_All	Unigene6124_All	0.295970509	undirected
CL12076.Contig3_All	CL1154.Contig2_All	0.042628599	undirected
CL12076.Contig3_All	CL1179.Contig3_All	0.050564719	undirected
CL12076.Contig3_All	Unigene59750_All	0.079857958	undirected
CL12076.Contig3_All	CL3190.Contig3_All	0.020785407	undirected
CL12076.Contig3_All	Unigene9198_All	0.029038482	undirected
CL12076.Contig3_All	CL19180.Contig19_All	0.063405421	undirected
CL12076.Contig3_All	CL5365.Contig12_All	0.296807972	undirected
CL12076.Contig3_All	CL1678.Contig24_All	0.028562315	undirected
CL12076.Contig3_All	CL605.Contig67_All	0.042702274	undirected
CL12076.Contig3_All	Unigene25577_All	0.189220132	undirected
CL12076.Contig3_All	Unigene29835_All	0.092333615	undirected
CL12076.Contig3_All	CL20945.Contig1_All	0.226544905	undirected
CL12076.Contig3_All	CL10551.Contig2_All	0.248510781	undirected
CL12076.Contig3_All	Unigene61432_All	0.032561539	undirected
CL12076.Contig3_All	CL11047.Contig1_All	0.126818657	undirected
CL12076.Contig3_All	CL1400.Contig12_All	0.059251349	undirected
CL12076.Contig3_All	Unigene131524_All	0.049238584	undirected
CL12076.Contig3_All	CL16868.Contig2_All	0.03819265	undirected
CL12076.Contig3_All	Unigene63581_All	0.033082789	undirected
CL12076.Contig3_All	CL1632.Contig4_All	0.083748091	undirected
CL12076.Contig3_All	CL7191.Contig4_All	0.027281759	undirected
CL12076.Contig3_All	Unigene121100_All	0.314633757	undirected
CL12076.Contig3_All	Unigene30768_All	0.218985385	undirected
CL12076.Contig3_All	CL19180.Contig6_All	0.030125297	undirected
CL12076.Contig3_All	CL18795.Contig1_All	0.322462917	undirected
CL12076.Contig3_All	CL1671.Contig9_All	0.12588254	undirected
CL12076.Contig3_All	Unigene10440_All	0.053696088	undirected
CL12076.Contig3_All	Unigene43697_All	0.36068507	undirected
CL12076.Contig3_All	CL7817.Contig3_All	0.125145403	undirected
CL12076.Contig3_All	CL879.Contig1_All	0.050126219	undirected
CL12076.Contig3_All	CL10551.Contig4_All	0.086082334	undirected
CL12076.Contig3_All	CL890.Contig5_All	0.062275327	undirected
CL12076.Contig3_All	Unigene61621_All	0.357154517	undirected
CL12076.Contig3_All	CL15009.Contig3_All	0.353863056	undirected
CL12076.Contig3_All	Unigene35523_All	0.183966479	undirected
CL12076.Contig3_All	CL18759.Contig5_All	0.243205091	undirected
CL12076.Contig3_All	CL1747.Contig2_All	0.207089475	undirected
CL12076.Contig3_All	Unigene17226_All	0.065563594	undirected
CL12076.Contig3_All	CL2253.Contig6_All	0.21310436	undirected
CL12076.Contig3_All	CL20375.Contig17_All	0.275648395	undirected
CL12076.Contig3_All	Unigene57112_All	0.074662453	undirected
CL12076.Contig3_All	Unigene6843_All	0.062588998	undirected
CL12076.Contig3_All	CL12550.Contig1_All	0.148558008	undirected
CL12076.Contig3_All	Unigene132135_All	0.063008778	undirected
CL12076.Contig3_All	CL7501.Contig5_All	0.051083094	undirected
CL12076.Contig3_All	CL16420.Contig4_All	0.175857741	undirected
CL12076.Contig3_All	Unigene221_All	0.235798908	undirected
CL12076.Contig3_All	Unigene36171_All	0.145449295	undirected
CL12076.Contig3_All	CL18759.Contig10_All	0.065920447	undirected
CL12076.Contig3_All	CL879.Contig3_All	0.044835429	undirected
CL12076.Contig3_All	CL14132.Contig1_All	0.035272093	undirected
CL12076.Contig3_All	CL7968.Contig4_All	0.206582422	undirected
CL12076.Contig3_All	Unigene22103_All	0.260900433	undirected
CL12076.Contig3_All	CL605.Contig66_All	0.110900816	undirected
CL12076.Contig3_All	CL20375.Contig15_All	0.025642781	undirected
CL12076.Contig3_All	Unigene58778_All	0.045264371	undirected
CL12076.Contig3_All	Unigene37062_All	0.282512608	undirected
CL12076.Contig3_All	Unigene61619_All	0.362600261	undirected
CL12076.Contig3_All	CL16545.Contig2_All	0.306878691	undirected
CL12076.Contig3_All	Unigene17039_All	0.301816755	undirected
CL12076.Contig3_All	CL11560.Contig4_All	0.034599902	undirected
CL12076.Contig3_All	CL3972.Contig4_All	0.035396066	undirected
CL12076.Contig3_All	Unigene19183_All	0.160527105	undirected
CL12076.Contig3_All	Unigene54337_All	0.294446712	undirected
CL12076.Contig3_All	CL20626.Contig10_All	0.17040479	undirected
CL12076.Contig3_All	CL1632.Contig1_All	0.028422468	undirected
CL12076.Contig3_All	CL21261.Contig19_All	0.040774276	undirected
CL12076.Contig3_All	CL748.Contig6_All	0.038687537	undirected
CL12076.Contig3_All	Unigene130764_All	0.090361629	undirected
CL12076.Contig3_All	CL20287.Contig2_All	0.062936017	undirected
CL12076.Contig3_All	CL6526.Contig1_All	0.091796299	undirected
CL12076.Contig3_All	CL21084.Contig1_All	0.075000614	undirected
CL12076.Contig3_All	Unigene683_All	0.075808572	undirected
CL12076.Contig3_All	Unigene27243_All	0.353776781	undirected
CL12076.Contig3_All	CL2253.Contig2_All	0.284342162	undirected
CL12076.Contig3_All	CL12290.Contig1_All	0.127350483	undirected
CL12076.Contig3_All	CL3982.Contig12_All	0.059833491	undirected
CL12076.Contig3_All	CL12550.Contig3_All	0.263956566	undirected
CL12076.Contig3_All	Unigene17022_All	0.321618539	undirected
CL12076.Contig3_All	CL2165.Contig23_All	0.041863954	undirected
CL12076.Contig3_All	CL6153.Contig5_All	0.350405105	undirected
CL12076.Contig3_All	Unigene27252_All	0.240317432	undirected
CL12076.Contig3_All	Unigene22096_All	0.27182189	undirected
CL12076.Contig3_All	CL1400.Contig6_All	0.035328	undirected
CL12076.Contig3_All	Unigene21390_All	0.033879355	undirected
CL12076.Contig3_All	CL7968.Contig2_All	0.105740335	undirected
CL12076.Contig3_All	Unigene16485_All	0.326777431	undirected
CL12076.Contig3_All	CL7569.Contig8_All	0.057034925	undirected
CL12076.Contig3_All	CL2878.Contig7_All	0.032804966	undirected
CL12076.Contig3_All	CL6224.Contig4_All	0.094355066	undirected
CL12076.Contig3_All	CL7305.Contig6_All	0.022281368	undirected
CL12076.Contig3_All	CL21084.Contig3_All	0.17509674	undirected
CL12076.Contig3_All	CL8830.Contig2_All	0.162962281	undirected
CL12076.Contig3_All	CL5365.Contig15_All	0.053077219	undirected
CL12076.Contig3_All	Unigene132137_All	0.076915545	undirected
CL12076.Contig3_All	Unigene6536_All	0.038191184	undirected
CL12076.Contig3_All	Unigene40579_All	0.195336311	undirected
CL12076.Contig3_All	Unigene38429_All	0.045426176	undirected
CL12076.Contig3_All	CL6238.Contig4_All	0.079057424	undirected
CL12076.Contig3_All	CL5483.Contig5_All	0.309260465	undirected
CL12076.Contig3_All	CL12634.Contig3_All	0.051151431	undirected
CL12076.Contig3_All	Unigene58780_All	0.05597858	undirected
CL12076.Contig3_All	Unigene7114_All	0.194339667	undirected
CL12076.Contig3_All	CL13840.Contig1_All	0.08231168	undirected
CL12076.Contig3_All	CL7099.Contig6_All	0.265276097	undirected
CL12076.Contig3_All	Unigene223_All	0.251837849	undirected
CL12076.Contig3_All	Unigene119468_All	0.035244161	undirected
CL12076.Contig3_All	CL1154.Contig5_All	0.11484479	undirected
CL12076.Contig3_All	CL2018.Contig14_All	0.342512474	undirected
CL12076.Contig3_All	CL8821.Contig8_All	0.340335119	undirected
CL12076.Contig3_All	CL1695.Contig15_All	0.06686901	undirected
CL12076.Contig3_All	Unigene38142_All	0.214350344	undirected
CL12076.Contig3_All	Unigene11060_All	0.070213707	undirected
CL12076.Contig3_All	CL21084.Contig4_All	0.117167167	undirected
CL12076.Contig3_All	CL9616.Contig13_All	0.148728064	undirected
CL12076.Contig3_All	CL2018.Contig23_All	0.370461536	undirected
CL12076.Contig3_All	Unigene38151_All	0.035330586	undirected
CL12076.Contig3_All	Unigene27642_All	0.041966558	undirected
CL12076.Contig3_All	CL6752.Contig5_All	0.053176138	undirected
CL12076.Contig3_All	Unigene29244_All	0.051087489	undirected
CL12076.Contig3_All	CL15958.Contig4_All	0.127733455	undirected
CL12076.Contig3_All	CL20454.Contig2_All	0.027476062	undirected
CL12076.Contig3_All	Unigene38374_All	0.068183975	undirected
CL12076.Contig3_All	CL158.Contig6_All	0.0404059	undirected
CL12076.Contig3_All	CL20229.Contig2_All	0.034171038	undirected
CL12076.Contig3_All	CL21070.Contig11_All	0.15196946	undirected
CL12076.Contig3_All	CL6429.Contig5_All	0.222290299	undirected
CL12076.Contig3_All	CL19209.Contig23_All	0.105013971	undirected
CL12076.Contig3_All	CL1326.Contig8_All	0.061758892	undirected
CL12076.Contig3_All	CL21261.Contig5_All	0.038990229	undirected
CL12076.Contig3_All	CL2018.Contig32_All	0.038969103	undirected
CL12076.Contig3_All	Unigene33231_All	0.325693217	undirected
CL12076.Contig3_All	CL7949.Contig1_All	0.041431509	undirected
CL12076.Contig3_All	CL9853.Contig1_All	0.048736975	undirected
CL12076.Contig3_All	CL5569.Contig7_All	0.129642297	undirected
CL12076.Contig3_All	CL13485.Contig1_All	0.039447978	undirected
CL12076.Contig3_All	Unigene119403_All	0.04439939	undirected
CL12076.Contig3_All	Unigene54545_All	0.042726357	undirected
CL12076.Contig3_All	Unigene23025_All	0.056283344	undirected
CL12076.Contig3_All	CL2878.Contig11_All	0.039450961	undirected
CL12076.Contig3_All	CL5306.Contig8_All	0.050762249	undirected
CL12076.Contig3_All	Unigene12568_All	0.023339193	undirected
CL12076.Contig3_All	CL5306.Contig10_All	0.066364181	undirected
CL12076.Contig3_All	CL1155.Contig17_All	0.024136362	undirected
CL12076.Contig3_All	CL605.Contig16_All	0.156217927	undirected
CL12076.Contig3_All	CL21070.Contig20_All	0.150384357	undirected
CL12076.Contig3_All	CL6973.Contig2_All	0.023267052	undirected
CL12076.Contig3_All	CL1154.Contig1_All	0.056347604	undirected
CL12076.Contig3_All	CL21116.Contig5_All	0.052811589	undirected
CL12076.Contig3_All	Unigene33121_All	0.106204341	undirected
CL12076.Contig3_All	CL2356.Contig3_All	0.193201055	undirected
CL12076.Contig3_All	CL654.Contig17_All	0.268678259	undirected
CL12076.Contig3_All	CL16934.Contig2_All	0.045167282	undirected
CL12076.Contig3_All	Unigene11621_All	0.250263552	undirected
CL12076.Contig3_All	CL20891.Contig5_All	0.160776076	undirected
CL12076.Contig3_All	Unigene60668_All	0.061215986	undirected
CL12076.Contig3_All	CL20855.Contig1_All	0.228495487	undirected
CL12076.Contig3_All	Unigene46180_All	0.064786381	undirected
CL12076.Contig3_All	Unigene23629_All	0.035921568	undirected
CL12076.Contig3_All	CL9985.Contig4_All	0.055538811	undirected
CL12076.Contig3_All	CL1326.Contig11_All	0.061155359	undirected
CL12076.Contig3_All	CL8868.Contig1_All	0.049443302	undirected
CL12076.Contig3_All	CL2018.Contig18_All	0.311398808	undirected
CL12076.Contig3_All	CL2018.Contig3_All	0.04158033	undirected
CL12076.Contig3_All	CL9616.Contig9_All	0.221066988	undirected
CL12076.Contig3_All	CL21261.Contig22_All	0.031766579	undirected
CL12076.Contig3_All	Unigene47171_All	0.088726551	undirected
CL12076.Contig3_All	CL16519.Contig3_All	0.050345502	undirected
CL12076.Contig3_All	CL8352.Contig4_All	0.290968262	undirected
CL12076.Contig3_All	CL874.Contig13_All	0.040873614	undirected
CL12076.Contig3_All	Unigene131593_All	0.17387638	undirected
CL12076.Contig3_All	CL286.Contig9_All	0.036955254	undirected
CL12076.Contig3_All	CL4609.Contig4_All	0.057880225	undirected
CL12076.Contig3_All	CL15519.Contig3_All	0.028586694	undirected
CL12076.Contig3_All	CL9985.Contig7_All	0.079061719	undirected
CL12076.Contig3_All	CL20891.Contig11_All	0.201389617	undirected
CL12076.Contig3_All	Unigene41952_All	0.027826165	undirected
CL12076.Contig3_All	CL6206.Contig2_All	0.026192465	undirected
CL12076.Contig3_All	Unigene27255_All	0.080328897	undirected
CL12076.Contig3_All	Unigene39957_All	0.042725239	undirected
CL12076.Contig3_All	CL286.Contig12_All	0.344559082	undirected
CL12076.Contig3_All	CL4089.Contig4_All	0.022791168	undirected
CL12076.Contig3_All	CL7569.Contig3_All	0.029311216	undirected
CL12076.Contig3_All	Unigene16917_All	0.080980157	undirected
CL12076.Contig3_All	Unigene33229_All	0.090124227	undirected
CL12076.Contig3_All	CL879.Contig2_All	0.035436684	undirected
CL12076.Contig3_All	CL2356.Contig7_All	0.035683167	undirected
CL12076.Contig3_All	CL18269.Contig1_All	0.108922496	undirected
CL12076.Contig3_All	CL1731.Contig2_All	0.193650489	undirected
CL12076.Contig3_All	CL2018.Contig7_All	0.364291442	undirected
CL12076.Contig3_All	CL9371.Contig3_All	0.201785347	undirected
CL12076.Contig3_All	CL7342.Contig3_All	0.066618086	undirected
CL12076.Contig3_All	CL20891.Contig9_All	0.094340367	undirected
CL12076.Contig3_All	CL8610.Contig1_All	0.038181917	undirected
CL12076.Contig3_All	CL1980.Contig27_All	0.299596242	undirected
CL12076.Contig3_All	CL2092.Contig1_All	0.050647859	undirected
CL12076.Contig3_All	Unigene27431_All	0.046807567	undirected
CL12076.Contig3_All	CL4499.Contig5_All	0.029539428	undirected
CL12076.Contig3_All	Unigene39777_All	0.059434984	undirected
CL12076.Contig3_All	Unigene132134_All	0.092569097	undirected
CL12076.Contig3_All	CL8352.Contig8_All	0.19368665	undirected
CL12076.Contig3_All	CL20907.Contig1_All	0.033763761	undirected
CL12076.Contig3_All	CL21261.Contig2_All	0.041684103	undirected
CL12076.Contig3_All	CL303.Contig42_All	0.054562765	undirected
CL12076.Contig3_All	CL6261.Contig5_All	0.065608124	undirected
CL12076.Contig3_All	Unigene52663_All	0.055961943	undirected
CL12076.Contig3_All	Unigene9161_All	0.02265247	undirected
CL12076.Contig3_All	Unigene33059_All	0.038915133	undirected
CL12076.Contig3_All	Unigene3428_All	0.065607243	undirected
CL12076.Contig3_All	Unigene11059_All	0.093246051	undirected
CL12076.Contig3_All	CL386.Contig33_All	0.059994932	undirected
CL12076.Contig3_All	Unigene50875_All	0.123689357	undirected
CL12076.Contig3_All	CL17982.Contig1_All	0.068848939	undirected
CL12076.Contig3_All	CL21261.Contig16_All	0.031939733	undirected
CL12076.Contig3_All	Unigene38154_All	0.234799251	undirected
CL12076.Contig3_All	CL2018.Contig26_All	0.031274451	undirected
CL12076.Contig3_All	Unigene34476_All	0.067659249	undirected
CL12076.Contig3_All	CL7968.Contig3_All	0.071962408	undirected
CL12076.Contig3_All	CL7569.Contig7_All	0.020690322	undirected
CL12076.Contig3_All	CL15958.Contig1_All	0.157283552	undirected
CL12076.Contig3_All	CL8821.Contig4_All	0.196228829	undirected
CL12076.Contig3_All	Unigene50513_All	0.06151698	undirected
CL12076.Contig3_All	Unigene67538_All	0.024004667	undirected
CL12076.Contig3_All	CL10446.Contig2_All	0.021027604	undirected
CL12076.Contig3_All	CL17996.Contig1_All	0.028224532	undirected
CL12076.Contig3_All	CL2018.Contig20_All	0.357373185	undirected
CL12076.Contig3_All	CL13115.Contig3_All	0.169681105	undirected
CL12076.Contig3_All	CL18382.Contig4_All	0.125660606	undirected
CL12076.Contig3_All	CL1154.Contig9_All	0.043427472	undirected
CL12076.Contig3_All	CL1056.Contig2_All	0.023088623	undirected
CL12076.Contig3_All	CL17244.Contig3_All	0.169957305	undirected
CL12076.Contig3_All	CL3217.Contig13_All	0.030168094	undirected
CL12076.Contig3_All	CL9748.Contig1_All	0.067979804	undirected
CL12076.Contig3_All	CL2650.Contig7_All	0.04798231	undirected
CL12076.Contig3_All	Unigene44269_All	0.033266036	undirected
CL12076.Contig3_All	Unigene44226_All	0.041890029	undirected
CL12076.Contig3_All	Unigene40250_All	0.076167708	undirected
CL12076.Contig3_All	CL1326.Contig5_All	0.064341268	undirected
CL12076.Contig3_All	Unigene44441_All	0.034508235	undirected
CL12076.Contig3_All	CL21261.Contig8_All	0.059912602	undirected
CL12076.Contig3_All	CL9837.Contig7_All	0.277883491	undirected
CL12076.Contig3_All	CL5306.Contig4_All	0.033976009	undirected
CL12076.Contig3_All	Unigene86225_All	0.239294989	undirected
CL12076.Contig3_All	CL19094.Contig3_All	0.043215659	undirected
CL12076.Contig3_All	Unigene24201_All	0.159159344	undirected
CL12076.Contig3_All	CL6261.Contig1_All	0.034667649	undirected
CL12076.Contig3_All	CL8931.Contig4_All	0.317184126	undirected
CL12076.Contig3_All	CL2092.Contig5_All	0.271675274	undirected
CL12076.Contig3_All	Unigene28463_All	0.227632783	undirected
CL12076.Contig3_All	CL20454.Contig1_All	0.031694058	undirected
CL12076.Contig3_All	CL4138.Contig14_All	0.07913435	undirected
CL12076.Contig3_All	CL874.Contig9_All	0.030861121	undirected
CL12076.Contig3_All	CL6429.Contig4_All	0.257289348	undirected
CL12076.Contig3_All	CL10298.Contig3_All	0.169625383	undirected
CL12076.Contig3_All	CL1326.Contig7_All	0.061737585	undirected
CL12076.Contig3_All	Unigene120150_All	0.306812539	undirected
CL12076.Contig3_All	Unigene7112_All	0.236749959	undirected
CL12076.Contig3_All	CL13661.Contig2_All	0.032453879	undirected
CL12076.Contig3_All	CL10302.Contig6_All	0.055548369	undirected
CL12076.Contig3_All	CL6752.Contig4_All	0.066021236	undirected
CL12076.Contig3_All	CL605.Contig31_All	0.072022311	undirected
CL12076.Contig3_All	CL21261.Contig12_All	0.050117918	undirected
CL12076.Contig3_All	CL17244.Contig1_All	0.045095937	undirected
CL12076.Contig3_All	CL20891.Contig4_All	0.067542551	undirected
CL12076.Contig3_All	CL8467.Contig1_All	0.04250274	undirected
CL12076.Contig3_All	CL4609.Contig7_All	0.359127082	undirected
CL12076.Contig3_All	Unigene33115_All	0.139429414	undirected
CL12076.Contig3_All	Unigene120949_All	0.026235343	undirected
CL12076.Contig3_All	CL5306.Contig11_All	0.029050607	undirected
CL12076.Contig3_All	CL9837.Contig2_All	0.170762733	undirected
CL12076.Contig3_All	Unigene7348_All	0.034121371	undirected
CL12076.Contig3_All	CL5306.Contig9_All	0.153957107	undirected
CL12076.Contig3_All	CL6973.Contig3_All	0.050918199	undirected
CL12076.Contig3_All	Unigene51681_All	0.020733749	undirected
CL12076.Contig3_All	CL8716.Contig5_All	0.034794906	undirected
CL12076.Contig3_All	CL10188.Contig4_All	0.05777621	undirected
CL12076.Contig3_All	CL1154.Contig2_All	0.042628599	undirected
CL12076.Contig3_All	CL1179.Contig3_All	0.050564719	undirected
CL12076.Contig3_All	Unigene43091_All	0.152482086	undirected
CL12076.Contig3_All	CL20608.Contig2_All	0.026206415	undirected
CL12076.Contig3_All	CL8821.Contig9_All	0.299032161	undirected
CL12076.Contig3_All	CL9616.Contig12_All	0.211320785	undirected
CL12076.Contig3_All	CL1695.Contig12_All	0.047398761	undirected
CL12076.Contig3_All	CL21070.Contig14_All	0.079600204	undirected
CL12076.Contig3_All	Unigene119404_All	0.082868564	undirected
CL12076.Contig3_All	Unigene42916_All	0.028611045	undirected
CL12076.Contig3_All	CL19471.Contig13_All	0.020429989	undirected
CL12076.Contig3_All	Unigene29835_All	0.092333615	undirected
CL12076.Contig3_All	CL8868.Contig2_All	0.289607421	undirected
CL12076.Contig3_All	CL4138.Contig10_All	0.219383361	undirected
CL12076.Contig3_All	Unigene31206_All	0.056878799	undirected
CL12076.Contig3_All	CL6261.Contig14_All	0.093387228	undirected
CL12076.Contig3_All	CL3204.Contig4_All	0.105311873	undirected
CL12076.Contig3_All	CL11360.Contig2_All	0.253810852	undirected
CL12076.Contig3_All	CL8352.Contig5_All	0.075189428	undirected
CL12076.Contig3_All	CL19935.Contig4_All	0.035804442	undirected
CL12076.Contig3_All	CL303.Contig45_All	0.048543926	undirected
CL12076.Contig3_All	CL4609.Contig3_All	0.259957251	undirected
CL12076.Contig3_All	CL8352.Contig1_All	0.236937986	undirected
CL12076.Contig3_All	CL15519.Contig2_All	0.029772286	undirected
CL12076.Contig3_All	Unigene11074_All	0.039530129	undirected
CL12076.Contig3_All	CL874.Contig10_All	0.025008896	undirected
CL12076.Contig3_All	CL1632.Contig4_All	0.083748091	undirected
CL12076.Contig3_All	CL9985.Contig8_All	0.048964694	undirected
CL12076.Contig3_All	CL20891.Contig10_All	0.17239294	undirected
CL12076.Contig3_All	CL20891.Contig8_All	0.216970364	undirected
CL12076.Contig3_All	CL21070.Contig10_All	0.050810027	undirected
CL12076.Contig3_All	CL18795.Contig1_All	0.322462917	undirected
CL12076.Contig3_All	Unigene3905_All	0.063594844	undirected
CL12076.Contig3_All	CL1326.Contig10_All	0.067211314	undirected
CL12076.Contig3_All	Unigene20031_All	0.02172525	undirected
CL12076.Contig3_All	CL9115.Contig2_All	0.039259387	undirected
CL12076.Contig3_All	Unigene10440_All	0.053696088	undirected
CL12076.Contig3_All	CL9985.Contig5_All	0.064400691	undirected
CL12076.Contig3_All	Unigene48326_All	0.057912546	undirected
CL12076.Contig3_All	Unigene118914_All	0.087983763	undirected
CL12076.Contig3_All	CL13314.Contig4_All	0.059635693	undirected
CL12076.Contig3_All	Unigene9139_All	0.037899387	undirected
CL12076.Contig3_All	CL10551.Contig4_All	0.086082334	undirected
CL12076.Contig3_All	CL5569.Contig19_All	0.079693813	undirected
CL12076.Contig3_All	CL21261.Contig21_All	0.04990489	undirected
CL12076.Contig3_All	CL386.Contig23_All	0.261630215	undirected
CL12076.Contig3_All	Unigene63_All	0.025049644	undirected
CL12076.Contig3_All	Unigene16920_All	0.080180914	undirected
CL12076.Contig3_All	CL1155.Contig41_All	0.030413483	undirected
CL12076.Contig3_All	CL15009.Contig3_All	0.353863056	undirected
CL12076.Contig3_All	CL874.Contig2_All	0.068841884	undirected
CL12076.Contig3_All	CL19921.Contig1_All	0.135114683	undirected
CL12076.Contig3_All	CL1731.Contig3_All	0.192256585	undirected
CL12076.Contig3_All	CL386.Contig36_All	0.102913221	undirected
CL12076.Contig3_All	CL9371.Contig2_All	0.088836741	undirected
CL12076.Contig3_All	Unigene6843_All	0.062588998	undirected
CL12076.Contig3_All	CL2018.Contig6_All	0.213753592	undirected
CL12076.Contig3_All	CL20137.Contig12_All	0.078130242	undirected
CL12076.Contig3_All	CL18493.Contig2_All	0.044116545	undirected
CL12076.Contig3_All	CL1155.Contig10_All	0.066792469	undirected
CL12076.Contig3_All	CL4089.Contig3_All	0.040278353	undirected
CL12076.Contig3_All	CL12634.Contig1_All	0.262077452	undirected
CL12076.Contig3_All	Unigene14661_All	0.051574725	undirected
CL12076.Contig3_All	CL21261.Contig1_All	0.062886262	undirected
CL12076.Contig3_All	Unigene37599_All	0.129809856	undirected
CL12076.Contig3_All	CL3204.Contig3_All	0.047174342	undirected
CL12076.Contig3_All	CL879.Contig3_All	0.044835429	undirected
CL12076.Contig3_All	CL20375.Contig6_All	0.055216436	undirected
CL12076.Contig3_All	CL19620.Contig1_All	0.063196504	undirected
CL12076.Contig3_All	Unigene13909_All	0.1142702	undirected
CL12076.Contig3_All	CL6907.Contig3_All	0.242602909	undirected
CL12076.Contig3_All	CL605.Contig66_All	0.110900816	undirected
CL12076.Contig3_All	CL2018.Contig27_All	0.298405606	undirected
CL12076.Contig3_All	Unigene18790_All	0.086808426	undirected
CL12076.Contig3_All	CL657.Contig2_All	0.02255794	undirected
CL12076.Contig3_All	CL20137.Contig4_All	0.043682847	undirected
CL12076.Contig3_All	CL8821.Contig1_All	0.304093678	undirected
CL12076.Contig3_All	Unigene38646_All	0.027933799	undirected
CL12076.Contig3_All	Unigene19183_All	0.160527105	undirected
CL12076.Contig3_All	CL14434.Contig4_All	0.020569119	undirected
CL12076.Contig3_All	CL18321.Contig2_All	0.211841743	undirected
CL12076.Contig3_All	CL1632.Contig1_All	0.028422468	undirected
CL12076.Contig3_All	CL21261.Contig19_All	0.040774276	undirected
CL12076.Contig3_All	Unigene130764_All	0.090361629	undirected
CL12076.Contig3_All	CL11129.Contig2_All	0.032470004	undirected
CL12076.Contig3_All	CL1326.Contig4_All	0.107688649	undirected
CL12076.Contig3_All	CL6526.Contig1_All	0.091796299	undirected
CL12076.Contig3_All	CL19094.Contig2_All	0.108068492	undirected
CL12076.Contig3_All	CL1980.Contig30_All	0.292350946	undirected
CL12076.Contig3_All	CL18382.Contig5_All	0.052129847	undirected
CL12076.Contig3_All	Unigene27243_All	0.353776781	undirected
CL12076.Contig3_All	CL12290.Contig1_All	0.127350483	undirected
CL12076.Contig3_All	CL3753.Contig55_All	0.058880146	undirected
CL12076.Contig3_All	Unigene27252_All	0.240317432	undirected
CL12076.Contig3_All	Unigene6019_All	0.165748844	undirected
CL12076.Contig3_All	CL7968.Contig2_All	0.105740335	undirected
CL12076.Contig3_All	Unigene40249_All	0.128677339	undirected
CL12076.Contig3_All	CL2878.Contig7_All	0.032804966	undirected
CL12076.Contig3_All	CL21070.Contig33_All	0.061577783	undirected
CL12076.Contig3_All	CL5306.Contig1_All	0.130696404	undirected
CL12076.Contig3_All	Unigene119842_All	0.047657886	undirected
CL12076.Contig3_All	CL15765.Contig11_All	0.053048464	undirected
CL12076.Contig3_All	Unigene29229_All	0.036636977	undirected
CL12076.Contig3_All	Unigene21490_All	0.188230966	undirected
CL12076.Contig3_All	CL21084.Contig3_All	0.17509674	undirected
CL12076.Contig3_All	CL3689.Contig6_All	0.043615955	undirected
CL12076.Contig3_All	CL5306.Contig5_All	0.045903438	undirected
CL12076.Contig3_All	CL17627.Contig3_All	0.031407383	undirected
CL12076.Contig3_All	Unigene47396_All	0.242073434	undirected
CL12076.Contig3_All	CL21261.Contig9_All	0.057033587	undirected
CL12076.Contig3_All	Unigene132137_All	0.076915545	undirected
CL12076.Contig3_All	Unigene33111_All	0.038730432	undirected
CL12076.Contig3_All	CL8821.Contig5_All	0.321325932	undirected
CL12076.Contig3_All	CL12188.Contig4_All	0.026867971	undirected
CL12076.Contig3_All	CL13840.Contig1_All	0.08231168	undirected
CL12076.Contig3_All	CL2084.Contig2_All	0.043077927	undirected
CL12076.Contig3_All	Unigene39850_All	0.065845988	undirected
CL12076.Contig3_All	CL8734.Contig2_All	0.211281663	undirected
CL12076.Contig3_All	CL21261.Contig15_All	0.056513625	undirected
CL12076.Contig3_All	CL21070.Contig46_All	0.063693497	undirected
CL12076.Contig3_All	CL21261.Contig7_All	0.058727353	undirected
CL12076.Contig3_All	CL21261.Contig20_All	0.041197977	undirected
CL12076.Contig3_All	CL20932.Contig6_All	0.034753925	undirected
CL12076.Contig3_All	Unigene98464_All	0.104501435	undirected
CL12076.Contig3_All	CL21070.Contig13_All	0.227476131	undirected
CL12076.Contig3_All	CL17244.Contig2_All	0.221604656	undirected
CL12076.Contig3_All	CL1632.Contig9_All	0.043587656	undirected
CL12076.Contig3_All	Unigene49561_All	0.112559895	undirected
CL12076.Contig3_All	CL19486.Contig3_All	0.026781949	undirected
CL12076.Contig3_All	CL2878.Contig3_All	0.028018334	undirected
CL12076.Contig3_All	Unigene33285_All	0.159024536	undirected
CL12076.Contig3_All	CL4609.Contig6_All	0.214019406	undirected
CL12076.Contig3_All	CL303.Contig48_All	0.021239528	undirected
CL12076.Contig3_All	Unigene120732_All	0.034457496	undirected
CL12076.Contig3_All	CL20137.Contig1_All	0.036459067	undirected
CL12076.Contig3_All	CL1691.Contig8_All	0.025529636	undirected
CL12076.Contig3_All	CL7924.Contig2_All	0.031584947	undirected
CL12076.Contig3_All	Unigene33118_All	0.053778685	undirected
CL12076.Contig3_All	Unigene119567_All	0.101218536	undirected
CL12076.Contig3_All	CL13115.Contig2_All	0.092272719	undirected
CL12076.Contig3_All	CL6752.Contig3_All	0.038014417	undirected
CL12076.Contig3_All	Unigene131052_All	0.126187839	undirected
CL12076.Contig3_All	CL21261.Contig11_All	0.062191872	undirected
CL12076.Contig3_All	CL9616.Contig11_All	0.1689746	undirected
CL12076.Contig3_All	CL6429.Contig3_All	0.107687599	undirected
CL12076.Contig3_All	CL20891.Contig3_All	0.089427308	undirected
CL12076.Contig3_All	CL10298.Contig2_All	0.188471552	undirected
CL12076.Contig3_All	CL15282.Contig1_All	0.286904078	undirected
CL12076.Contig3_All	CL8868.Contig3_All	0.118865369	undirected
CL12076.Contig3_All	Unigene7998_All	0.030597156	undirected
CL12076.Contig3_All	CL8734.Contig6_All	0.147117803	undirected
CL12076.Contig3_All	Unigene119151_All	0.026676859	undirected
CL12076.Contig3_All	Unigene34789_All	0.037705492	undirected
CL12076.Contig3_All	CL2238.Contig3_All	0.036510843	undirected
CL12076.Contig3_All	Unigene18891_All	0.041731715	undirected
CL12076.Contig3_All	CL13485.Contig3_All	0.03897866	undirected
CL12076.Contig3_All	CL8352.Contig6_All	0.287222444	undirected
CL12076.Contig3_All	CL21261.Contig24_All	0.020996418	undirected
CL12076.Contig3_All	CL4609.Contig2_All	0.238696874	undirected
CL12076.Contig3_All	Unigene32696_All	0.200453212	undirected
CL12076.Contig3_All	CL21070.Contig38_All	0.068988197	undirected
CL12076.Contig3_All	CL20137.Contig10_All	0.021137832	undirected
CL12076.Contig3_All	Unigene33290_All	0.165364619	undirected
CL12076.Contig3_All	CL9371.Contig4_All	0.065204785	undirected
CL12076.Contig3_All	Unigene30094_All	0.02541054	undirected
CL12076.Contig3_All	Unigene59555_All	0.308541893	undirected
CL12076.Contig3_All	Unigene99434_All	0.092960159	undirected
CL12076.Contig3_All	CL11261.Contig2_All	0.026741718	undirected
CL12076.Contig3_All	CL2165.Contig19_All	0.024867818	undirected
CL12076.Contig3_All	Unigene38376_All	0.069315589	undirected
CL12076.Contig3_All	CL2186.Contig7_All	0.036259212	undirected
CL12076.Contig3_All	CL8352.Contig2_All	0.171248493	undirected
CL12076.Contig3_All	Unigene62844_All	0.029161341	undirected
CL12076.Contig3_All	CL9115.Contig3_All	0.027068423	undirected
CL12076.Contig3_All	Unigene42647_All	0.093680777	undirected
CL12076.Contig3_All	CL15804.Contig3_All	0.083376475	undirected
CL12076.Contig3_All	CL10340.Contig3_All	0.320450311	undirected
CL12076.Contig3_All	CL10732.Contig1_All	0.028679288	undirected
CL12076.Contig3_All	CL20891.Contig7_All	0.274537363	undirected
CL12076.Contig3_All	CL13314.Contig3_All	0.253018695	undirected
CL12076.Contig3_All	CL10514.Contig1_All	0.083245864	undirected
CL12076.Contig3_All	CL12429.Contig1_All	0.033077261	undirected
CL12076.Contig3_All	CL5819.Contig11_All	0.066930213	undirected
CL12076.Contig3_All	Unigene49092_All	0.020924996	undirected
CL12076.Contig3_All	Unigene49568_All	0.04476047	undirected
CL12076.Contig3_All	Unigene8123_All	0.138229215	undirected
CL12076.Contig3_All	CL2238.Contig7_All	0.040666958	undirected
CL12076.Contig3_All	CL9616.Contig8_All	0.149650205	undirected
CL12076.Contig3_All	CL8936.Contig1_All	0.182839745	undirected
CL12076.Contig3_All	CL6132.Contig8_All	0.039035162	undirected
CL12076.Contig3_All	CL874.Contig1_All	0.101765323	undirected
CL12076.Contig3_All	CL1433.Contig1_All	0.038806558	undirected
CL12076.Contig3_All	Unigene139172_All	0.226705113	undirected
CL12076.Contig3_All	CL8931.Contig2_All	0.052895077	undirected
CL12076.Contig3_All	Unigene33057_All	0.061908048	undirected
CL12076.Contig3_All	CL874.Contig14_All	0.022747915	undirected
CL12076.Contig3_All	Unigene38850_All	0.114210266	undirected
CL12076.Contig3_All	Unigene50224_All	0.040337241	undirected
CL12076.Contig3_All	Unigene67123_All	0.299751693	undirected
CL12076.Contig3_All	CL8821.Contig2_All	0.358605909	undirected
CL12076.Contig3_All	CL7342.Contig1_All	0.071433831	undirected
CL12076.Contig3_All	CL10565.Contig1_All	0.150485932	undirected
CL12076.Contig3_All	CL1154.Contig11_All	0.176709982	undirected
CL12076.Contig3_All	CL2018.Contig28_All	0.051505606	undirected
CL12076.Contig3_All	Unigene33289_All	0.106263586	undirected
CL12076.Contig3_All	CL21261.Contig18_All	0.057462805	undirected
CL12076.Contig3_All	Unigene11510_All	0.142765363	undirected
CL12076.Contig3_All	CL879.Contig4_All	0.189583205	undirected
CL12076.Contig3_All	CL18321.Contig1_All	0.065638943	undirected
CL12076.Contig3_All	CL15287.Contig3_All	0.058958937	undirected
CL12076.Contig3_All	CL3540.Contig1_All	0.07213815	undirected
CL12076.Contig3_All	Unigene44324_All	0.078219466	undirected
CL12076.Contig3_All	CL6907.Contig2_All	0.236636142	undirected
CL12076.Contig3_All	CL7968.Contig5_All	0.15054027	undirected
CL12076.Contig3_All	CL19209.Contig42_All	0.082690255	undirected
CL12076.Contig3_All	CL18694.Contig2_All	0.044064371	undirected
CL12076.Contig3_All	CL9371.Contig1_All	0.043331343	undirected
CL12076.Contig3_All	Unigene132714_All	0.036373591	undirected
CL12076.Contig3_All	Unigene38428_All	0.065983842	undirected
CL12076.Contig3_All	CL8734.Contig3_All	0.070319836	undirected
CL12076.Contig3_All	Unigene119402_All	0.128672366	undirected
CL12076.Contig3_All	Unigene1949_All	0.025205781	undirected
CL12076.Contig3_All	CL5306.Contig6_All	0.025710153	undirected
CL12076.Contig3_All	CL9837.Contig5_All	0.207355056	undirected
CL12076.Contig3_All	CL19610.Contig2_All	0.038319278	undirected
CL12076.Contig3_All	CL2253.Contig1_All	0.293311199	undirected
CL12076.Contig3_All	Unigene5668_All	0.086753924	undirected
CL12076.Contig3_All	CL8821.Contig6_All	0.358072835	undirected
CL12076.Contig3_All	CL21261.Contig14_All	0.051896628	undirected
CL12076.Contig3_All	CL2018.Contig24_All	0.368097766	undirected
CL12076.Contig3_All	Unigene33053_All	0.042116134	undirected
CL12076.Contig3_All	CL12290.Contig2_All	0.22171565	undirected
CL12076.Contig3_All	CL4089.Contig2_All	0.034459853	undirected
CL12076.Contig3_All	CL7569.Contig9_All	0.023052085	undirected
CL12076.Contig3_All	CL5306.Contig2_All	0.092340899	undirected
CL12076.Contig3_All	Unigene26704_All	0.048467598	undirected
CL12076.Contig3_All	CL8114.Contig1_All	0.245156298	undirected
CL12076.Contig3_All	CL158.Contig7_All	0.04706302	undirected
CL12076.Contig3_All	CL20137.Contig9_All	0.077448479	undirected
CL12076.Contig3_All	CL7968.Contig1_All	0.115990264	undirected
CL12076.Contig3_All	CL17391.Contig23_All	0.035675671	undirected
CL12076.Contig3_All	CL11360.Contig8_All	0.19966705	undirected
CL12076.Contig3_All	CL1154.Contig7_All	0.06660321	undirected
CL12076.Contig3_All	CL654.Contig9_All	0.294718008	undirected
CL12076.Contig3_All	CL2018.Contig22_All	0.353664294	undirected
CL12076.Contig3_All	CL6429.Contig7_All	0.319505834	undirected
CL12076.Contig3_All	CL12188.Contig5_All	0.137973633	undirected
CL12076.Contig3_All	CL1980.Contig31_All	0.299074391	undirected
CL12076.Contig3_All	Unigene22784_All	0.025175517	undirected
CL12076.Contig3_All	CL4609.Contig5_All	0.161561704	undirected
CL12076.Contig3_All	CL15958.Contig5_All	0.089947689	undirected
CL12076.Contig3_All	Unigene39926_All	0.05288703	undirected
CL12076.Contig3_All	CL8352.Contig3_All	0.107549069	undirected
CL12076.Contig3_All	CL303.Contig47_All	0.0832115	undirected
CL12076.Contig3_All	CL386.Contig21_All	0.101238241	undirected
CL12076.Contig3_All	CL8716.Contig7_All	0.031977214	undirected
CL12076.Contig3_All	Unigene86407_All	0.037330019	undirected
CL12076.Contig3_All	CL20558.Contig1_All	0.0359697	undirected
CL12076.Contig3_All	Unigene17460_All	0.041798622	undirected
CL12076.Contig3_All	CL8821.Contig7_All	0.349849808	undirected
CL12076.Contig3_All	Unigene38141_All	0.083536353	undirected
CL12076.Contig3_All	CL15009.Contig1_All	0.158432326	undirected
CL12076.Contig3_All	Unigene119406_All	0.112631156	undirected
CL12076.Contig3_All	CL21084.Contig5_All	0.089935429	undirected
CL12076.Contig3_All	CL20932.Contig5_All	0.022705509	undirected
CL12076.Contig3_All	CL2638.Contig2_All	0.022493965	undirected
CL12076.Contig3_All	Unigene16893_All	0.020921638	undirected
CL12076.Contig3_All	Unigene33108_All	0.114568672	undirected
CL12076.Contig3_All	Unigene50450_All	0.354693787	undirected
CL12076.Contig3_All	CL1155.Contig3_All	0.042486794	undirected
CL12076.Contig3_All	CL303.Contig61_All	0.022994294	undirected
CL12076.Contig3_All	CL6429.Contig2_All	0.346429756	undirected
CL12076.Contig3_All	CL2165.Contig14_All	0.110941967	undirected
CL12076.Contig3_All	Unigene29799_All	0.052427835	undirected
CL12076.Contig3_All	CL1326.Contig9_All	0.084198443	undirected
CL12076.Contig3_All	CL2878.Contig10_All	0.053309822	undirected
CL12076.Contig3_All	CL13115.Contig1_All	0.113922947	undirected
CL12076.Contig3_All	CL4680.Contig4_All	0.04457528	undirected
CL12076.Contig3_All	CL21261.Contig4_All	0.043525208	undirected
CL12076.Contig3_All	Unigene33230_All	0.269462632	undirected
CL12076.Contig3_All	Unigene61927_All	0.256357607	undirected
CL12076.Contig3_All	CL21261.Contig10_All	0.061620394	undirected
CL12076.Contig3_All	Unigene6223_All	0.079049297	undirected
CL12076.Contig3_All	CL3217.Contig22_All	0.034813836	undirected
CL12076.Contig3_All	CL13644.Contig5_All	0.040221258	undirected
CL12076.Contig3_All	CL2650.Contig20_All	0.051881468	undirected
CL12076.Contig3_All	CL9616.Contig10_All	0.229422734	undirected
CL12076.Contig3_All	CL605.Contig67_All	0.042702274	undirected
CL12076.Contig3_All	CL9985.Contig3_All	0.051306777	undirected
CL12076.Contig3_All	CL20891.Contig6_All	0.285894126	undirected
CL12076.Contig3_All	Unigene22491_All	0.052621119	undirected
CL12076.Contig3_All	CL5306.Contig13_All	0.058654059	undirected
CL12076.Contig3_All	CL10551.Contig2_All	0.248510781	undirected
CL12076.Contig3_All	CL20932.Contig1_All	0.148045455	undirected
CL12076.Contig3_All	CL11047.Contig1_All	0.126818657	undirected
CL12076.Contig3_All	CL18622.Contig8_All	0.026389602	undirected
CL12076.Contig3_All	CL16868.Contig2_All	0.03819265	undirected
CL12076.Contig3_All	CL13485.Contig4_All	0.157217343	undirected
CL12076.Contig3_All	CL6724.Contig3_All	0.356138803	undirected
CL12076.Contig3_All	Unigene11622_All	0.256384248	undirected
CL12076.Contig3_All	CL4609.Contig1_All	0.059477661	undirected
CL12076.Contig3_All	Unigene23028_All	0.050221469	undirected
CL12076.Contig3_All	Unigene86175_All	0.079078439	undirected
CL12076.Contig3_All	Unigene121100_All	0.314633757	undirected
CL12076.Contig3_All	Unigene35537_All	0.065462005	undirected
CL12076.Contig3_All	CL11754.Contig3_All	0.030111407	undirected
CL12076.Contig3_All	CL20028.Contig12_All	0.05309608	undirected
CL12076.Contig3_All	CL21070.Contig25_All	0.105623743	undirected
CL12076.Contig3_All	CL2018.Contig15_All	0.110287937	undirected
CL12076.Contig3_All	CL879.Contig1_All	0.050126219	undirected
CL12076.Contig3_All	CL20570.Contig7_All	0.051403511	undirected
CL12076.Contig3_All	CL13644.Contig1_All	0.03136796	undirected
CL12076.Contig3_All	Unigene11049_All	0.049852332	undirected
CL12076.Contig3_All	CL1980.Contig10_All	0.026896599	undirected
CL12076.Contig3_All	Unigene35523_All	0.183966479	undirected
CL12076.Contig3_All	CL6758.Contig2_All	0.117165443	undirected
CL12076.Contig3_All	CL3204.Contig1_All	0.064029579	undirected
CL12076.Contig3_All	CL20137.Contig11_All	0.030291485	undirected
CL12076.Contig3_All	CL6907.Contig1_All	0.149386025	undirected
CL12076.Contig3_All	Unigene17226_All	0.065563594	undirected
CL12076.Contig3_All	CL2253.Contig6_All	0.21310436	undirected
CL12076.Contig3_All	CL10732.Contig2_All	0.052025177	undirected
CL12076.Contig3_All	Unigene132135_All	0.063008778	undirected
CL12076.Contig3_All	CL7342.Contig2_All	0.070597894	undirected
CL12076.Contig3_All	CL5569.Contig1_All	0.154403073	undirected
CL12076.Contig3_All	CL11129.Contig4_All	0.065686061	undirected
CL12076.Contig3_All	CL8716.Contig2_All	0.044290822	undirected
CL12076.Contig3_All	CL1731.Contig1_All	0.114175549	undirected
CL12076.Contig3_All	CL7968.Contig4_All	0.206582422	undirected
CL12076.Contig3_All	CL19471.Contig15_All	0.057299279	undirected
CL12076.Contig3_All	Unigene50876_All	0.087419917	undirected
CL12076.Contig3_All	CL2018.Contig19_All	0.346039742	undirected
CL12076.Contig3_All	CL874.Contig4_All	0.040555559	undirected
CL12076.Contig3_All	Unigene58778_All	0.045264371	undirected
CL12076.Contig3_All	CL3493.Contig1_All	0.028027564	undirected
CL12076.Contig3_All	CL16934.Contig4_All	0.061337524	undirected
CL12076.Contig3_All	CL11360.Contig3_All	0.311386133	undirected
CL12076.Contig3_All	CL11368.Contig4_All	0.036574312	undirected
CL12076.Contig3_All	CL8352.Contig7_All	0.302915542	undirected
CL12076.Contig3_All	CL3217.Contig16_All	0.063319945	undirected
CL12076.Contig3_All	CL21070.Contig16_All	0.165884029	undirected
CL12076.Contig3_All	CL748.Contig6_All	0.038687537	undirected
CL12076.Contig3_All	CL5306.Contig7_All	0.050364278	undirected
CL12076.Contig3_All	CL5819.Contig3_All	0.266774547	undirected
CL12076.Contig3_All	CL21084.Contig1_All	0.075000614	undirected
CL12076.Contig3_All	Unigene33113_All	0.069705447	undirected
CL12076.Contig3_All	Unigene1161_All	0.025050668	undirected
CL12076.Contig3_All	CL1433.Contig4_All	0.025828972	undirected
CL12076.Contig3_All	CL9837.Contig4_All	0.150535553	undirected
CL12076.Contig3_All	Unigene132713_All	0.026215691	undirected
CL12076.Contig3_All	CL2253.Contig2_All	0.284342162	undirected
CL12076.Contig3_All	CL3982.Contig12_All	0.059833491	undirected
CL12076.Contig3_All	CL2018.Contig25_All	0.060279933	undirected
CL12076.Contig3_All	CL2165.Contig23_All	0.041863954	undirected
CL12076.Contig3_All	CL8821.Contig3_All	0.321205144	undirected
CL12076.Contig3_All	CL8734.Contig4_All	0.215516914	undirected
CL12076.Contig3_All	Unigene50142_All	0.249479008	undirected
CL12076.Contig3_All	CL6153.Contig5_All	0.350405105	undirected
CL12076.Contig3_All	CL7569.Contig8_All	0.057034925	undirected
CL12076.Contig3_All	CL11360.Contig7_All	0.348900117	undirected
CL12076.Contig3_All	CL2018.Contig8_All	0.03544793	undirected
CL12076.Contig3_All	CL6261.Contig2_All	0.021749296	undirected
CL12076.Contig3_All	CL6429.Contig6_All	0.068597248	undirected
CL12076.Contig3_All	CL3681.Contig20_All	0.226563638	undirected
CL12076.Contig3_All	CL18382.Contig3_All	0.05529809	undirected
CL12076.Contig3_All	Unigene121425_All	0.039137196	undirected
CL12076.Contig3_All	Unigene38429_All	0.045426176	undirected
CL12076.Contig3_All	CL12188.Contig6_All	0.068625256	undirected
CL12076.Contig3_All	Unigene42911_All	0.136030027	undirected
CL12076.Contig3_All	Unigene58780_All	0.05597858	undirected
CL12076.Contig3_All	Unigene32648_All	0.088127448	undirected
CL12076.Contig3_All	CL1056.Contig1_All	0.044915641	undirected
CL12076.Contig3_All	Unigene38714_All	0.073455467	undirected
CL12076.Contig3_All	CL874.Contig8_All	0.024356379	undirected
CL12076.Contig3_All	CL3689.Contig4_All	0.033171425	undirected
CL12076.Contig3_All	CL5306.Contig3_All	0.087735013	undirected
CL12076.Contig3_All	CL8655.Contig1_All	0.049290863	undirected
CL12076.Contig3_All	CL18269.Contig2_All	0.11107386	undirected
CL12076.Contig3_All	CL1326.Contig6_All	0.094416281	undirected
CL12076.Contig3_All	CL2648.Contig2_All	0.352230578	undirected
CL12076.Contig3_All	CL4417.Contig3_All	0.354363362	undirected
CL12076.Contig3_All	Unigene85961_All	0.021697973	undirected
CL12076.Contig3_All	Unigene98151_All	0.030346372	undirected
CL12076.Contig3_All	CL357.Contig10_All	0.075553306	undirected
CL12076.Contig3_All	Unigene2200_All	0.35496016	undirected
CL12076.Contig3_All	CL9216.Contig11_All	0.05280177	undirected
CL12076.Contig3_All	Unigene61613_All	0.072479309	undirected
CL12076.Contig3_All	CL357.Contig7_All	0.06363149	undirected
CL12076.Contig3_All	Unigene24885_All	0.046288369	undirected
CL12076.Contig3_All	CL1341.Contig7_All	0.17986945	undirected
CL12076.Contig3_All	CL4780.Contig3_All	0.036088774	undirected
CL12076.Contig3_All	CL3463.Contig8_All	0.310559491	undirected
CL12076.Contig3_All	CL13869.Contig3_All	0.039528402	undirected
CL12076.Contig3_All	CL2651.Contig2_All	0.099587311	undirected
CL12076.Contig3_All	Unigene4534_All	0.070395979	undirected
CL12076.Contig3_All	Unigene58666_All	0.360366884	undirected
CL12076.Contig3_All	CL12096.Contig1_All	0.028581981	undirected
CL12076.Contig3_All	CL24.Contig3_All	0.163467419	undirected
CL12076.Contig3_All	CL2474.Contig1_All	0.32041725	undirected
CL12076.Contig3_All	CL19235.Contig1_All	0.035712089	undirected
CL12076.Contig3_All	Unigene53478_All	0.150288965	undirected
CL12076.Contig3_All	CL8816.Contig6_All	0.024051565	undirected
CL12076.Contig3_All	Unigene49518_All	0.051445619	undirected
CL12076.Contig3_All	CL10162.Contig1_All	0.038521236	undirected
CL12076.Contig3_All	Unigene21993_All	0.035874523	undirected
CL12076.Contig3_All	CL5365.Contig7_All	0.050588612	undirected
CL12076.Contig3_All	CL4534.Contig2_All	0.231859689	undirected
CL12076.Contig3_All	CL303.Contig28_All	0.038887197	undirected
CL12076.Contig3_All	Unigene58614_All	0.043139179	undirected
CL12076.Contig3_All	CL2878.Contig11_All	0.039450961	undirected
CL12076.Contig3_All	CL15048.Contig1_All	0.021477329	undirected
CL12076.Contig3_All	Unigene49795_All	0.062024925	undirected
CL12076.Contig3_All	CL303.Contig19_All	0.048792395	undirected
CL12076.Contig3_All	CL11241.Contig2_All	0.113334673	undirected
CL12076.Contig3_All	CL3463.Contig4_All	0.300522526	undirected
CL12076.Contig3_All	CL5708.Contig3_All	0.028742195	undirected
CL12076.Contig3_All	Unigene58157_All	0.037330019	undirected
CL12076.Contig3_All	CL357.Contig3_All	0.145555092	undirected
CL12076.Contig3_All	CL3810.Contig3_All	0.02119579	undirected
CL12076.Contig3_All	Unigene62599_All	0.225219224	undirected
CL12076.Contig3_All	Unigene85281_All	0.032070421	undirected
CL12076.Contig3_All	Unigene44208_All	0.265415832	undirected
CL12076.Contig3_All	CL9298.Contig3_All	0.133965386	undirected
CL12076.Contig3_All	Unigene55191_All	0.071771267	undirected
CL12076.Contig3_All	CL2906.Contig2_All	0.217997568	undirected
CL12076.Contig3_All	CL357.Contig23_All	0.023048274	undirected
CL12076.Contig3_All	Unigene4455_All	0.027670624	undirected
CL12076.Contig3_All	Unigene32799_All	0.087751199	undirected
CL12076.Contig3_All	CL13754.Contig1_All	0.104371258	undirected
CL12076.Contig3_All	CL10255.Contig3_All	0.031351956	undirected
CL12076.Contig3_All	Unigene22479_All	0.022435518	undirected
CL12076.Contig3_All	CL3412.Contig4_All	0.034343957	undirected
CL12076.Contig3_All	CL3681.Contig16_All	0.21773722	undirected
CL12076.Contig3_All	CL3972.Contig8_All	0.040823188	undirected
CL12076.Contig3_All	Unigene32682_All	0.032519764	undirected
CL12076.Contig3_All	CL286.Contig9_All	0.036955254	undirected
CL12076.Contig3_All	CL890.Contig4_All	0.024977851	undirected
CL12076.Contig3_All	Unigene15053_All	0.0895337	undirected
CL12076.Contig3_All	CL8555.Contig1_All	0.190694305	undirected
CL12076.Contig3_All	Unigene58474_All	0.077303697	undirected
CL12076.Contig3_All	CL3463.Contig15_All	0.253830269	undirected
CL12076.Contig3_All	Unigene1399_All	0.022776007	undirected
CL12076.Contig3_All	Unigene43698_All	0.372553188	undirected
CL12076.Contig3_All	CL16939.Contig1_All	0.336742799	undirected
CL12076.Contig3_All	Unigene64760_All	0.038789722	undirected
CL12076.Contig3_All	Unigene23600_All	0.048810191	undirected
CL12076.Contig3_All	Unigene27261_All	0.270201632	undirected
CL12076.Contig3_All	Unigene38908_All	0.021380945	undirected
CL12076.Contig3_All	Unigene27255_All	0.080328897	undirected
CL12076.Contig3_All	CL286.Contig12_All	0.344559082	undirected
CL12076.Contig3_All	CL16420.Contig3_All	0.029725592	undirected
CL12076.Contig3_All	CL3737.Contig3_All	0.021120921	undirected
CL12076.Contig3_All	CL1521.Contig1_All	0.037036384	undirected
CL12076.Contig3_All	CL9569.Contig5_All	0.224986657	undirected
CL12076.Contig3_All	CL3764.Contig2_All	0.291626204	undirected
CL12076.Contig3_All	CL13197.Contig2_All	0.036557877	undirected
CL12076.Contig3_All	CL12550.Contig2_All	0.286495357	undirected
CL12076.Contig3_All	Unigene67445_All	0.280687953	undirected
CL12076.Contig3_All	Unigene48499_All	0.106443247	undirected
CL12076.Contig3_All	Unigene49325_All	0.043678231	undirected
CL12076.Contig3_All	Unigene27431_All	0.046807567	undirected
CL12076.Contig3_All	CL8816.Contig14_All	0.026861516	undirected
CL12076.Contig3_All	CL16545.Contig1_All	0.248477284	undirected
CL12076.Contig3_All	CL19180.Contig9_All	0.059612645	undirected
CL12076.Contig3_All	Unigene131760_All	0.040798293	undirected
CL12076.Contig3_All	CL3463.Contig12_All	0.232458844	undirected
CL12076.Contig3_All	CL14536.Contig1_All	0.03824658	undirected
CL12076.Contig3_All	CL15816.Contig1_All	0.218851581	undirected
CL12076.Contig3_All	CL3972.Contig5_All	0.023960533	undirected
CL12076.Contig3_All	CL5483.Contig2_All	0.127522437	undirected
CL12076.Contig3_All	Unigene85254_All	0.243911639	undirected
CL12076.Contig3_All	CL5009.Contig4_All	0.041719378	undirected
CL12076.Contig3_All	CL7308.Contig1_All	0.023580812	undirected
CL12076.Contig3_All	Unigene49831_All	0.209715673	undirected
CL12076.Contig3_All	Unigene22345_All	0.023553022	undirected
CL12076.Contig3_All	CL7170.Contig1_All	0.155557343	undirected
CL12076.Contig3_All	CL1090.Contig6_All	0.238191366	undirected
CL12076.Contig3_All	Unigene41017_All	0.031984962	undirected
CL12076.Contig3_All	Unigene61598_All	0.037625442	undirected
CL12076.Contig3_All	Unigene52087_All	0.157914925	undirected
CL12076.Contig3_All	Unigene24342_All	0.187310645	undirected
CL12076.Contig3_All	CL13349.Contig3_All	0.042254078	undirected
CL12076.Contig3_All	Unigene58970_All	0.053885049	undirected
CL12076.Contig3_All	CL9344.Contig8_All	0.023113216	undirected
CL12076.Contig3_All	Unigene50513_All	0.06151698	undirected
CL12076.Contig3_All	Unigene22902_All	0.211868289	undirected
CL12076.Contig3_All	Unigene10932_All	0.054703185	undirected
CL12076.Contig3_All	CL8830.Contig3_All	0.300265069	undirected
CL12076.Contig3_All	CL4814.Contig3_All	0.075849691	undirected
CL12076.Contig3_All	Unigene60436_All	0.021887789	undirected
CL12076.Contig3_All	Unigene37563_All	0.271987151	undirected
CL12076.Contig3_All	Unigene62763_All	0.246028274	undirected
CL12076.Contig3_All	CL3972.Contig1_All	0.033626985	undirected
CL12076.Contig3_All	Unigene6548_All	0.347381157	undirected
CL12076.Contig3_All	Unigene31109_All	0.056062504	undirected
CL12076.Contig3_All	CL926.Contig2_All	0.039543167	undirected
CL12076.Contig3_All	Unigene682_All	0.028740873	undirected
CL12076.Contig3_All	CL9686.Contig1_All	0.307086845	undirected
CL12076.Contig3_All	CL3035.Contig30_All	0.057981826	undirected
CL12076.Contig3_All	Unigene7800_All	0.098597674	undirected
CL12076.Contig3_All	CL20501.Contig9_All	0.021229929	undirected
CL12076.Contig3_All	Unigene40250_All	0.076167708	undirected
CL12076.Contig3_All	CL19348.Contig2_All	0.091874699	undirected
CL12076.Contig3_All	CL5627.Contig3_All	0.051881036	undirected
CL12076.Contig3_All	Unigene27181_All	0.208351272	undirected
CL12076.Contig3_All	Unigene58525_All	0.330814928	undirected
CL12076.Contig3_All	Unigene22528_All	0.079059767	undirected
CL12076.Contig3_All	CL357.Contig14_All	0.06191564	undirected
CL12076.Contig3_All	CL10048.Contig3_All	0.251695951	undirected
CL12076.Contig3_All	CL10995.Contig1_All	0.021699196	undirected
CL12076.Contig3_All	Unigene4504_All	0.266614941	undirected
CL12076.Contig3_All	CL12093.Contig1_All	0.04215101	undirected
CL12076.Contig3_All	CL21287.Contig1_All	0.168691621	undirected
CL12076.Contig3_All	CL3035.Contig6_All	0.03929705	undirected
CL12076.Contig3_All	Unigene43483_All	0.027992943	undirected
CL12076.Contig3_All	CL6371.Contig1_All	0.048673355	undirected
CL12076.Contig3_All	CL20304.Contig2_All	0.359326218	undirected
CL12076.Contig3_All	CL3463.Contig7_All	0.284350191	undirected
CL12076.Contig3_All	CL20709.Contig5_All	0.032498337	undirected
CL12076.Contig3_All	CL18704.Contig1_All	0.274719793	undirected
CL12076.Contig3_All	CL2651.Contig1_All	0.051648635	undirected
CL12076.Contig3_All	CL10162.Contig2_All	0.295834463	undirected
CL12076.Contig3_All	Unigene85291_All	0.049188635	undirected
CL12076.Contig3_All	CL8598.Contig1_All	0.068060773	undirected
CL12076.Contig3_All	CL19180.Contig17_All	0.059894165	undirected
CL12076.Contig3_All	CL7719.Contig1_All	0.334957472	undirected
CL12076.Contig3_All	CL19890.Contig3_All	0.041953772	undirected
CL12076.Contig3_All	CL1090.Contig4_All	0.168473188	undirected
CL12076.Contig3_All	Unigene61952_All	0.315258076	undirected
CL12076.Contig3_All	CL303.Contig29_All	0.027630748	undirected
CL12076.Contig3_All	Unigene58678_All	0.053044071	undirected
CL12076.Contig3_All	Unigene58791_All	0.363396196	undirected
CL12076.Contig3_All	CL458.Contig24_All	0.038146563	undirected
CL12076.Contig3_All	Unigene16501_All	0.07452805	undirected
CL12076.Contig3_All	Unigene10924_All	0.037857601	undirected
CL12076.Contig3_All	CL4417.Contig2_All	0.273501395	undirected
CL12076.Contig3_All	CL2279.Contig24_All	0.040012128	undirected
CL12076.Contig3_All	CL1678.Contig24_All	0.028562315	undirected
CL12076.Contig3_All	CL3463.Contig14_All	0.233490969	undirected
CL12076.Contig3_All	CL357.Contig22_All	0.025565249	undirected
CL12076.Contig3_All	CL3035.Contig2_All	0.061382973	undirected
CL12076.Contig3_All	CL8816.Contig5_All	0.032363693	undirected
CL12076.Contig3_All	CL20945.Contig1_All	0.226544905	undirected
CL12076.Contig3_All	Unigene50261_All	0.040962522	undirected
CL12076.Contig3_All	CL456.Contig3_All	0.040070832	undirected
CL12076.Contig3_All	CL3463.Contig3_All	0.323663508	undirected
CL12076.Contig3_All	CL7276.Contig3_All	0.029299736	undirected
CL12076.Contig3_All	Unigene11018_All	0.056980388	undirected
CL12076.Contig3_All	CL8816.Contig10_All	0.021723038	undirected
CL12076.Contig3_All	CL357.Contig4_All	0.046085164	undirected
CL12076.Contig3_All	Unigene63581_All	0.033082789	undirected
CL12076.Contig3_All	Unigene32929_All	0.042653593	undirected
CL12076.Contig3_All	CL7191.Contig4_All	0.027281759	undirected
CL12076.Contig3_All	Unigene43496_All	0.042248544	undirected
CL12076.Contig3_All	Unigene44207_All	0.302479432	undirected
CL12076.Contig3_All	CL19180.Contig6_All	0.030125297	undirected
CL12076.Contig3_All	Unigene50191_All	0.046785168	undirected
CL12076.Contig3_All	Unigene10440_All	0.053696088	undirected
CL12076.Contig3_All	CL8555.Contig2_All	0.048378011	undirected
CL12076.Contig3_All	CL4389.Contig1_All	0.021037555	undirected
CL12076.Contig3_All	Unigene11160_All	0.021393013	undirected
CL12076.Contig3_All	CL7817.Contig3_All	0.125145403	undirected
CL12076.Contig3_All	CL8816.Contig9_All	0.02230903	undirected
CL12076.Contig3_All	CL10551.Contig4_All	0.086082334	undirected
CL12076.Contig3_All	CL14962.Contig1_All	0.028102743	undirected
CL12076.Contig3_All	CL1370.Contig4_All	0.031038666	undirected
CL12076.Contig3_All	CL15009.Contig3_All	0.353863056	undirected
CL12076.Contig3_All	CL9216.Contig6_All	0.050321563	undirected
CL12076.Contig3_All	CL18759.Contig5_All	0.243205091	undirected
CL12076.Contig3_All	CL8816.Contig1_All	0.052739753	undirected
CL12076.Contig3_All	CL357.Contig17_All	0.033801776	undirected
CL12076.Contig3_All	CL7383.Contig1_All	0.158041225	undirected
CL12076.Contig3_All	Unigene6843_All	0.062588998	undirected
CL12076.Contig3_All	Unigene97179_All	0.022982421	undirected
CL12076.Contig3_All	Unigene28315_All	0.21803025	undirected
CL12076.Contig3_All	CL12550.Contig1_All	0.148558008	undirected
CL12076.Contig3_All	CL7501.Contig5_All	0.051083094	undirected
CL12076.Contig3_All	CL4371.Contig6_All	0.094292442	undirected
CL12076.Contig3_All	CL16420.Contig4_All	0.175857741	undirected
CL12076.Contig3_All	Unigene35781_All	0.154734621	undirected
CL12076.Contig3_All	Unigene36171_All	0.145449295	undirected
CL12076.Contig3_All	CL18759.Contig10_All	0.065920447	undirected
CL12076.Contig3_All	CL14132.Contig1_All	0.035272093	undirected
CL12076.Contig3_All	CL5009.Contig3_All	0.037056842	undirected
CL12076.Contig3_All	CL3737.Contig2_All	0.047203794	undirected
CL12076.Contig3_All	Unigene22103_All	0.260900433	undirected
CL12076.Contig3_All	CL20375.Contig15_All	0.025642781	undirected
CL12076.Contig3_All	Unigene49832_All	0.319615029	undirected
CL12076.Contig3_All	CL286.Contig13_All	0.332059428	undirected
CL12076.Contig3_All	CL3463.Contig11_All	0.312222137	undirected
CL12076.Contig3_All	CL14820.Contig6_All	0.020004354	undirected
CL12076.Contig3_All	Unigene51231_All	0.021196005	undirected
CL12076.Contig3_All	CL3972.Contig4_All	0.035396066	undirected
CL12076.Contig3_All	Unigene54337_All	0.294446712	undirected
CL12076.Contig3_All	CL20626.Contig10_All	0.17040479	undirected
CL12076.Contig3_All	CL2346.Contig7_All	0.045557653	undirected
CL12076.Contig3_All	Unigene54374_All	0.07713549	undirected
CL12076.Contig3_All	Unigene683_All	0.075808572	undirected
CL12076.Contig3_All	Unigene42437_All	0.095920579	undirected
CL12076.Contig3_All	Unigene27243_All	0.353776781	undirected
CL12076.Contig3_All	CL3721.Contig1_All	0.123032904	undirected
CL12076.Contig3_All	CL926.Contig1_All	0.035838058	undirected
CL12076.Contig3_All	Unigene58665_All	0.367045302	undirected
CL12076.Contig3_All	Unigene67137_All	0.266548246	undirected
CL12076.Contig3_All	Unigene27252_All	0.240317432	undirected
CL12076.Contig3_All	Unigene22096_All	0.27182189	undirected
CL12076.Contig3_All	CL1063.Contig15_All	0.32869693	undirected
CL12076.Contig3_All	Unigene16485_All	0.326777431	undirected
CL12076.Contig3_All	CL15634.Contig1_All	0.131427034	undirected
CL12076.Contig3_All	CL2878.Contig7_All	0.032804966	undirected
CL12076.Contig3_All	Unigene28190_All	0.205248235	undirected
CL12076.Contig3_All	Unigene2873_All	0.049766386	undirected
CL12076.Contig3_All	CL7305.Contig6_All	0.022281368	undirected
CL12076.Contig3_All	CL9344.Contig9_All	0.030902474	undirected
CL12076.Contig3_All	CL20783.Contig4_All	0.032474408	undirected
CL12076.Contig3_All	CL4371.Contig2_All	0.060053863	undirected
CL12076.Contig3_All	CL10048.Contig2_All	0.099917707	undirected
CL12076.Contig3_All	Unigene6536_All	0.038191184	undirected
CL12076.Contig3_All	Unigene40579_All	0.195336311	undirected
CL12076.Contig3_All	CL5483.Contig5_All	0.309260465	undirected
CL12076.Contig3_All	Unigene610_All	0.062830141	undirected
CL12076.Contig3_All	CL13267.Contig3_All	0.026114162	undirected
CL12076.Contig3_All	CL2456.Contig1_All	0.028194991	undirected
CL12076.Contig3_All	CL2346.Contig3_All	0.042503375	undirected
CL12076.Contig3_All	CL1090.Contig1_All	0.339807844	undirected
CL12076.Contig3_All	CL4422.Contig2_All	0.060575658	undirected
CL12076.Contig3_All	CL8816.Contig17_All	0.02608525	undirected
CL12076.Contig3_All	Unigene223_All	0.251837849	undirected
CL12076.Contig3_All	CL5627.Contig4_All	0.047628112	undirected
CL12076.Contig3_All	CL13413.Contig2_All	0.045175943	undirected
CL12076.Contig3_All	CL20682.Contig1_All	0.025809578	undirected
CL12076.Contig3_All	Unigene58524_All	0.375913108	undirected
CL12076.Contig3_All	CL10162.Contig3_All	0.03272119	undirected
CL12076.Contig3_All	CL2304.Contig2_All	0.101103375	undirected
CL12076.Contig3_All	Unigene13475_All	0.034358207	undirected
CL12076.Contig3_All	CL12093.Contig2_All	0.04031079	undirected
CL12076.Contig3_All	Unigene30134_All	0.021284442	undirected
CL12076.Contig3_All	CL18812.Contig1_All	0.18048009	undirected
CL12076.Contig3_All	Unigene22109_All	0.044363651	undirected
CL12076.Contig3_All	CL19367.Contig2_All	0.071119851	undirected
CL12076.Contig3_All	CL2878.Contig3_All	0.028018334	undirected
CL12076.Contig3_All	CL6224.Contig12_All	0.039703432	undirected
CL12076.Contig3_All	Unigene38849_All	0.076796199	undirected
CL12076.Contig3_All	Unigene13563_All	0.110998726	undirected
CL12076.Contig3_All	Unigene50282_All	0.035098087	undirected
CL12076.Contig3_All	Unigene6125_All	0.338709895	undirected
CL12076.Contig3_All	Unigene29992_All	0.115318956	undirected
CL12076.Contig3_All	CL17121.Contig1_All	0.058691616	undirected
CL12076.Contig3_All	Unigene70430_All	0.362567988	undirected
CL12076.Contig3_All	Unigene66179_All	0.119913482	undirected
CL12076.Contig3_All	Unigene98732_All	0.02795745	undirected
CL12076.Contig3_All	CL17445.Contig1_All	0.041422583	undirected
CL12076.Contig3_All	Unigene27288_All	0.028478386	undirected
CL12076.Contig3_All	Unigene24840_All	0.025803529	undirected
CL12076.Contig3_All	CL1063.Contig12_All	0.325383874	undirected
CL12076.Contig3_All	CL15634.Contig2_All	0.106817446	undirected
CL12076.Contig3_All	CL4417.Contig1_All	0.27884644	undirected
CL12076.Contig3_All	CL2648.Contig4_All	0.175257082	undirected
CL12076.Contig3_All	Unigene14033_All	0.047731447	undirected
CL12076.Contig3_All	CL3035.Contig5_All	0.026152082	undirected
CL12076.Contig3_All	Unigene5015_All	0.184346735	undirected
CL12076.Contig3_All	Unigene18469_All	0.048033496	undirected
CL12076.Contig3_All	Unigene49223_All	0.051953009	undirected
CL12076.Contig3_All	Unigene58792_All	0.36039264	undirected
CL12076.Contig3_All	CL24.Contig1_All	0.178672982	undirected
CL12076.Contig3_All	CL3463.Contig6_All	0.151804158	undirected
CL12076.Contig3_All	Unigene62761_All	0.125600201	undirected
CL12076.Contig3_All	Unigene7998_All	0.030597156	undirected
CL12076.Contig3_All	Unigene33330_All	0.041454612	undirected
CL12076.Contig3_All	CL20679.Contig5_All	0.020049136	undirected
CL12076.Contig3_All	Unigene16034_All	0.129419274	undirected
CL12076.Contig3_All	CL7383.Contig4_All	0.043839727	undirected
CL12076.Contig3_All	CL6224.Contig16_All	0.029952237	undirected
CL12076.Contig3_All	Unigene26199_All	0.04346458	undirected
CL12076.Contig3_All	Unigene49766_All	0.13729622	undirected
CL12076.Contig3_All	CL14159.Contig1_All	0.027749353	undirected
CL12076.Contig3_All	Unigene32811_All	0.229816235	undirected
CL12076.Contig3_All	Unigene32680_All	0.026362318	undirected
CL12076.Contig3_All	CL3463.Contig13_All	0.28175732	undirected
CL12076.Contig3_All	CL357.Contig9_All	0.024878566	undirected
CL12076.Contig3_All	Unigene67742_All	0.093932879	undirected
CL12076.Contig3_All	Unigene32696_All	0.200453212	undirected
CL12076.Contig3_All	CL3035.Contig1_All	0.088456937	undirected
CL12076.Contig3_All	CL16939.Contig3_All	0.229061011	undirected
CL12076.Contig3_All	CL12960.Contig1_All	0.274154792	undirected
CL12076.Contig3_All	CL3463.Contig2_All	0.302372119	undirected
CL12076.Contig3_All	Unigene5247_All	0.025063343	undirected
CL12076.Contig3_All	CL9686.Contig6_All	0.218407106	undirected
CL12076.Contig3_All	Unigene16491_All	0.201172751	undirected
CL12076.Contig3_All	CL357.Contig5_All	0.05032175	undirected
CL12076.Contig3_All	Unigene59555_All	0.308541893	undirected
CL12076.Contig3_All	Unigene33609_All	0.354048947	undirected
CL12076.Contig3_All	CL4814.Contig8_All	0.213159942	undirected
CL12076.Contig3_All	Unigene67084_All	0.253671452	undirected
CL12076.Contig3_All	Unigene23300_All	0.127847297	undirected
CL12076.Contig3_All	Unigene44891_All	0.107766245	undirected
CL12076.Contig3_All	CL357.Contig21_All	0.045630773	undirected
CL12076.Contig3_All	CL11.Contig64_All	0.035148738	undirected
CL12076.Contig3_All	Unigene44206_All	0.220069974	undirected
CL12076.Contig3_All	CL21195.Contig4_All	0.142112845	undirected
CL12076.Contig3_All	CL10514.Contig1_All	0.083245864	undirected
CL12076.Contig3_All	Unigene49521_All	0.056535611	undirected
CL12076.Contig3_All	CL3463.Contig10_All	0.313878871	undirected
CL12076.Contig3_All	CL4371.Contig7_All	0.066175971	undirected
CL12076.Contig3_All	Unigene28001_All	0.107336894	undirected
CL12076.Contig3_All	Unigene49318_All	0.06776263	undirected
CL12076.Contig3_All	CL7949.Contig6_All	0.043784569	undirected
CL12076.Contig3_All	CL2658.Contig8_All	0.041108103	undirected
CL12076.Contig3_All	Unigene24418_All	0.049647686	undirected
CL12076.Contig3_All	Unigene13847_All	0.024603175	undirected
CL12076.Contig3_All	CL3412.Contig2_All	0.219991295	undirected
CL12076.Contig3_All	CL357.Contig16_All	0.035321016	undirected
CL12076.Contig3_All	Unigene49833_All	0.035479145	undirected
CL12076.Contig3_All	Unigene32943_All	0.062508445	undirected
CL12076.Contig3_All	Unigene43452_All	0.027454366	undirected
CL12076.Contig3_All	Unigene85475_All	0.062916981	undirected
CL12076.Contig3_All	Unigene61618_All	0.367016659	undirected
CL12076.Contig3_All	Unigene39955_All	0.109096336	undirected
CL12076.Contig3_All	CL357.Contig2_All	0.096722848	undirected
CL12076.Contig3_All	CL11284.Contig1_All	0.320937811	undirected
CL12076.Contig3_All	Unigene24181_All	0.320580904	undirected
CL12076.Contig3_All	CL18404.Contig2_All	0.038962374	undirected
CL12076.Contig3_All	CL8816.Contig4_All	0.023948973	undirected
CL12076.Contig3_All	CL4371.Contig11_All	0.029412898	undirected
CL12076.Contig3_All	CL16545.Contig3_All	0.309338727	undirected
CL12076.Contig3_All	Unigene58753_All	0.056321793	undirected
CL12076.Contig3_All	Unigene58664_All	0.370857689	undirected
CL12076.Contig3_All	CL5483.Contig4_All	0.230043389	undirected
CL12076.Contig3_All	Unigene59778_All	0.300825893	undirected
CL12076.Contig3_All	Unigene6274_All	0.206092699	undirected
CL12076.Contig3_All	CL20783.Contig5_All	0.04988184	undirected
CL12076.Contig3_All	Unigene59820_All	0.299514063	undirected
CL12076.Contig3_All	CL18759.Contig8_All	0.055425819	undirected
CL12076.Contig3_All	CL8816.Contig16_All	0.030322392	undirected
CL12076.Contig3_All	CL20682.Contig4_All	0.114072148	undirected
CL12076.Contig3_All	CL3035.Contig15_All	0.164490436	undirected
CL12076.Contig3_All	CL10048.Contig1_All	0.276914759	undirected
CL12076.Contig3_All	CL10995.Contig3_All	0.025872377	undirected
CL12076.Contig3_All	CL3681.Contig6_All	0.150184424	undirected
CL12076.Contig3_All	CL357.Contig12_All	0.020748169	undirected
CL12076.Contig3_All	Unigene60679_All	0.044763093	undirected
CL12076.Contig3_All	Unigene121367_All	0.062386094	undirected
CL12076.Contig3_All	CL3463.Contig9_All	0.318474015	undirected
CL12076.Contig3_All	CL13349.Contig1_All	0.034066262	undirected
CL12076.Contig3_All	CL8114.Contig1_All	0.245156298	undirected
CL12076.Contig3_All	CL17391.Contig23_All	0.035675671	undirected
CL12076.Contig3_All	Unigene49227_All	0.036049396	undirected
CL12076.Contig3_All	CL7745.Contig3_All	0.032518914	undirected
CL12076.Contig3_All	CL2228.Contig13_All	0.05663911	undirected
CL12076.Contig3_All	Unigene32806_All	0.167695013	undirected
CL12076.Contig3_All	CL7099.Contig5_All	0.039170324	undirected
CL12076.Contig3_All	CL9504.Contig11_All	0.022220264	undirected
CL12076.Contig3_All	CL7565.Contig1_All	0.287639704	undirected
CL12076.Contig3_All	CL4343.Contig1_All	0.0255224	undirected
CL12076.Contig3_All	Unigene65393_All	0.212492273	undirected
CL12076.Contig3_All	CL4534.Contig3_All	0.09756588	undirected
CL12076.Contig3_All	CL17391.Contig12_All	0.071348169	undirected
CL12076.Contig3_All	Unigene24974_All	0.036979793	undirected
CL12076.Contig3_All	Unigene14953_All	0.020746441	undirected
CL12076.Contig3_All	Unigene101037_All	0.046149798	undirected
CL12076.Contig3_All	CL21195.Contig5_All	0.135216387	undirected
CL12076.Contig3_All	CL13899.Contig1_All	0.236066724	undirected
CL12076.Contig3_All	CL4925.Contig7_All	0.041321476	undirected
CL12076.Contig3_All	CL13869.Contig2_All	0.086515768	undirected
CL12076.Contig3_All	CL3022.Contig6_All	0.050826389	undirected
CL12076.Contig3_All	CL20682.Contig2_All	0.036782215	undirected
CL12076.Contig3_All	CL3458.Contig7_All	0.02015584	undirected
CL12076.Contig3_All	CL4417.Contig4_All	0.362456336	undirected
CL12076.Contig3_All	CL2346.Contig1_All	0.025374183	undirected
CL12076.Contig3_All	CL6224.Contig1_All	0.023004689	undirected
CL12076.Contig3_All	CL15009.Contig1_All	0.158432326	undirected
CL12076.Contig3_All	CL9216.Contig10_All	0.029088185	undirected
CL12076.Contig3_All	CL170.Contig3_All	0.020124335	undirected
CL12076.Contig3_All	Unigene29799_All	0.052427835	undirected
CL12076.Contig3_All	Unigene43485_All	0.048797429	undirected
CL12076.Contig3_All	CL2878.Contig10_All	0.053309822	undirected
CL12076.Contig3_All	CL20756.Contig1_All	0.025586752	undirected
CL12076.Contig3_All	CL24.Contig2_All	0.115766212	undirected
CL12076.Contig3_All	Unigene6124_All	0.295970509	undirected
CL12076.Contig3_All	CL13468.Contig1_All	0.023422643	undirected
CL12076.Contig3_All	CL3463.Contig5_All	0.242857731	undirected
CL12076.Contig3_All	Unigene59750_All	0.079857958	undirected
CL12076.Contig3_All	CL3190.Contig3_All	0.020785407	undirected
CL12076.Contig3_All	CL15634.Contig3_All	0.039439368	undirected
CL12076.Contig3_All	Unigene9198_All	0.029038482	undirected
CL12076.Contig3_All	CL19180.Contig19_All	0.063405421	undirected
CL12076.Contig3_All	CL5365.Contig12_All	0.296807972	undirected
CL12076.Contig3_All	CL3035.Contig4_All	0.028275165	undirected
CL12076.Contig3_All	Unigene2582_All	0.084981968	undirected
CL12076.Contig3_All	CL1063.Contig22_All	0.319185173	undirected
CL12076.Contig3_All	Unigene25577_All	0.189220132	undirected
CL12076.Contig3_All	Unigene134202_All	0.052203318	undirected
CL12076.Contig3_All	CL16939.Contig2_All	0.360509858	undirected
CL12076.Contig3_All	CL10551.Contig2_All	0.248510781	undirected
CL12076.Contig3_All	Unigene131524_All	0.049238584	undirected
CL12076.Contig3_All	Unigene44209_All	0.194310022	undirected
CL12076.Contig3_All	CL9569.Contig1_All	0.048465532	undirected
CL12076.Contig3_All	CL5708.Contig2_All	0.031473853	undirected
CL12076.Contig3_All	Unigene119206_All	0.049571298	undirected
CL12076.Contig3_All	CL357.Contig20_All	0.049580366	undirected
CL12076.Contig3_All	Unigene99464_All	0.239929255	undirected
CL12076.Contig3_All	Unigene121100_All	0.314633757	undirected
CL12076.Contig3_All	Unigene30768_All	0.218985385	undirected
CL12076.Contig3_All	CL11241.Contig3_All	0.070717447	undirected
CL12076.Contig3_All	CL1671.Contig9_All	0.12588254	undirected
CL12076.Contig3_All	Unigene43697_All	0.36068507	undirected
CL12076.Contig3_All	CL7346.Contig4_All	0.021680192	undirected
CL12076.Contig3_All	Unigene56256_All	0.026531042	undirected
CL12076.Contig3_All	CL890.Contig5_All	0.062275327	undirected
CL12076.Contig3_All	Unigene61621_All	0.357154517	undirected
CL12076.Contig3_All	CL7383.Contig3_All	0.028657753	undirected
CL12076.Contig3_All	CL3463.Contig1_All	0.324565922	undirected
CL12076.Contig3_All	CL4814.Contig9_All	0.131962471	undirected
CL12076.Contig3_All	CL3681.Contig15_All	0.254703978	undirected
CL12076.Contig3_All	CL9569.Contig4_All	0.223456013	undirected
CL12076.Contig3_All	Unigene7822_All	0.072023809	undirected
CL12076.Contig3_All	Unigene33671_All	0.070170199	undirected
CL12076.Contig3_All	CL5009.Contig1_All	0.040053743	undirected
CL12076.Contig3_All	CL20375.Contig17_All	0.275648395	undirected
CL12076.Contig3_All	Unigene57112_All	0.074662453	undirected
CL12076.Contig3_All	CL13267.Contig5_All	0.116765007	undirected
CL12076.Contig3_All	CL3737.Contig16_All	0.044557248	undirected
CL12076.Contig3_All	Unigene38559_All	0.02860047	undirected
CL12076.Contig3_All	Unigene221_All	0.235798908	undirected
CL12076.Contig3_All	CL3412.Contig3_All	0.057528166	undirected
CL12076.Contig3_All	CL12960.Contig2_All	0.28223022	undirected
CL12076.Contig3_All	CL357.Contig19_All	0.033505292	undirected
CL12076.Contig3_All	Unigene63835_All	0.259877401	undirected
CL12076.Contig3_All	CL4371.Contig12_All	0.085513907	undirected
CL12076.Contig3_All	CL1090.Contig7_All	0.120419976	undirected
CL12076.Contig3_All	CL8816.Contig3_All	0.044141089	undirected
CL12076.Contig3_All	Unigene61619_All	0.362600261	undirected
CL12076.Contig3_All	CL16545.Contig2_All	0.306878691	undirected
CL12076.Contig3_All	CL20362.Contig26_All	0.04745299	undirected
CL12076.Contig3_All	Unigene17039_All	0.301816755	undirected
CL12076.Contig3_All	Unigene5300_All	0.034587807	undirected
CL12076.Contig3_All	CL4371.Contig8_All	0.034162383	undirected
CL12076.Contig3_All	Unigene58663_All	0.365173836	undirected
CL12076.Contig3_All	CL11560.Contig4_All	0.034599902	undirected
CL12076.Contig3_All	CL6703.Contig1_All	0.031934739	undirected
CL12076.Contig3_All	CL15816.Contig2_All	0.232375803	undirected
CL12076.Contig3_All	CL20287.Contig2_All	0.062936017	undirected
CL12076.Contig3_All	CL1034.Contig1_All	0.034027798	undirected
CL12076.Contig3_All	Unigene11041_All	0.053351388	undirected
CL12076.Contig3_All	Unigene27258_All	0.3647204	undirected
CL12076.Contig3_All	Unigene12132_All	0.04682045	undirected
CL12076.Contig3_All	CL8816.Contig15_All	0.024517295	undirected
CL12076.Contig3_All	CL3982.Contig12_All	0.059833491	undirected
CL12076.Contig3_All	CL12550.Contig3_All	0.263956566	undirected
CL12076.Contig3_All	Unigene17022_All	0.321618539	undirected
CL12076.Contig3_All	CL6153.Contig5_All	0.350405105	undirected
CL12076.Contig3_All	CL2346.Contig5_All	0.036471734	undirected
CL12076.Contig3_All	Unigene65390_All	0.085903931	undirected
CL12076.Contig3_All	CL6224.Contig4_All	0.094355066	undirected
CL12076.Contig3_All	CL8830.Contig2_All	0.162962281	undirected
CL12076.Contig3_All	CL5365.Contig15_All	0.053077219	undirected
CL12076.Contig3_All	CL357.Contig15_All	0.045537457	undirected
CL12076.Contig3_All	CL13197.Contig1_All	0.119582763	undirected
CL12076.Contig3_All	Unigene20554_All	0.049068829	undirected
CL12076.Contig3_All	Unigene58752_All	0.122802101	undirected
CL12076.Contig3_All	CL12634.Contig3_All	0.051151431	undirected
CL12076.Contig3_All	Unigene10861_All	0.078544764	undirected
CL12076.Contig3_All	CL7099.Contig6_All	0.265276097	undirected
CL12076.Contig3_All	CL3022.Contig2_All	0.049582902	undirected
CL12076.Contig3_All	Unigene21990_All	0.034667652	undirected
CL12076.Contig3_All	CL7745.Contig4_All	0.053770131	undirected
CL21211.Contig2_All	CL5106.Contig2_All	0.04127368	undirected
CL21211.Contig2_All	CL7159.Contig38_All	0.051689724	undirected
CL21211.Contig2_All	CL20503.Contig4_All	0.245227338	undirected
CL21211.Contig2_All	Unigene18107_All	0.124888624	undirected
CL21211.Contig2_All	Unigene87313_All	0.149985788	undirected
CL21211.Contig2_All	CL11538.Contig1_All	0.125173108	undirected
CL21211.Contig2_All	CL2457.Contig7_All	0.135986295	undirected
CL21211.Contig2_All	Unigene7087_All	0.160562158	undirected
CL21211.Contig2_All	CL8850.Contig10_All	0.106515873	undirected
CL21211.Contig2_All	Unigene65524_All	0.087162227	undirected
CL21211.Contig2_All	Unigene32475_All	0.070343515	undirected
CL21211.Contig2_All	Unigene16531_All	0.074736124	undirected
CL21211.Contig2_All	CL7904.Contig1_All	0.020437612	undirected
CL21211.Contig2_All	Unigene848_All	0.0964438	undirected
CL21211.Contig2_All	CL20503.Contig5_All	0.166617009	undirected
CL21211.Contig2_All	Unigene3264_All	0.07970824	undirected
CL21211.Contig2_All	Unigene6353_All	0.07578225	undirected
CL21211.Contig2_All	CL20420.Contig1_All	0.105070276	undirected
CL21211.Contig2_All	CL11538.Contig2_All	0.136319342	undirected
CL21211.Contig2_All	Unigene14493_All	0.040112853	undirected
CL21211.Contig2_All	CL5420.Contig3_All	0.147054413	undirected
CL21211.Contig2_All	CL8555.Contig3_All	0.097230793	undirected
CL21211.Contig2_All	CL5430.Contig2_All	0.136339468	undirected
CL21211.Contig2_All	CL3518.Contig3_All	0.044441731	undirected
CL21211.Contig2_All	Unigene8235_All	0.113171784	undirected
CL21211.Contig2_All	CL2926.Contig4_All	0.093274958	undirected
CL21211.Contig2_All	CL242.Contig8_All	0.030703699	undirected
CL21211.Contig2_All	CL3021.Contig15_All	0.087300986	undirected
CL21211.Contig2_All	CL5430.Contig1_All	0.165895178	undirected
CL21211.Contig2_All	CL3021.Contig23_All	0.053314268	undirected
CL21211.Contig2_All	Unigene55293_All	0.163238635	undirected
CL21211.Contig2_All	Unigene19658_All	0.024906814	undirected
CL21211.Contig2_All	Unigene22766_All	0.054853728	undirected
CL21211.Contig2_All	CL20503.Contig6_All	0.177293461	undirected
CL21211.Contig2_All	Unigene5271_All	0.180653513	undirected
CL21211.Contig2_All	CL7159.Contig36_All	0.077723558	undirected
CL21211.Contig2_All	Unigene136227_All	0.04614836	undirected
CL21211.Contig2_All	CL8850.Contig12_All	0.130134678	undirected
CL21211.Contig2_All	Unigene49388_All	0.159765234	undirected
CL21211.Contig2_All	Unigene17618_All	0.067978027	undirected
CL21211.Contig2_All	CL11341.Contig1_All	0.121122464	undirected
CL21211.Contig2_All	CL3053.Contig7_All	0.150389385	undirected
CL21211.Contig2_All	CL3021.Contig16_All	0.034544295	undirected
CL21211.Contig2_All	CL9789.Contig2_All	0.162795458	undirected
CL21211.Contig2_All	Unigene87989_All	0.121122464	undirected
CL21211.Contig2_All	Unigene49387_All	0.16586678	undirected
CL21211.Contig2_All	CL5106.Contig8_All	0.116864877	undirected
CL21211.Contig2_All	CL20503.Contig7_All	0.18727334	undirected
CL21211.Contig2_All	CL7904.Contig2_All	0.037761169	undirected
CL21211.Contig2_All	Unigene29411_All	0.061924111	undirected
CL21211.Contig2_All	CL5106.Contig7_All	0.238490508	undirected
CL21211.Contig2_All	CL7159.Contig28_All	0.160174081	undirected
CL21211.Contig2_All	CL546.Contig1_All	0.228142833	undirected
CL21211.Contig2_All	CL20503.Contig10_All	0.139190831	undirected
CL21211.Contig2_All	CL9789.Contig1_All	0.161310532	undirected
CL21211.Contig2_All	CL3021.Contig17_All	0.116354917	undirected
CL21211.Contig2_All	Unigene58842_All	0.041045003	undirected
CL21211.Contig2_All	CL7159.Contig4_All	0.178680802	undirected
CL21211.Contig2_All	CL3021.Contig3_All	0.127908409	undirected
CL21211.Contig2_All	Unigene48434_All	0.128714702	undirected
CL21211.Contig2_All	CL5430.Contig6_All	0.173833967	undirected
CL21211.Contig2_All	Unigene40658_All	0.09574372	undirected
CL21211.Contig2_All	CL242.Contig3_All	0.125573723	undirected
CL21211.Contig2_All	CL5106.Contig6_All	0.169596391	undirected
CL21211.Contig2_All	CL7159.Contig5_All	0.101256906	undirected
CL21211.Contig2_All	Unigene8375_All	0.11001005	undirected
CL21211.Contig2_All	CL11538.Contig5_All	0.295242215	undirected
CL21211.Contig2_All	Unigene55118_All	0.201353463	undirected
CL21211.Contig2_All	Unigene8821_All	0.091684681	undirected
CL21211.Contig2_All	Unigene17019_All	0.25756541	undirected
CL21211.Contig2_All	Unigene5234_All	0.133778357	undirected
CL21211.Contig2_All	CL3936.Contig1_All	0.141621286	undirected
CL21211.Contig2_All	CL8850.Contig2_All	0.182327137	undirected
CL21211.Contig2_All	CL7159.Contig3_All	0.151771781	undirected
CL21211.Contig2_All	CL3021.Contig10_All	0.15995253	undirected
CL21211.Contig2_All	CL8767.Contig3_All	0.123043256	undirected
CL21211.Contig2_All	CL5430.Contig7_All	0.253894814	undirected
CL21211.Contig2_All	Unigene5313_All	0.116023726	undirected
CL21211.Contig2_All	CL5106.Contig5_All	0.093462434	undirected
CL21211.Contig2_All	Unigene39713_All	0.106495116	undirected
CL21211.Contig2_All	CL20851.Contig2_All	0.056098917	undirected
CL21211.Contig2_All	CL5430.Contig5_All	0.155089973	undirected
CL21211.Contig2_All	CL21253.Contig6_All	0.061838977	undirected
CL21211.Contig2_All	CL10547.Contig1_All	0.099493072	undirected
CL21211.Contig2_All	Unigene16806_All	0.10572746	undirected
CL21211.Contig2_All	CL7159.Contig25_All	0.104647329	undirected
CL21211.Contig2_All	CL17705.Contig1_All	0.301680947	undirected
CL21211.Contig2_All	CL11538.Contig3_All	0.165721468	undirected
CL21211.Contig2_All	Unigene32119_All	0.181483915	undirected
CL21211.Contig2_All	CL2457.Contig3_All	0.079886483	undirected
CL21211.Contig2_All	CL3021.Contig9_All	0.047498723	undirected
CL21211.Contig2_All	CL1562.Contig1_All	0.03902357	undirected
CL21211.Contig2_All	CL7159.Contig18_All	0.132518445	undirected
CL21211.Contig2_All	CL3053.Contig1_All	0.070111218	undirected
CL21211.Contig2_All	Unigene132695_All	0.093599745	undirected
CL21211.Contig2_All	Unigene87126_All	0.121122464	undirected
CL21211.Contig2_All	CL5430.Contig4_All	0.248323126	undirected
CL21211.Contig2_All	CL12076.Contig1_All	0.113229266	undirected
CL21211.Contig2_All	CL17158.Contig2_All	0.06079124	undirected
CL21211.Contig2_All	CL242.Contig12_All	0.043233679	undirected
CL21211.Contig2_All	CL13413.Contig2_All	0.107389426	undirected
CL21211.Contig2_All	CL3190.Contig4_All	0.048884463	undirected
CL21211.Contig2_All	CL1154.Contig5_All	0.146779404	undirected
CL21211.Contig2_All	Unigene2200_All	0.389972857	undirected
CL21211.Contig2_All	CL21183.Contig28_All	0.03216039	undirected
CL21211.Contig2_All	CL21084.Contig4_All	0.152515079	undirected
CL21211.Contig2_All	Unigene61613_All	0.12753356	undirected
CL21211.Contig2_All	Unigene85461_All	0.121122464	undirected
CL21211.Contig2_All	Unigene24885_All	0.147642919	undirected
CL21211.Contig2_All	Unigene22109_All	0.131008518	undirected
CL21211.Contig2_All	Unigene59895_All	0.148873365	undirected
CL21211.Contig2_All	CL1632.Contig9_All	0.130369026	undirected
CL21211.Contig2_All	CL19367.Contig2_All	0.173587153	undirected
CL21211.Contig2_All	CL4621.Contig4_All	0.048060599	undirected
CL21211.Contig2_All	Unigene29244_All	0.145908071	undirected
CL21211.Contig2_All	CL19486.Contig3_All	0.089160144	undirected
CL21211.Contig2_All	CL2878.Contig3_All	0.105935023	undirected
CL21211.Contig2_All	CL6224.Contig12_All	0.100223368	undirected
CL21211.Contig2_All	CL15958.Contig4_All	0.181253509	undirected
CL21211.Contig2_All	CL20454.Contig2_All	0.080063431	undirected
CL21211.Contig2_All	CL158.Contig6_All	0.118138029	undirected
CL21211.Contig2_All	Unigene38849_All	0.171662669	undirected
CL21211.Contig2_All	Unigene13563_All	0.184452379	undirected
CL21211.Contig2_All	CL20229.Contig2_All	0.099637655	undirected
CL21211.Contig2_All	Unigene50282_All	0.084852845	undirected
CL21211.Contig2_All	Unigene6125_All	0.381879115	undirected
CL21211.Contig2_All	Unigene29992_All	0.160497696	undirected
CL21211.Contig2_All	Unigene70430_All	0.384183995	undirected
CL21211.Contig2_All	CL17790.Contig1_All	0.034731724	undirected
CL21211.Contig2_All	CL2600.Contig6_All	0.04209476	undirected
CL21211.Contig2_All	CL17063.Contig1_All	0.043835295	undirected
CL21211.Contig2_All	Unigene119567_All	0.180772554	undirected
CL21211.Contig2_All	CL5365.Contig7_All	0.10797746	undirected
CL21211.Contig2_All	CL16837.Contig1_All	0.088821573	undirected
CL21211.Contig2_All	CL4534.Contig2_All	0.255516618	undirected
CL21211.Contig2_All	CL303.Contig28_All	0.110934573	undirected
CL21211.Contig2_All	CL2878.Contig11_All	0.108063398	undirected
CL21211.Contig2_All	CL17530.Contig1_All	0.167597173	undirected
CL21211.Contig2_All	CL4007.Contig2_All	0.047647578	undirected
CL21211.Contig2_All	CL15048.Contig1_All	0.067323515	undirected
CL21211.Contig2_All	CL605.Contig16_All	0.161028024	undirected
CL21211.Contig2_All	CL17790.Contig3_All	0.059066334	undirected
CL21211.Contig2_All	Unigene7998_All	0.11695534	undirected
CL21211.Contig2_All	Unigene32164_All	0.056958326	undirected
CL21211.Contig2_All	Unigene49795_All	0.172479097	undirected
CL21211.Contig2_All	CL1154.Contig1_All	0.146953039	undirected
CL21211.Contig2_All	CL303.Contig19_All	0.117399	undirected
CL21211.Contig2_All	Unigene59496_All	0.117396562	undirected
CL21211.Contig2_All	CL2238.Contig3_All	0.076139883	undirected
CL21211.Contig2_All	CL20679.Contig5_All	0.051520987	undirected
CL21211.Contig2_All	Unigene4584_All	0.205118387	undirected
CL21211.Contig2_All	CL18937.Contig15_All	0.059100103	undirected
CL21211.Contig2_All	Unigene16034_All	0.166647137	undirected
CL21211.Contig2_All	CL17747.Contig1_All	0.046914347	undirected
CL21211.Contig2_All	CL6224.Contig16_All	0.091295136	undirected
CL21211.Contig2_All	Unigene11393_All	0.061897058	undirected
CL21211.Contig2_All	CL1305.Contig5_All	0.064048093	undirected
CL21211.Contig2_All	Unigene17486_All	0.023762948	undirected
CL21211.Contig2_All	CL20142.Contig3_All	0.344734948	undirected
CL21211.Contig2_All	Unigene38419_All	0.047930025	undirected
CL21211.Contig2_All	Unigene32811_All	0.271638555	undirected
CL21211.Contig2_All	Unigene32680_All	0.078722558	undirected
CL21211.Contig2_All	Unigene62599_All	0.241487861	undirected
CL21211.Contig2_All	Unigene46180_All	0.127374885	undirected
CL21211.Contig2_All	CL19180.Contig3_All	0.04762838	undirected
CL21211.Contig2_All	Unigene23629_All	0.110871378	undirected
CL21211.Contig2_All	Unigene32696_All	0.209871518	undirected
CL21211.Contig2_All	CL6224.Contig18_All	0.052805271	undirected
CL21211.Contig2_All	CL9298.Contig3_All	0.199545645	undirected
CL21211.Contig2_All	Unigene55191_All	0.116391932	undirected
CL21211.Contig2_All	Unigene32799_All	0.138195599	undirected
CL21211.Contig2_All	CL9686.Contig6_All	0.230954685	undirected
CL21211.Contig2_All	Unigene16491_All	0.202357432	undirected
CL21211.Contig2_All	CL13754.Contig1_All	0.163125808	undirected
CL21211.Contig2_All	CL10255.Contig3_All	0.088460481	undirected
CL21211.Contig2_All	Unigene59555_All	0.333491027	undirected
CL21211.Contig2_All	CL3681.Contig16_All	0.23165475	undirected
CL21211.Contig2_All	Unigene33609_All	0.386636758	undirected
CL21211.Contig2_All	CL6224.Contig14_All	0.048042564	undirected
CL21211.Contig2_All	CL20633.Contig1_All	0.174857624	undirected
CL21211.Contig2_All	CL3972.Contig8_All	0.131179015	undirected
CL21211.Contig2_All	Unigene23300_All	0.164215981	undirected
CL21211.Contig2_All	Unigene32682_All	0.095631274	undirected
CL21211.Contig2_All	CL286.Contig9_All	0.123939209	undirected
CL21211.Contig2_All	Unigene44891_All	0.150806971	undirected
CL21211.Contig2_All	CL890.Contig4_All	0.055363981	undirected
CL21211.Contig2_All	CL2165.Contig19_All	0.066090845	undirected
CL21211.Contig2_All	Unigene15053_All	0.181027964	undirected
CL21211.Contig2_All	CL2186.Contig7_All	0.103759778	undirected
CL21211.Contig2_All	CL18531.Contig10_All	0.046639662	undirected
CL21211.Contig2_All	Unigene15611_All	0.046225611	undirected
CL21211.Contig2_All	Unigene1399_All	0.089663848	undirected
CL21211.Contig2_All	Unigene43698_All	0.404457914	undirected
CL21211.Contig2_All	Unigene42647_All	0.151084994	undirected
CL21211.Contig2_All	Unigene38908_All	0.051589769	undirected
CL21211.Contig2_All	Unigene18593_All	0.177735171	undirected
CL21211.Contig2_All	CL10514.Contig1_All	0.142017555	undirected
CL21211.Contig2_All	Unigene132136_All	0.066044609	undirected
CL21211.Contig2_All	Unigene27255_All	0.182969875	undirected
CL21211.Contig2_All	CL286.Contig12_All	0.367341973	undirected
CL21211.Contig2_All	CL16420.Contig3_All	0.101127419	undirected
CL21211.Contig2_All	CL7569.Contig3_All	0.084064933	undirected
CL21211.Contig2_All	CL12654.Contig1_All	0.039703552	undirected
CL21211.Contig2_All	Unigene49092_All	0.066236384	undirected
CL21211.Contig2_All	Unigene49568_All	0.120023034	undirected
CL21211.Contig2_All	Unigene5349_All	0.03365162	undirected
CL21211.Contig2_All	Unigene8123_All	0.175665821	undirected
CL21211.Contig2_All	CL879.Contig2_All	0.124493328	undirected
CL21211.Contig2_All	CL2238.Contig7_All	0.118343541	undirected
CL21211.Contig2_All	CL1671.Contig1_All	0.0227023	undirected
CL21211.Contig2_All	Unigene20010_All	0.047309494	undirected
CL21211.Contig2_All	CL3764.Contig2_All	0.299137379	undirected
CL21211.Contig2_All	CL7308.Contig3_All	0.054491265	undirected
CL21211.Contig2_All	CL12550.Contig2_All	0.317601139	undirected
CL21211.Contig2_All	Unigene67445_All	0.317584399	undirected
CL21211.Contig2_All	Unigene27431_All	0.107744972	undirected
CL21211.Contig2_All	Unigene61618_All	0.390000207	undirected
CL21211.Contig2_All	CL16545.Contig1_All	0.275155141	undirected
CL21211.Contig2_All	CL19180.Contig9_All	0.111857723	undirected
CL21211.Contig2_All	Unigene132134_All	0.151685404	undirected
CL21211.Contig2_All	CL1154.Contig11_All	0.160948065	undirected
CL21211.Contig2_All	CL3972.Contig5_All	0.0701575	undirected
CL21211.Contig2_All	CL5483.Contig2_All	0.152910486	undirected
CL21211.Contig2_All	CL879.Contig4_All	0.225776267	undirected
CL21211.Contig2_All	CL21260.Contig2_All	0.168601644	undirected
CL21211.Contig2_All	CL15287.Contig3_All	0.142947198	undirected
CL21211.Contig2_All	Unigene13713_All	0.185705912	undirected
CL21211.Contig2_All	Unigene14012_All	0.036030441	undirected
CL21211.Contig2_All	CL7968.Contig5_All	0.174809337	undirected
CL21211.Contig2_All	Unigene24181_All	0.346737218	undirected
CL21211.Contig2_All	CL6224.Contig9_All	0.026375441	undirected
CL21211.Contig2_All	Unigene35899_All	0.2410176	undirected
CL21211.Contig2_All	CL7308.Contig1_All	0.096247606	undirected
CL21211.Contig2_All	Unigene22345_All	0.067222172	undirected
CL21211.Contig2_All	CL7170.Contig1_All	0.159007496	undirected
CL21211.Contig2_All	CL16545.Contig3_All	0.322013438	undirected
CL21211.Contig2_All	Unigene41017_All	0.111116378	undirected
CL21211.Contig2_All	Unigene38428_All	0.155364961	undirected
CL21211.Contig2_All	CL5483.Contig4_All	0.253975642	undirected
CL21211.Contig2_All	Unigene52087_All	0.173919644	undirected
CL21211.Contig2_All	Unigene6274_All	0.246472387	undirected
CL21211.Contig2_All	Unigene59820_All	0.337248765	undirected
CL21211.Contig2_All	CL9892.Contig1_All	0.073968378	undirected
CL21211.Contig2_All	CL7968.Contig3_All	0.176188383	undirected
CL21211.Contig2_All	CL18759.Contig8_All	0.160342038	undirected
CL21211.Contig2_All	CL7569.Contig7_All	0.061970137	undirected
CL21211.Contig2_All	CL15958.Contig1_All	0.191839831	undirected
CL21211.Contig2_All	Unigene50513_All	0.136578278	undirected
CL21211.Contig2_All	Unigene63273_All	0.162976747	undirected
CL21211.Contig2_All	CL7305.Contig9_All	0.039861528	undirected
CL21211.Contig2_All	Unigene22902_All	0.213054535	undirected
CL21211.Contig2_All	CL8830.Contig3_All	0.341622126	undirected
CL21211.Contig2_All	CL10995.Contig3_All	0.083880251	undirected
CL21211.Contig2_All	CL17996.Contig1_All	0.06459942	undirected
CL21211.Contig2_All	Unigene60436_All	0.066531123	undirected
CL21211.Contig2_All	CL2253.Contig1_All	0.307505365	undirected
CL21211.Contig2_All	CL1154.Contig9_All	0.109063939	undirected
CL21211.Contig2_All	CL3972.Contig1_All	0.089384252	undirected
CL21211.Contig2_All	CL7099.Contig3_All	0.051504756	undirected
CL21211.Contig2_All	CL3681.Contig6_All	0.159085776	undirected
CL21211.Contig2_All	Unigene5668_All	0.17368055	undirected
CL21211.Contig2_All	Unigene682_All	0.088758318	undirected
CL21211.Contig2_All	CL9686.Contig1_All	0.344240115	undirected
CL21211.Contig2_All	Unigene65937_All	0.144694159	undirected
CL21211.Contig2_All	Unigene62624_All	0.142165777	undirected
CL21211.Contig2_All	CL4210.Contig7_All	0.034854077	undirected
CL21211.Contig2_All	CL12290.Contig2_All	0.248490396	undirected
CL21211.Contig2_All	CL7569.Contig9_All	0.068390884	undirected
CL21211.Contig2_All	Unigene26704_All	0.119891893	undirected
CL21211.Contig2_All	CL9686.Contig10_All	0.029018933	undirected
CL21211.Contig2_All	Unigene40250_All	0.133781435	undirected
CL21211.Contig2_All	CL19348.Contig2_All	0.162219925	undirected
CL21211.Contig2_All	CL8114.Contig1_All	0.275339446	undirected
CL21211.Contig2_All	CL158.Contig7_All	0.112749562	undirected
CL21211.Contig2_All	CL7968.Contig1_All	0.138095065	undirected
CL21211.Contig2_All	Unigene1592_All	0.056535973	undirected
CL21211.Contig2_All	CL17391.Contig23_All	0.077096522	undirected
CL21211.Contig2_All	Unigene32806_All	0.16819362	undirected
CL21211.Contig2_All	CL1154.Contig7_All	0.130792744	undirected
CL21211.Contig2_All	CL7099.Contig5_All	0.104933959	undirected
CL21211.Contig2_All	CL10995.Contig1_All	0.07541161	undirected
CL21211.Contig2_All	CL20454.Contig1_All	0.10288379	undirected
CL21211.Contig2_All	Unigene65393_All	0.214401685	undirected
CL21211.Contig2_All	Unigene22784_All	0.090918177	undirected
CL21211.Contig2_All	CL4534.Contig3_All	0.169488108	undirected
CL21211.Contig2_All	CL17391.Contig12_All	0.156248947	undirected
CL21211.Contig2_All	CL1400.Contig9_All	0.170681564	undirected
CL21211.Contig2_All	CL15958.Contig5_All	0.153807608	undirected
CL21211.Contig2_All	Unigene101037_All	0.118511058	undirected
CL21211.Contig2_All	CL20304.Contig2_All	0.379181829	undirected
CL21211.Contig2_All	CL1400.Contig10_All	0.150625821	undirected
CL21211.Contig2_All	CL13899.Contig1_All	0.284108918	undirected
CL21211.Contig2_All	Unigene17460_All	0.136375136	undirected
CL21211.Contig2_All	CL3458.Contig7_All	0.062959232	undirected
CL21211.Contig2_All	Unigene37889_All	0.026063632	undirected
CL21211.Contig2_All	Unigene58086_All	0.152132788	undirected
CL21211.Contig2_All	CL6224.Contig1_All	0.05557806	undirected
CL21211.Contig2_All	CL15009.Contig1_All	0.156846233	undirected
CL21211.Contig2_All	CL21084.Contig5_All	0.135918604	undirected
CL21211.Contig2_All	CL19180.Contig17_All	0.115961064	undirected
CL21211.Contig2_All	Unigene103306_All	0.025694164	undirected
CL21211.Contig2_All	CL605.Contig31_All	0.110890985	undirected
CL21211.Contig2_All	Unigene61337_All	0.248603785	undirected
CL21211.Contig2_All	CL19890.Contig3_All	0.088132751	undirected
CL21211.Contig2_All	Unigene25766_All	0.03414504	undirected
CL21211.Contig2_All	CL17530.Contig2_All	0.128001068	undirected
CL21211.Contig2_All	CL2165.Contig14_All	0.162753996	undirected
CL21211.Contig2_All	Unigene29799_All	0.15132259	undirected
CL21211.Contig2_All	CL303.Contig29_All	0.076184358	undirected
CL21211.Contig2_All	CL2878.Contig10_All	0.140276556	undirected
CL21211.Contig2_All	Unigene1517_All	0.022718966	undirected
CL21211.Contig2_All	Unigene16501_All	0.156918662	undirected
CL21211.Contig2_All	Unigene6124_All	0.333912581	undirected
CL21211.Contig2_All	CL1154.Contig2_All	0.089720706	undirected
CL21211.Contig2_All	CL1179.Contig3_All	0.14295767	undirected
CL21211.Contig2_All	CL17063.Contig2_All	0.041911412	undirected
CL21211.Contig2_All	Unigene59750_All	0.128644541	undirected
CL21211.Contig2_All	CL3190.Contig3_All	0.057445571	undirected
CL21211.Contig2_All	Unigene9198_All	0.11263109	undirected
CL21211.Contig2_All	CL19180.Contig19_All	0.136698444	undirected
CL21211.Contig2_All	CL5365.Contig12_All	0.338994841	undirected
CL21211.Contig2_All	CL1678.Contig24_All	0.057010255	undirected
CL21211.Contig2_All	CL605.Contig67_All	0.090899762	undirected
CL21211.Contig2_All	Unigene25577_All	0.216175584	undirected
CL21211.Contig2_All	Unigene29835_All	0.183004489	undirected
CL21211.Contig2_All	CL20945.Contig1_All	0.240298013	undirected
CL21211.Contig2_All	CL1179.Contig1_All	0.053026159	undirected
CL21211.Contig2_All	CL10551.Contig2_All	0.287297727	undirected
CL21211.Contig2_All	CL17245.Contig4_All	0.043199791	undirected
CL21211.Contig2_All	Unigene61432_All	0.101798884	undirected
CL21211.Contig2_All	CL11047.Contig1_All	0.183945182	undirected
CL21211.Contig2_All	CL1400.Contig12_All	0.13074961	undirected
CL21211.Contig2_All	Unigene131524_All	0.132441346	undirected
CL21211.Contig2_All	CL16868.Contig2_All	0.10345068	undirected
CL21211.Contig2_All	Unigene63581_All	0.115936936	undirected
CL21211.Contig2_All	CL3972.Contig9_All	0.02379556	undirected
CL21211.Contig2_All	CL1632.Contig4_All	0.17651103	undirected
CL21211.Contig2_All	CL2186.Contig6_All	0.034357617	undirected
CL21211.Contig2_All	CL10255.Contig6_All	0.029367044	undirected
CL21211.Contig2_All	CL7191.Contig4_All	0.08703087	undirected
CL21211.Contig2_All	Unigene121100_All	0.367418853	undirected
CL21211.Contig2_All	Unigene30768_All	0.219993466	undirected
CL21211.Contig2_All	CL19180.Contig6_All	0.101994121	undirected
CL21211.Contig2_All	CL18795.Contig1_All	0.361457997	undirected
CL21211.Contig2_All	CL1671.Contig9_All	0.154234683	undirected
CL21211.Contig2_All	Unigene10440_All	0.106666403	undirected
CL21211.Contig2_All	Unigene43697_All	0.394083379	undirected
CL21211.Contig2_All	CL7817.Contig3_All	0.171501866	undirected
CL21211.Contig2_All	CL879.Contig1_All	0.162133341	undirected
CL21211.Contig2_All	CL10551.Contig4_All	0.174290972	undirected
CL21211.Contig2_All	CL890.Contig5_All	0.129150017	undirected
CL21211.Contig2_All	Unigene61621_All	0.377157202	undirected
CL21211.Contig2_All	CL15009.Contig3_All	0.395426479	undirected
CL21211.Contig2_All	Unigene6183_All	0.053647414	undirected
CL21211.Contig2_All	Unigene35523_All	0.202659167	undirected
CL21211.Contig2_All	CL18759.Contig5_All	0.26612567	undirected
CL21211.Contig2_All	CL1747.Contig2_All	0.218228315	undirected
CL21211.Contig2_All	Unigene17226_All	0.165991908	undirected
CL21211.Contig2_All	CL2253.Contig6_All	0.221791833	undirected
CL21211.Contig2_All	CL20375.Contig17_All	0.288935977	undirected
CL21211.Contig2_All	Unigene57112_All	0.138875119	undirected
CL21211.Contig2_All	Unigene6843_All	0.169176076	undirected
CL21211.Contig2_All	Unigene23313_All	0.048906519	undirected
CL21211.Contig2_All	CL12550.Contig1_All	0.170092827	undirected
CL21211.Contig2_All	Unigene132135_All	0.15352773	undirected
CL21211.Contig2_All	CL7501.Contig5_All	0.139931552	undirected
CL21211.Contig2_All	CL16420.Contig4_All	0.216034665	undirected
CL21211.Contig2_All	CL18937.Contig10_All	0.045078168	undirected
CL21211.Contig2_All	CL2238.Contig6_All	0.037883206	undirected
CL21211.Contig2_All	Unigene221_All	0.229583738	undirected
CL21211.Contig2_All	Unigene36171_All	0.180654539	undirected
CL21211.Contig2_All	Unigene49091_All	0.041721615	undirected
CL21211.Contig2_All	CL18759.Contig10_All	0.161521134	undirected
CL21211.Contig2_All	CL879.Contig3_All	0.148714609	undirected
CL21211.Contig2_All	CL14132.Contig1_All	0.116174831	undirected
CL21211.Contig2_All	CL1607.Contig5_All	0.051720638	undirected
CL21211.Contig2_All	CL7968.Contig4_All	0.227223058	undirected
CL21211.Contig2_All	Unigene22103_All	0.29024484	undirected
CL21211.Contig2_All	CL605.Contig66_All	0.144987473	undirected
CL21211.Contig2_All	CL20375.Contig15_All	0.081598148	undirected
CL21211.Contig2_All	Unigene58778_All	0.101793194	undirected
CL21211.Contig2_All	Unigene37062_All	0.305190834	undirected
CL21211.Contig2_All	Unigene61619_All	0.386982115	undirected
CL21211.Contig2_All	Unigene22094_All	0.027088456	undirected
CL21211.Contig2_All	CL16545.Contig2_All	0.350365344	undirected
CL21211.Contig2_All	Unigene49502_All	0.029865587	undirected
CL21211.Contig2_All	Unigene17039_All	0.332016715	undirected
CL21211.Contig2_All	CL11560.Contig4_All	0.111379416	undirected
CL21211.Contig2_All	CL12409.Contig3_All	0.025840501	undirected
CL21211.Contig2_All	CL3972.Contig4_All	0.121509304	undirected
CL21211.Contig2_All	Unigene19183_All	0.181594768	undirected
CL21211.Contig2_All	Unigene54337_All	0.330970856	undirected
CL21211.Contig2_All	CL20626.Contig10_All	0.195129518	undirected
CL21211.Contig2_All	CL1632.Contig1_All	0.086643286	undirected
CL21211.Contig2_All	CL21261.Contig19_All	0.113055877	undirected
CL21211.Contig2_All	CL748.Contig6_All	0.11618833	undirected
CL21211.Contig2_All	Unigene130764_All	0.155932142	undirected
CL21211.Contig2_All	CL20287.Contig2_All	0.156896544	undirected
CL21211.Contig2_All	CL6526.Contig1_All	0.156941242	undirected
CL21211.Contig2_All	CL21084.Contig1_All	0.138061369	undirected
CL21211.Contig2_All	Unigene683_All	0.16227736	undirected
CL21211.Contig2_All	Unigene27243_All	0.402748569	undirected
CL21211.Contig2_All	CL2253.Contig2_All	0.2975537	undirected
CL21211.Contig2_All	CL12290.Contig1_All	0.157229869	undirected
CL21211.Contig2_All	CL3982.Contig12_All	0.119940498	undirected
CL21211.Contig2_All	CL12550.Contig3_All	0.30112262	undirected
CL21211.Contig2_All	Unigene17022_All	0.34482583	undirected
CL21211.Contig2_All	CL2165.Contig23_All	0.099010205	undirected
CL21211.Contig2_All	CL6153.Contig5_All	0.385469219	undirected
CL21211.Contig2_All	Unigene27252_All	0.292211791	undirected
CL21211.Contig2_All	CL20375.Contig19_All	0.047866446	undirected
CL21211.Contig2_All	Unigene22096_All	0.298952649	undirected
CL21211.Contig2_All	CL1400.Contig6_All	0.128767165	undirected
CL21211.Contig2_All	Unigene21390_All	0.113638534	undirected
CL21211.Contig2_All	CL7968.Contig2_All	0.158811958	undirected
CL21211.Contig2_All	Unigene16485_All	0.3630145	undirected
CL21211.Contig2_All	CL7569.Contig8_All	0.147877051	undirected
CL21211.Contig2_All	CL2878.Contig7_All	0.115119078	undirected
CL21211.Contig2_All	CL6224.Contig4_All	0.146943106	undirected
CL21211.Contig2_All	CL7305.Contig6_All	0.087725595	undirected
CL21211.Contig2_All	CL21084.Contig3_All	0.177746328	undirected
CL21211.Contig2_All	CL8830.Contig2_All	0.203351854	undirected
CL21211.Contig2_All	CL5365.Contig15_All	0.122866605	undirected
CL21211.Contig2_All	Unigene122446_All	0.038365042	undirected
CL21211.Contig2_All	Unigene132137_All	0.14776311	undirected
CL21211.Contig2_All	Unigene6536_All	0.105131002	undirected
CL21211.Contig2_All	Unigene40579_All	0.223630562	undirected
CL21211.Contig2_All	Unigene38429_All	0.121550631	undirected
CL21211.Contig2_All	CL20538.Contig1_All	0.046934361	undirected
CL21211.Contig2_All	CL6238.Contig4_All	0.123799917	undirected
CL21211.Contig2_All	CL5483.Contig5_All	0.331044269	undirected
CL21211.Contig2_All	CL12634.Contig3_All	0.132470427	undirected
CL21211.Contig2_All	Unigene58780_All	0.109012722	undirected
CL21211.Contig2_All	Unigene7114_All	0.215294305	undirected
CL21211.Contig2_All	CL13840.Contig1_All	0.158004526	undirected
CL21211.Contig2_All	CL7099.Contig6_All	0.315459043	undirected
CL21211.Contig2_All	Unigene223_All	0.262605052	undirected
CL21211.Contig2_All	Unigene119468_All	0.089451012	undirected
CL21211.Contig2_All	CL1154.Contig5_All	0.146779404	undirected
CL21211.Contig2_All	CL2018.Contig14_All	0.377037257	undirected
CL21211.Contig2_All	CL8821.Contig8_All	0.355168893	undirected
CL21211.Contig2_All	CL1695.Contig15_All	0.136675399	undirected
CL21211.Contig2_All	Unigene38142_All	0.232170294	undirected
CL21211.Contig2_All	Unigene11060_All	0.130290181	undirected
CL21211.Contig2_All	CL21084.Contig4_All	0.152515079	undirected
CL21211.Contig2_All	CL9616.Contig13_All	0.174317198	undirected
CL21211.Contig2_All	CL2018.Contig23_All	0.412617984	undirected
CL21211.Contig2_All	Unigene38151_All	0.093368802	undirected
CL21211.Contig2_All	Unigene27642_All	0.123312204	undirected
CL21211.Contig2_All	CL6752.Contig5_All	0.129502533	undirected
CL21211.Contig2_All	Unigene29244_All	0.145908071	undirected
CL21211.Contig2_All	CL15958.Contig4_All	0.181253509	undirected
CL21211.Contig2_All	CL20454.Contig2_All	0.080063431	undirected
CL21211.Contig2_All	Unigene38374_All	0.126898064	undirected
CL21211.Contig2_All	CL158.Contig6_All	0.118138029	undirected
CL21211.Contig2_All	CL20229.Contig2_All	0.099637655	undirected
CL21211.Contig2_All	CL21070.Contig11_All	0.166955246	undirected
CL21211.Contig2_All	CL6429.Contig5_All	0.257241622	undirected
CL21211.Contig2_All	CL19209.Contig23_All	0.14106319	undirected
CL21211.Contig2_All	CL1326.Contig8_All	0.171135633	undirected
CL21211.Contig2_All	CL146.Contig7_All	0.033568154	undirected
CL21211.Contig2_All	CL21261.Contig5_All	0.033688054	undirected
CL21211.Contig2_All	CL2018.Contig32_All	0.115038165	undirected
CL21211.Contig2_All	CL2600.Contig6_All	0.04209476	undirected
CL21211.Contig2_All	Unigene33231_All	0.336510195	undirected
CL21211.Contig2_All	CL7949.Contig1_All	0.09845961	undirected
CL21211.Contig2_All	CL9853.Contig1_All	0.110613406	undirected
CL21211.Contig2_All	CL5569.Contig7_All	0.160461375	undirected
CL21211.Contig2_All	CL13485.Contig1_All	0.112672808	undirected
CL21211.Contig2_All	Unigene119403_All	0.097298358	undirected
CL21211.Contig2_All	Unigene54545_All	0.109102021	undirected
CL21211.Contig2_All	Unigene23025_All	0.136039533	undirected
CL21211.Contig2_All	CL2878.Contig11_All	0.108063398	undirected
CL21211.Contig2_All	CL5306.Contig8_All	0.126244475	undirected
CL21211.Contig2_All	Unigene12568_All	0.077499963	undirected
CL21211.Contig2_All	CL5306.Contig10_All	0.139688783	undirected
CL21211.Contig2_All	CL1155.Contig17_All	0.077307323	undirected
CL21211.Contig2_All	CL4007.Contig2_All	0.047647578	undirected
CL21211.Contig2_All	CL605.Contig16_All	0.161028024	undirected
CL21211.Contig2_All	CL21070.Contig20_All	0.158637413	undirected
CL21211.Contig2_All	CL6973.Contig2_All	0.077272247	undirected
CL21211.Contig2_All	Unigene32164_All	0.056958326	undirected
CL21211.Contig2_All	Unigene99664_All	0.045268967	undirected
CL21211.Contig2_All	CL1154.Contig1_All	0.146953039	undirected
CL21211.Contig2_All	CL7924.Contig4_All	0.032109324	undirected
CL21211.Contig2_All	CL21116.Contig5_All	0.140523913	undirected
CL21211.Contig2_All	Unigene33121_All	0.139432521	undirected
CL21211.Contig2_All	CL2356.Contig3_All	0.220990722	undirected
CL21211.Contig2_All	CL654.Contig17_All	0.278936355	undirected
CL21211.Contig2_All	CL16934.Contig2_All	0.106196409	undirected
CL21211.Contig2_All	Unigene11621_All	0.261082747	undirected
CL21211.Contig2_All	CL20891.Contig5_All	0.171206078	undirected
CL21211.Contig2_All	Unigene60668_All	0.122518594	undirected
CL21211.Contig2_All	CL20855.Contig1_All	0.254761416	undirected
CL21211.Contig2_All	Unigene46180_All	0.127374885	undirected
CL21211.Contig2_All	Unigene23629_All	0.110871378	undirected
CL21211.Contig2_All	CL9985.Contig4_All	0.164275372	undirected
CL21211.Contig2_All	CL1326.Contig11_All	0.170346966	undirected
CL21211.Contig2_All	CL8868.Contig1_All	0.099352721	undirected
CL21211.Contig2_All	CL2018.Contig18_All	0.351515971	undirected
CL21211.Contig2_All	CL2018.Contig3_All	0.127746054	undirected
CL21211.Contig2_All	CL9115.Contig1_All	0.050385045	undirected
CL21211.Contig2_All	CL9616.Contig9_All	0.230607969	undirected
CL21211.Contig2_All	CL21261.Contig22_All	0.085353683	undirected
CL21211.Contig2_All	CL16440.Contig4_All	0.024461938	undirected
CL21211.Contig2_All	Unigene47171_All	0.124613035	undirected
CL21211.Contig2_All	CL16519.Contig3_All	0.137342027	undirected
CL21211.Contig2_All	CL8352.Contig4_All	0.308015513	undirected
CL21211.Contig2_All	CL874.Contig13_All	0.099432339	undirected
CL21211.Contig2_All	Unigene131593_All	0.196416878	undirected
CL21211.Contig2_All	CL286.Contig9_All	0.123939209	undirected
CL21211.Contig2_All	CL4609.Contig4_All	0.12480027	undirected
CL21211.Contig2_All	CL15519.Contig3_All	0.07956125	undirected
CL21211.Contig2_All	CL9985.Contig7_All	0.163523881	undirected
CL21211.Contig2_All	CL20891.Contig11_All	0.217638463	undirected
CL21211.Contig2_All	Unigene41952_All	0.094134723	undirected
CL21211.Contig2_All	CL18531.Contig10_All	0.046639662	undirected
CL21211.Contig2_All	CL6206.Contig2_All	0.071001994	undirected
CL21211.Contig2_All	Unigene27255_All	0.182969875	undirected
CL21211.Contig2_All	Unigene39957_All	0.107340762	undirected
CL21211.Contig2_All	CL286.Contig12_All	0.367341973	undirected
CL21211.Contig2_All	CL4089.Contig4_All	0.068499327	undirected
CL21211.Contig2_All	CL7569.Contig3_All	0.084064933	undirected
CL21211.Contig2_All	Unigene16917_All	0.157200751	undirected
CL21211.Contig2_All	Unigene33229_All	0.17159239	undirected
CL21211.Contig2_All	CL879.Contig2_All	0.124493328	undirected
CL21211.Contig2_All	CL2356.Contig7_All	0.108678614	undirected
CL21211.Contig2_All	CL18269.Contig1_All	0.155323996	undirected
CL21211.Contig2_All	CL1731.Contig2_All	0.198078987	undirected
CL21211.Contig2_All	CL2018.Contig7_All	0.401175263	undirected
CL21211.Contig2_All	CL9371.Contig3_All	0.24658529	undirected
CL21211.Contig2_All	CL7342.Contig3_All	0.163249061	undirected
CL21211.Contig2_All	CL20891.Contig9_All	0.181004649	undirected
CL21211.Contig2_All	CL8610.Contig1_All	0.105842113	undirected
CL21211.Contig2_All	CL1980.Contig27_All	0.330884267	undirected
CL21211.Contig2_All	CL2092.Contig1_All	0.132957101	undirected
CL21211.Contig2_All	Unigene27431_All	0.107744972	undirected
CL21211.Contig2_All	CL3866.Contig5_All	0.024617568	undirected
CL21211.Contig2_All	CL4499.Contig5_All	0.104003727	undirected
CL21211.Contig2_All	Unigene39777_All	0.140971192	undirected
CL21211.Contig2_All	CL5737.Contig7_All	0.040308292	undirected
CL21211.Contig2_All	Unigene132134_All	0.151685404	undirected
CL21211.Contig2_All	CL8352.Contig8_All	0.211835211	undirected
CL21211.Contig2_All	CL20907.Contig1_All	0.111268881	undirected
CL21211.Contig2_All	CL21261.Contig2_All	0.050979094	undirected
CL21211.Contig2_All	CL303.Contig42_All	0.11446624	undirected
CL21211.Contig2_All	Unigene53207_All	0.021059439	undirected
CL21211.Contig2_All	CL6261.Contig5_All	0.125488996	undirected
CL21211.Contig2_All	Unigene52663_All	0.149835124	undirected
CL21211.Contig2_All	Unigene9161_All	0.061604932	undirected
CL21211.Contig2_All	Unigene33059_All	0.085132889	undirected
CL21211.Contig2_All	Unigene3428_All	0.146798313	undirected
CL21211.Contig2_All	Unigene11059_All	0.140381336	undirected
CL21211.Contig2_All	CL386.Contig33_All	0.160554758	undirected
CL21211.Contig2_All	Unigene50875_All	0.157615781	undirected
CL21211.Contig2_All	CL17982.Contig1_All	0.139940046	undirected
CL21211.Contig2_All	CL21261.Contig16_All	0.075907824	undirected
CL21211.Contig2_All	Unigene38154_All	0.237060998	undirected
CL21211.Contig2_All	CL2018.Contig26_All	0.09786211	undirected
CL21211.Contig2_All	CL20626.Contig11_All	0.041473252	undirected
CL21211.Contig2_All	Unigene34476_All	0.13807794	undirected
CL21211.Contig2_All	CL9892.Contig1_All	0.073968378	undirected
CL21211.Contig2_All	CL7968.Contig3_All	0.176188383	undirected
CL21211.Contig2_All	CL7569.Contig7_All	0.061970137	undirected
CL21211.Contig2_All	CL15958.Contig1_All	0.191839831	undirected
CL21211.Contig2_All	CL8821.Contig4_All	0.18527125	undirected
CL21211.Contig2_All	Unigene50513_All	0.136578278	undirected
CL21211.Contig2_All	Unigene67538_All	0.064350464	undirected
CL21211.Contig2_All	CL10446.Contig2_All	0.081459222	undirected
CL21211.Contig2_All	CL17996.Contig1_All	0.06459942	undirected
CL21211.Contig2_All	CL2018.Contig20_All	0.401413743	undirected
CL21211.Contig2_All	CL13115.Contig3_All	0.175163935	undirected
CL21211.Contig2_All	CL18382.Contig4_All	0.148539826	undirected
CL21211.Contig2_All	CL1154.Contig9_All	0.109063939	undirected
CL21211.Contig2_All	Unigene2629_All	0.031842668	undirected
CL21211.Contig2_All	CL5737.Contig3_All	0.041424985	undirected
CL21211.Contig2_All	CL1056.Contig2_All	0.040404431	undirected
CL21211.Contig2_All	CL17244.Contig3_All	0.175972783	undirected
CL21211.Contig2_All	CL3217.Contig13_All	0.073172433	undirected
CL21211.Contig2_All	CL9748.Contig1_All	0.178746023	undirected
CL21211.Contig2_All	CL2650.Contig7_All	0.115748672	undirected
CL21211.Contig2_All	Unigene44269_All	0.10117777	undirected
CL21211.Contig2_All	Unigene44226_All	0.106356466	undirected
CL21211.Contig2_All	Unigene40250_All	0.133781435	undirected
CL21211.Contig2_All	CL1326.Contig5_All	0.154262156	undirected
CL21211.Contig2_All	Unigene44441_All	0.082512778	undirected
CL21211.Contig2_All	CL21261.Contig8_All	0.112734673	undirected
CL21211.Contig2_All	CL9837.Contig7_All	0.300237608	undirected
CL21211.Contig2_All	CL5306.Contig4_All	0.088874375	undirected
CL21211.Contig2_All	Unigene86225_All	0.2532827	undirected
CL21211.Contig2_All	CL19094.Contig3_All	0.084414233	undirected
CL21211.Contig2_All	Unigene24201_All	0.185249305	undirected
CL21211.Contig2_All	CL6261.Contig1_All	0.094344594	undirected
[truncated: 998,000+ more rows]
