# Supplementary material for: Bark tissue transcriptome analyses of inverted Populus yunnanensis cuttings reveal the crucial role of plant hormones in response to inversion
Source: PeerJ. 2019 Oct 1;7:e7740. doi: 10.7717/peerj.7740 (PMC6777492; doi:10.7717/peerj.7740)
Supplement: File S2 [file peerj-07-7740-s009.zip › Cytoscape working files/Nodes of darkturquoise module.txt]

nodeName	nodeAttr.nodesPresent...
CL5106.Contig1_All	darkturquoise
Unigene112450_All	darkturquoise
Unigene110702_All	darkturquoise
Unigene14677_All	darkturquoise
CL1400.Contig11_All	darkturquoise
Unigene10500_All	darkturquoise
Unigene22803_All	darkturquoise
Unigene16043_All	darkturquoise
Unigene24376_All	darkturquoise
Unigene99409_All	darkturquoise
Unigene53877_All	darkturquoise
CL14018.Contig2_All	darkturquoise
CL16674.Contig2_All	darkturquoise
Unigene109993_All	darkturquoise
CL2707.Contig1_All	darkturquoise
CL7210.Contig1_All	darkturquoise
Unigene29199_All	darkturquoise
CL1400.Contig3_All	darkturquoise
Unigene41561_All	darkturquoise
Unigene157_All	darkturquoise
Unigene44617_All	darkturquoise
Unigene97484_All	darkturquoise
CL19580.Contig2_All	darkturquoise
Unigene26869_All	darkturquoise
Unigene47834_All	darkturquoise
CL1400.Contig14_All	darkturquoise
CL1400.Contig2_All	darkturquoise
CL21002.Contig23_All	darkturquoise
CL303.Contig22_All	darkturquoise
CL7548.Contig1_All	darkturquoise
Unigene48242_All	darkturquoise
Unigene24376_All	darkturquoise
Unigene53877_All	darkturquoise
CL14018.Contig2_All	darkturquoise
Unigene37150_All	darkturquoise
CL2707.Contig1_All	darkturquoise
Unigene29199_All	darkturquoise
Unigene41561_All	darkturquoise
Unigene157_All	darkturquoise
CL10692.Contig1_All	darkturquoise
Unigene28394_All	darkturquoise
CL21002.Contig23_All	darkturquoise
Unigene44481_All	darkturquoise
Unigene60678_All	darkturquoise
CL16674.Contig2_All	darkturquoise
Unigene102550_All	darkturquoise
Unigene44617_All	darkturquoise
CL2764.Contig1_All	darkturquoise
Unigene32699_All	darkturquoise
CL2084.Contig4_All	darkturquoise
Unigene16372_All	darkturquoise
Unigene32676_All	darkturquoise
Unigene110024_All	darkturquoise
Unigene24376_All	darkturquoise
Unigene53877_All	darkturquoise
Unigene43487_All	darkturquoise
Unigene22567_All	darkturquoise
Unigene29199_All	darkturquoise
Unigene41561_All	darkturquoise
Unigene157_All	darkturquoise
Unigene99478_All	darkturquoise
Unigene2663_All	darkturquoise
CL21002.Contig23_All	darkturquoise
Unigene111702_All	darkturquoise
Unigene58680_All	darkturquoise
CL303.Contig22_All	darkturquoise
CL7548.Contig1_All	darkturquoise
Unigene14677_All	darkturquoise
Unigene16043_All	darkturquoise
CL4814.Contig21_All	darkturquoise
CL16674.Contig2_All	darkturquoise
Unigene109993_All	darkturquoise
Unigene25897_All	darkturquoise
Unigene8296_All	darkturquoise
Unigene97484_All	darkturquoise
CL4814.Contig5_All	darkturquoise
CL4814.Contig22_All	darkturquoise
Unigene37375_All	darkturquoise
