# Supplementary material for: Bark tissue transcriptome analyses of inverted Populus yunnanensis cuttings reveal the crucial role of plant hormones in response to inversion
Source: PeerJ. 2019 Oct 1;7:e7740. doi: 10.7717/peerj.7740 (PMC6777492; doi:10.7717/peerj.7740)
Supplement: File S2 [file peerj-07-7740-s009.zip › Cytoscape working files/Nodes of lightgreen module.txt]

nodeName	nodeAttr.nodesPresent...
CL7904.Contig5_All	lightgreen
CL748.Contig9_All	lightgreen
CL20750.Contig2_All	lightgreen
CL12295.Contig2_All	lightgreen
CL349.Contig8_All	lightgreen
Unigene49090_All	lightgreen
Unigene32800_All	lightgreen
Unigene26688_All	lightgreen
CL11046.Contig2_All	lightgreen
CL19486.Contig7_All	lightgreen
Unigene32451_All	lightgreen
Unigene130961_All	lightgreen
CL9300.Contig4_All	lightgreen
Unigene22599_All	lightgreen
CL4791.Contig2_All	lightgreen
CL19486.Contig1_All	lightgreen
CL19486.Contig2_All	lightgreen
Unigene3218_All	lightgreen
CL6381.Contig2_All	lightgreen
CL19486.Contig4_All	lightgreen
CL9300.Contig9_All	lightgreen
CL16872.Contig1_All	lightgreen
CL9884.Contig4_All	lightgreen
Unigene30200_All	lightgreen
CL16872.Contig2_All	lightgreen
Unigene39552_All	lightgreen
CL19486.Contig6_All	lightgreen
Unigene100903_All	lightgreen
Unigene30130_All	lightgreen
CL4791.Contig3_All	lightgreen
Unigene11799_All	lightgreen
CL4791.Contig1_All	lightgreen
CL8043.Contig5_All	lightgreen
CL748.Contig9_All	lightgreen
Unigene20444_All	lightgreen
CL12295.Contig2_All	lightgreen
Unigene49090_All	lightgreen
Unigene26688_All	lightgreen
CL1326.Contig1_All	lightgreen
Unigene130961_All	lightgreen
CL821.Contig64_All	lightgreen
CL9300.Contig4_All	lightgreen
CL4791.Contig2_All	lightgreen
CL19486.Contig1_All	lightgreen
CL19486.Contig4_All	lightgreen
CL4877.Contig4_All	lightgreen
Unigene101952_All	lightgreen
CL9300.Contig9_All	lightgreen
CL6547.Contig2_All	lightgreen
Unigene17014_All	lightgreen
CL1024.Contig1_All	lightgreen
Unigene30200_All	lightgreen
Unigene13853_All	lightgreen
CL16872.Contig2_All	lightgreen
Unigene16923_All	lightgreen
Unigene39552_All	lightgreen
CL1720.Contig16_All	lightgreen
Unigene30130_All	lightgreen
CL9837.Contig6_All	lightgreen
CL4791.Contig3_All	lightgreen
CL8043.Contig5_All	lightgreen
CL20750.Contig2_All	lightgreen
Unigene5058_All	lightgreen
Unigene16921_All	lightgreen
Unigene25673_All	lightgreen
Unigene19978_All	lightgreen
CL11046.Contig2_All	lightgreen
CL19486.Contig7_All	lightgreen
Unigene32451_All	lightgreen
Unigene42927_All	lightgreen
Unigene22599_All	lightgreen
CL19486.Contig2_All	lightgreen
Unigene3218_All	lightgreen
CL6381.Contig2_All	lightgreen
Unigene98242_All	lightgreen
CL11741.Contig1_All	lightgreen
Unigene12754_All	lightgreen
CL16872.Contig1_All	lightgreen
CL7958.Contig2_All	lightgreen
CL9884.Contig4_All	lightgreen
CL1720.Contig14_All	lightgreen
CL19486.Contig6_All	lightgreen
CL4791.Contig1_All	lightgreen
CL349.Contig8_All	lightgreen
Unigene12559_All	lightgreen
Unigene32800_All	lightgreen
CL6216.Contig6_All	lightgreen
Unigene39552_All	lightgreen
CL21149.Contig10_All	lightgreen
CL8314.Contig1_All	lightgreen
Unigene100903_All	lightgreen
Unigene11799_All	lightgreen
Unigene15178_All	lightgreen
Unigene18653_All	lightgreen
Unigene1267_All	lightgreen
