# Supplementary material for: Bark tissue transcriptome analyses of inverted Populus yunnanensis cuttings reveal the crucial role of plant hormones in response to inversion
Source: PeerJ. 2019 Oct 1;7:e7740. doi: 10.7717/peerj.7740 (PMC6777492; doi:10.7717/peerj.7740)
Supplement: File S2 [file peerj-07-7740-s009.zip › Cytoscape working files/Nodes of orangered4 module.txt]

nodeName	nodeAttr.nodesPresent...
Unigene112463_All	orangered4
Unigene110928_All	orangered4
Unigene112565_All	orangered4
Unigene111591_All	orangered4
CL9420.Contig5_All	orangered4
Unigene112283_All	orangered4
CL5094.Contig19_All	orangered4
CL1543.Contig3_All	orangered4
Unigene100836_All	orangered4
Unigene110392_All	orangered4
Unigene32553_All	orangered4
Unigene111238_All	orangered4
CL2253.Contig8_All	orangered4
Unigene112483_All	orangered4
Unigene32704_All	orangered4
CL8936.Contig3_All	orangered4
Unigene113236_All	orangered4
Unigene48877_All	orangered4
Unigene48934_All	orangered4
Unigene48916_All	orangered4
CL2253.Contig8_All	orangered4
CL1543.Contig3_All	orangered4
CL1980.Contig7_All	orangered4
Unigene112963_All	orangered4
Unigene98554_All	orangered4
CL5094.Contig19_All	orangered4
Unigene100836_All	orangered4
Unigene110392_All	orangered4
Unigene32553_All	orangered4
Unigene17415_All	orangered4
Unigene98046_All	orangered4
Unigene111238_All	orangered4
Unigene138138_All	orangered4
Unigene112483_All	orangered4
