# Supplementary material for: Bark tissue transcriptome analyses of inverted Populus yunnanensis cuttings reveal the crucial role of plant hormones in response to inversion
Source: PeerJ. 2019 Oct 1;7:e7740. doi: 10.7717/peerj.7740 (PMC6777492; doi:10.7717/peerj.7740)
Supplement: File S2 [file peerj-07-7740-s009.zip › Cytoscape working files/Nodes of paleturquoise module.txt]

nodeName	nodeAttr.nodesPresent...
Unigene116370_All	paleturquoise
Unigene116525_All	paleturquoise
CL1562.Contig2_All	paleturquoise
CL10995.Contig7_All	paleturquoise
CL9519.Contig18_All	paleturquoise
CL9519.Contig16_All	paleturquoise
Unigene41267_All	paleturquoise
CL9519.Contig11_All	paleturquoise
Unigene115161_All	paleturquoise
Unigene39727_All	paleturquoise
Unigene115841_All	paleturquoise
CL9519.Contig2_All	paleturquoise
Unigene116243_All	paleturquoise
CL9519.Contig22_All	paleturquoise
CL9519.Contig17_All	paleturquoise
CL9519.Contig15_All	paleturquoise
Unigene100482_All	paleturquoise
Unigene100410_All	paleturquoise
CL9519.Contig10_All	paleturquoise
Unigene8076_All	paleturquoise
CL17996.Contig2_All	paleturquoise
Unigene47251_All	paleturquoise
CL9519.Contig21_All	paleturquoise
Unigene17015_All	paleturquoise
CL8716.Contig4_All	paleturquoise
CL3929.Contig8_All	paleturquoise
CL3929.Contig10_All	paleturquoise
Unigene17018_All	paleturquoise
CL1720.Contig6_All	paleturquoise
Unigene8076_All	paleturquoise
Unigene39727_All	paleturquoise
CL1720.Contig17_All	paleturquoise
Unigene17016_All	paleturquoise
CL1326.Contig2_All	paleturquoise
CL17996.Contig2_All	paleturquoise
Unigene47251_All	paleturquoise
CL8376.Contig2_All	paleturquoise
CL9519.Contig16_All	paleturquoise
Unigene41267_All	paleturquoise
CL1913.Contig7_All	paleturquoise
Unigene116243_All	paleturquoise
CL9519.Contig22_All	paleturquoise
Unigene27796_All	paleturquoise
CL9519.Contig15_All	paleturquoise
Unigene21643_All	paleturquoise
Unigene100410_All	paleturquoise
CL1566.Contig3_All	paleturquoise
CL9519.Contig21_All	paleturquoise
CL1913.Contig2_All	paleturquoise
Unigene102112_All	paleturquoise
CL10995.Contig7_All	paleturquoise
CL17449.Contig1_All	paleturquoise
CL9519.Contig18_All	paleturquoise
CL12379.Contig4_All	paleturquoise
Unigene141740_All	paleturquoise
CL9519.Contig11_All	paleturquoise
Unigene115161_All	paleturquoise
Unigene115841_All	paleturquoise
CL9519.Contig2_All	paleturquoise
CL9519.Contig17_All	paleturquoise
CL9519.Contig10_All	paleturquoise
Unigene50229_All	paleturquoise
