# Supplementary material for: Bark tissue transcriptome analyses of inverted Populus yunnanensis cuttings reveal the crucial role of plant hormones in response to inversion
Source: PeerJ. 2019 Oct 1;7:e7740. doi: 10.7717/peerj.7740 (PMC6777492; doi:10.7717/peerj.7740)
Supplement: File S2 [file peerj-07-7740-s009.zip › Cytoscape working files/Nodes of turquoise module.txt]

nodeName	nodeAttr.nodesPresent...
CL12076.Contig3_All	turquoise
CL21211.Contig2_All	turquoise
CL5106.Contig2_All	turquoise
CL7159.Contig38_All	turquoise
CL20503.Contig4_All	turquoise
Unigene18107_All	turquoise
Unigene87313_All	turquoise
CL11538.Contig1_All	turquoise
CL2457.Contig7_All	turquoise
Unigene7087_All	turquoise
CL8850.Contig10_All	turquoise
Unigene65524_All	turquoise
Unigene32475_All	turquoise
Unigene16531_All	turquoise
CL7904.Contig1_All	turquoise
Unigene848_All	turquoise
CL20503.Contig5_All	turquoise
Unigene3264_All	turquoise
Unigene6353_All	turquoise
CL20420.Contig1_All	turquoise
CL11538.Contig2_All	turquoise
Unigene14493_All	turquoise
CL5420.Contig3_All	turquoise
CL8555.Contig3_All	turquoise
CL5430.Contig2_All	turquoise
CL3518.Contig3_All	turquoise
Unigene8235_All	turquoise
CL2926.Contig4_All	turquoise
CL242.Contig8_All	turquoise
CL3021.Contig15_All	turquoise
CL5430.Contig1_All	turquoise
CL3021.Contig23_All	turquoise
Unigene55293_All	turquoise
Unigene19658_All	turquoise
Unigene22766_All	turquoise
CL20503.Contig6_All	turquoise
Unigene5271_All	turquoise
CL7159.Contig36_All	turquoise
Unigene136227_All	turquoise
CL8850.Contig12_All	turquoise
Unigene49388_All	turquoise
Unigene17618_All	turquoise
CL11341.Contig1_All	turquoise
CL3053.Contig7_All	turquoise
CL3021.Contig16_All	turquoise
CL9789.Contig2_All	turquoise
Unigene87989_All	turquoise
Unigene49387_All	turquoise
CL5106.Contig8_All	turquoise
CL20503.Contig7_All	turquoise
CL7904.Contig2_All	turquoise
Unigene29411_All	turquoise
CL5106.Contig7_All	turquoise
CL7159.Contig28_All	turquoise
CL546.Contig1_All	turquoise
CL20503.Contig10_All	turquoise
CL9789.Contig1_All	turquoise
CL3021.Contig17_All	turquoise
Unigene58842_All	turquoise
CL7159.Contig4_All	turquoise
CL3021.Contig3_All	turquoise
Unigene48434_All	turquoise
CL5430.Contig6_All	turquoise
Unigene40658_All	turquoise
CL242.Contig3_All	turquoise
CL5106.Contig6_All	turquoise
CL7159.Contig5_All	turquoise
Unigene8375_All	turquoise
CL11538.Contig5_All	turquoise
Unigene55118_All	turquoise
Unigene8821_All	turquoise
Unigene17019_All	turquoise
Unigene5234_All	turquoise
CL3936.Contig1_All	turquoise
CL8850.Contig2_All	turquoise
CL7159.Contig3_All	turquoise
Unigene3381_All	turquoise
CL3021.Contig10_All	turquoise
CL8767.Contig3_All	turquoise
CL5430.Contig7_All	turquoise
Unigene5313_All	turquoise
CL5106.Contig5_All	turquoise
Unigene39713_All	turquoise
CL20851.Contig2_All	turquoise
CL5430.Contig5_All	turquoise
CL21253.Contig6_All	turquoise
CL10547.Contig1_All	turquoise
Unigene16806_All	turquoise
CL7159.Contig25_All	turquoise
CL17705.Contig1_All	turquoise
CL11538.Contig3_All	turquoise
Unigene32119_All	turquoise
CL20851.Contig3_All	turquoise
CL2457.Contig3_All	turquoise
CL3021.Contig9_All	turquoise
CL1562.Contig1_All	turquoise
Unigene97051_All	turquoise
CL7159.Contig18_All	turquoise
CL3053.Contig1_All	turquoise
Unigene132695_All	turquoise
Unigene87126_All	turquoise
CL5430.Contig4_All	turquoise
CL12076.Contig1_All	turquoise
CL17158.Contig2_All	turquoise
CL242.Contig12_All	turquoise
CL13413.Contig2_All	turquoise
CL3190.Contig4_All	turquoise
CL1154.Contig5_All	turquoise
Unigene2200_All	turquoise
CL21183.Contig28_All	turquoise
CL21084.Contig4_All	turquoise
Unigene61613_All	turquoise
Unigene85461_All	turquoise
Unigene17362_All	turquoise
Unigene24885_All	turquoise
Unigene22109_All	turquoise
Unigene59895_All	turquoise
CL1632.Contig9_All	turquoise
CL19367.Contig2_All	turquoise
CL4621.Contig4_All	turquoise
Unigene29244_All	turquoise
CL19486.Contig3_All	turquoise
CL2878.Contig3_All	turquoise
CL6224.Contig12_All	turquoise
CL15958.Contig4_All	turquoise
CL20454.Contig2_All	turquoise
CL158.Contig6_All	turquoise
Unigene38849_All	turquoise
Unigene13563_All	turquoise
CL20229.Contig2_All	turquoise
Unigene50282_All	turquoise
Unigene6125_All	turquoise
Unigene29992_All	turquoise
Unigene70430_All	turquoise
Unigene14096_All	turquoise
CL17790.Contig1_All	turquoise
CL2600.Contig6_All	turquoise
CL20679.Contig3_All	turquoise
CL17063.Contig1_All	turquoise
Unigene119567_All	turquoise
CL5365.Contig7_All	turquoise
CL16837.Contig1_All	turquoise
CL4534.Contig2_All	turquoise
CL303.Contig28_All	turquoise
CL2878.Contig11_All	turquoise
CL17530.Contig1_All	turquoise
CL4007.Contig2_All	turquoise
CL15048.Contig1_All	turquoise
CL605.Contig16_All	turquoise
CL17790.Contig3_All	turquoise
Unigene7998_All	turquoise
Unigene32164_All	turquoise
Unigene49795_All	turquoise
CL1154.Contig1_All	turquoise
CL303.Contig19_All	turquoise
Unigene59496_All	turquoise
CL2238.Contig3_All	turquoise
CL20679.Contig5_All	turquoise
Unigene4584_All	turquoise
CL18937.Contig15_All	turquoise
Unigene16034_All	turquoise
CL17747.Contig1_All	turquoise
CL11627.Contig6_All	turquoise
CL6224.Contig16_All	turquoise
Unigene11393_All	turquoise
CL1305.Contig5_All	turquoise
Unigene17486_All	turquoise
CL20142.Contig3_All	turquoise
Unigene38419_All	turquoise
Unigene32811_All	turquoise
Unigene32680_All	turquoise
Unigene62599_All	turquoise
Unigene46180_All	turquoise
CL19180.Contig3_All	turquoise
Unigene23629_All	turquoise
Unigene32696_All	turquoise
CL6224.Contig18_All	turquoise
CL9298.Contig3_All	turquoise
Unigene55191_All	turquoise
Unigene32799_All	turquoise
CL9686.Contig6_All	turquoise
Unigene16491_All	turquoise
CL13754.Contig1_All	turquoise
CL10255.Contig3_All	turquoise
Unigene59555_All	turquoise
CL3681.Contig16_All	turquoise
Unigene33609_All	turquoise
CL6224.Contig14_All	turquoise
CL11627.Contig4_All	turquoise
CL20633.Contig1_All	turquoise
CL3972.Contig8_All	turquoise
Unigene23300_All	turquoise
Unigene32682_All	turquoise
CL286.Contig9_All	turquoise
Unigene44891_All	turquoise
CL890.Contig4_All	turquoise
CL2165.Contig19_All	turquoise
CL9884.Contig3_All	turquoise
Unigene15053_All	turquoise
CL2186.Contig7_All	turquoise
CL18531.Contig10_All	turquoise
Unigene15611_All	turquoise
Unigene1399_All	turquoise
Unigene43698_All	turquoise
Unigene42647_All	turquoise
Unigene38908_All	turquoise
Unigene18593_All	turquoise
CL10514.Contig1_All	turquoise
Unigene132136_All	turquoise
Unigene27255_All	turquoise
CL286.Contig12_All	turquoise
CL16420.Contig3_All	turquoise
CL7569.Contig3_All	turquoise
CL12654.Contig1_All	turquoise
Unigene49092_All	turquoise
Unigene49568_All	turquoise
Unigene5349_All	turquoise
Unigene8123_All	turquoise
CL879.Contig2_All	turquoise
CL2238.Contig7_All	turquoise
CL1671.Contig1_All	turquoise
Unigene20010_All	turquoise
CL3764.Contig2_All	turquoise
CL7308.Contig3_All	turquoise
CL12550.Contig2_All	turquoise
Unigene67445_All	turquoise
Unigene27431_All	turquoise
Unigene61618_All	turquoise
CL16545.Contig1_All	turquoise
CL19180.Contig9_All	turquoise
Unigene132134_All	turquoise
CL1154.Contig11_All	turquoise
CL3972.Contig5_All	turquoise
CL5483.Contig2_All	turquoise
CL879.Contig4_All	turquoise
CL21260.Contig2_All	turquoise
CL15287.Contig3_All	turquoise
Unigene13713_All	turquoise
Unigene14012_All	turquoise
CL7968.Contig5_All	turquoise
Unigene24181_All	turquoise
CL6224.Contig9_All	turquoise
Unigene35899_All	turquoise
CL7308.Contig1_All	turquoise
Unigene22345_All	turquoise
CL7170.Contig1_All	turquoise
CL16545.Contig3_All	turquoise
Unigene41017_All	turquoise
Unigene38428_All	turquoise
CL5483.Contig4_All	turquoise
Unigene52087_All	turquoise
Unigene6274_All	turquoise
Unigene59820_All	turquoise
CL9892.Contig1_All	turquoise
CL7968.Contig3_All	turquoise
CL18759.Contig8_All	turquoise
CL7569.Contig7_All	turquoise
CL15958.Contig1_All	turquoise
Unigene50513_All	turquoise
Unigene63273_All	turquoise
CL7305.Contig9_All	turquoise
Unigene22902_All	turquoise
CL8830.Contig3_All	turquoise
CL7305.Contig11_All	turquoise
CL10995.Contig3_All	turquoise
CL17996.Contig1_All	turquoise
Unigene60436_All	turquoise
CL2253.Contig1_All	turquoise
CL1154.Contig9_All	turquoise
CL18759.Contig2_All	turquoise
CL3972.Contig1_All	turquoise
CL7099.Contig3_All	turquoise
CL3681.Contig6_All	turquoise
Unigene27912_All	turquoise
Unigene5668_All	turquoise
Unigene682_All	turquoise
CL9686.Contig1_All	turquoise
Unigene65937_All	turquoise
Unigene62624_All	turquoise
CL4210.Contig7_All	turquoise
CL12290.Contig2_All	turquoise
CL7569.Contig9_All	turquoise
Unigene26704_All	turquoise
CL9686.Contig10_All	turquoise
Unigene40250_All	turquoise
CL19348.Contig2_All	turquoise
CL8114.Contig1_All	turquoise
CL158.Contig7_All	turquoise
CL7968.Contig1_All	turquoise
Unigene1592_All	turquoise
CL17391.Contig23_All	turquoise
Unigene32806_All	turquoise
CL1154.Contig7_All	turquoise
CL7099.Contig5_All	turquoise
CL10995.Contig1_All	turquoise
CL20454.Contig1_All	turquoise
Unigene65393_All	turquoise
Unigene22784_All	turquoise
CL4534.Contig3_All	turquoise
CL17391.Contig12_All	turquoise
CL1400.Contig9_All	turquoise
CL15958.Contig5_All	turquoise
Unigene101037_All	turquoise
CL20304.Contig2_All	turquoise
CL1400.Contig10_All	turquoise
CL13899.Contig1_All	turquoise
Unigene17460_All	turquoise
CL8027.Contig1_All	turquoise
CL3458.Contig7_All	turquoise
Unigene37889_All	turquoise
Unigene58086_All	turquoise
CL6224.Contig1_All	turquoise
CL15009.Contig1_All	turquoise
CL21084.Contig5_All	turquoise
CL19180.Contig17_All	turquoise
Unigene103306_All	turquoise
CL605.Contig31_All	turquoise
Unigene61337_All	turquoise
CL19890.Contig3_All	turquoise
Unigene25766_All	turquoise
CL20589.Contig1_All	turquoise
CL17530.Contig2_All	turquoise
CL2165.Contig14_All	turquoise
Unigene29799_All	turquoise
CL303.Contig29_All	turquoise
CL2878.Contig10_All	turquoise
Unigene1517_All	turquoise
Unigene16501_All	turquoise
Unigene6124_All	turquoise
CL1154.Contig2_All	turquoise
CL1179.Contig3_All	turquoise
CL17063.Contig2_All	turquoise
Unigene59750_All	turquoise
CL3190.Contig3_All	turquoise
Unigene9198_All	turquoise
CL19180.Contig19_All	turquoise
CL5365.Contig12_All	turquoise
CL1678.Contig24_All	turquoise
CL605.Contig67_All	turquoise
Unigene25577_All	turquoise
Unigene29835_All	turquoise
CL20945.Contig1_All	turquoise
CL1179.Contig1_All	turquoise
CL10551.Contig2_All	turquoise
CL17245.Contig4_All	turquoise
Unigene61432_All	turquoise
CL11047.Contig1_All	turquoise
CL1400.Contig12_All	turquoise
Unigene131524_All	turquoise
CL11627.Contig5_All	turquoise
CL16868.Contig2_All	turquoise
Unigene63581_All	turquoise
CL3972.Contig9_All	turquoise
CL1632.Contig4_All	turquoise
CL2186.Contig6_All	turquoise
CL10255.Contig6_All	turquoise
CL7191.Contig4_All	turquoise
Unigene121100_All	turquoise
Unigene30768_All	turquoise
CL19180.Contig6_All	turquoise
CL18795.Contig1_All	turquoise
CL1671.Contig9_All	turquoise
Unigene10440_All	turquoise
Unigene43697_All	turquoise
CL7817.Contig3_All	turquoise
CL879.Contig1_All	turquoise
CL10551.Contig4_All	turquoise
CL7501.Contig7_All	turquoise
CL890.Contig5_All	turquoise
Unigene61621_All	turquoise
CL15009.Contig3_All	turquoise
Unigene6183_All	turquoise
Unigene35523_All	turquoise
CL18759.Contig5_All	turquoise
CL1747.Contig2_All	turquoise
Unigene17226_All	turquoise
CL2253.Contig6_All	turquoise
CL20375.Contig17_All	turquoise
Unigene57112_All	turquoise
Unigene6843_All	turquoise
Unigene23313_All	turquoise
CL12550.Contig1_All	turquoise
Unigene132135_All	turquoise
CL7501.Contig5_All	turquoise
CL16420.Contig4_All	turquoise
CL18937.Contig10_All	turquoise
CL2238.Contig6_All	turquoise
Unigene221_All	turquoise
Unigene36171_All	turquoise
Unigene49091_All	turquoise
CL18759.Contig10_All	turquoise
CL879.Contig3_All	turquoise
CL14132.Contig1_All	turquoise
CL1607.Contig5_All	turquoise
CL11627.Contig7_All	turquoise
CL7968.Contig4_All	turquoise
Unigene22103_All	turquoise
CL605.Contig66_All	turquoise
CL20375.Contig15_All	turquoise
Unigene28332_All	turquoise
Unigene58778_All	turquoise
Unigene37062_All	turquoise
Unigene61619_All	turquoise
Unigene22094_All	turquoise
CL16545.Contig2_All	turquoise
Unigene49502_All	turquoise
Unigene17039_All	turquoise
CL11560.Contig4_All	turquoise
CL12409.Contig3_All	turquoise
CL10488.Contig15_All	turquoise
CL1857.Contig2_All	turquoise
CL3972.Contig4_All	turquoise
Unigene19183_All	turquoise
Unigene54337_All	turquoise
CL20626.Contig10_All	turquoise
CL1632.Contig1_All	turquoise
CL21261.Contig19_All	turquoise
CL748.Contig6_All	turquoise
Unigene130764_All	turquoise
CL20287.Contig2_All	turquoise
CL6526.Contig1_All	turquoise
CL21084.Contig1_All	turquoise
Unigene683_All	turquoise
Unigene27243_All	turquoise
CL2253.Contig2_All	turquoise
CL12290.Contig1_All	turquoise
CL3982.Contig12_All	turquoise
CL12550.Contig3_All	turquoise
Unigene17022_All	turquoise
CL2165.Contig23_All	turquoise
CL6153.Contig5_All	turquoise
Unigene27252_All	turquoise
CL20375.Contig19_All	turquoise
Unigene22096_All	turquoise
CL1400.Contig6_All	turquoise
Unigene21390_All	turquoise
CL7968.Contig2_All	turquoise
Unigene16485_All	turquoise
CL7569.Contig8_All	turquoise
CL2878.Contig7_All	turquoise
CL6224.Contig4_All	turquoise
CL7305.Contig6_All	turquoise
CL21084.Contig3_All	turquoise
CL8830.Contig2_All	turquoise
CL5365.Contig15_All	turquoise
Unigene122446_All	turquoise
Unigene132137_All	turquoise
CL172.Contig9_All	turquoise
Unigene6536_All	turquoise
Unigene40579_All	turquoise
Unigene38429_All	turquoise
CL20538.Contig1_All	turquoise
CL6238.Contig4_All	turquoise
CL5483.Contig5_All	turquoise
CL12634.Contig3_All	turquoise
Unigene58780_All	turquoise
Unigene7114_All	turquoise
CL13840.Contig1_All	turquoise
CL7099.Contig6_All	turquoise
CL1400.Contig4_All	turquoise
Unigene223_All	turquoise
Unigene119468_All	turquoise
CL1154.Contig5_All	turquoise
CL2018.Contig14_All	turquoise
CL8821.Contig8_All	turquoise
CL1695.Contig15_All	turquoise
Unigene38142_All	turquoise
Unigene11060_All	turquoise
CL21084.Contig4_All	turquoise
CL9616.Contig13_All	turquoise
CL2018.Contig23_All	turquoise
Unigene38151_All	turquoise
Unigene27642_All	turquoise
CL6752.Contig5_All	turquoise
Unigene29244_All	turquoise
CL15958.Contig4_All	turquoise
CL20454.Contig2_All	turquoise
Unigene38374_All	turquoise
CL158.Contig6_All	turquoise
CL20229.Contig2_All	turquoise
CL21070.Contig11_All	turquoise
CL6429.Contig5_All	turquoise
CL19209.Contig23_All	turquoise
CL1326.Contig8_All	turquoise
CL146.Contig7_All	turquoise
CL21261.Contig5_All	turquoise
CL2018.Contig32_All	turquoise
CL2600.Contig6_All	turquoise
Unigene33231_All	turquoise
CL7949.Contig1_All	turquoise
CL9853.Contig1_All	turquoise
CL5569.Contig7_All	turquoise
CL13485.Contig1_All	turquoise
Unigene119403_All	turquoise
Unigene54545_All	turquoise
Unigene23025_All	turquoise
CL2878.Contig11_All	turquoise
CL5306.Contig8_All	turquoise
Unigene12568_All	turquoise
CL5306.Contig10_All	turquoise
CL1155.Contig17_All	turquoise
CL4007.Contig2_All	turquoise
CL605.Contig16_All	turquoise
CL21070.Contig20_All	turquoise
CL6973.Contig2_All	turquoise
Unigene32164_All	turquoise
Unigene99664_All	turquoise
CL1154.Contig1_All	turquoise
CL7924.Contig4_All	turquoise
CL21116.Contig5_All	turquoise
Unigene33121_All	turquoise
CL2356.Contig3_All	turquoise
CL654.Contig17_All	turquoise
CL16934.Contig2_All	turquoise
Unigene11621_All	turquoise
CL20891.Contig5_All	turquoise
Unigene60668_All	turquoise
CL20855.Contig1_All	turquoise
Unigene46180_All	turquoise
Unigene23629_All	turquoise
CL9985.Contig4_All	turquoise
CL1326.Contig11_All	turquoise
CL8868.Contig1_All	turquoise
CL2018.Contig18_All	turquoise
CL2018.Contig3_All	turquoise
CL9115.Contig1_All	turquoise
CL9616.Contig9_All	turquoise
CL21261.Contig22_All	turquoise
CL16440.Contig4_All	turquoise
Unigene47171_All	turquoise
CL16519.Contig3_All	turquoise
CL8707.Contig2_All	turquoise
CL8352.Contig4_All	turquoise
CL874.Contig13_All	turquoise
Unigene131593_All	turquoise
CL286.Contig9_All	turquoise
CL4609.Contig4_All	turquoise
CL15519.Contig3_All	turquoise
CL9985.Contig7_All	turquoise
CL9884.Contig3_All	turquoise
CL20891.Contig11_All	turquoise
Unigene41952_All	turquoise
CL18531.Contig10_All	turquoise
CL6206.Contig2_All	turquoise
Unigene43655_All	turquoise
Unigene27255_All	turquoise
Unigene39957_All	turquoise
CL286.Contig12_All	turquoise
CL4089.Contig4_All	turquoise
CL7569.Contig3_All	turquoise
Unigene16917_All	turquoise
Unigene33229_All	turquoise
CL879.Contig2_All	turquoise
CL2356.Contig7_All	turquoise
CL18269.Contig1_All	turquoise
CL1731.Contig2_All	turquoise
CL2018.Contig7_All	turquoise
CL1227.Contig21_All	turquoise
CL9371.Contig3_All	turquoise
CL7342.Contig3_All	turquoise
CL20891.Contig9_All	turquoise
CL8610.Contig1_All	turquoise
CL1980.Contig27_All	turquoise
CL2092.Contig1_All	turquoise
Unigene27431_All	turquoise
CL3866.Contig5_All	turquoise
CL4499.Contig5_All	turquoise
Unigene39777_All	turquoise
CL5737.Contig7_All	turquoise
Unigene132134_All	turquoise
CL8352.Contig8_All	turquoise
CL20907.Contig1_All	turquoise
CL21261.Contig2_All	turquoise
CL303.Contig42_All	turquoise
Unigene53207_All	turquoise
CL6261.Contig5_All	turquoise
Unigene52663_All	turquoise
Unigene9161_All	turquoise
Unigene33059_All	turquoise
Unigene3428_All	turquoise
Unigene11059_All	turquoise
CL386.Contig33_All	turquoise
Unigene50875_All	turquoise
CL17982.Contig1_All	turquoise
CL21261.Contig16_All	turquoise
Unigene38154_All	turquoise
CL7209.Contig7_All	turquoise
CL2018.Contig26_All	turquoise
CL20626.Contig11_All	turquoise
Unigene34476_All	turquoise
CL9892.Contig1_All	turquoise
CL7968.Contig3_All	turquoise
CL7569.Contig7_All	turquoise
CL15958.Contig1_All	turquoise
CL8821.Contig4_All	turquoise
Unigene50513_All	turquoise
Unigene67538_All	turquoise
CL10446.Contig2_All	turquoise
CL17996.Contig1_All	turquoise
CL2018.Contig20_All	turquoise
CL13115.Contig3_All	turquoise
CL18382.Contig4_All	turquoise
CL1154.Contig9_All	turquoise
Unigene2629_All	turquoise
CL5737.Contig3_All	turquoise
CL1056.Contig2_All	turquoise
CL17244.Contig3_All	turquoise
CL3217.Contig13_All	turquoise
CL9748.Contig1_All	turquoise
CL2650.Contig7_All	turquoise
Unigene44269_All	turquoise
Unigene44226_All	turquoise
Unigene40250_All	turquoise
CL1326.Contig5_All	turquoise
Unigene44441_All	turquoise
CL21261.Contig8_All	turquoise
CL9837.Contig7_All	turquoise
CL5306.Contig4_All	turquoise
Unigene86225_All	turquoise
CL19094.Contig3_All	turquoise
Unigene24201_All	turquoise
CL6261.Contig1_All	turquoise
CL8931.Contig4_All	turquoise
CL2092.Contig5_All	turquoise
Unigene28463_All	turquoise
CL20454.Contig1_All	turquoise
CL4138.Contig14_All	turquoise
CL3111.Contig8_All	turquoise
CL20311.Contig2_All	turquoise
CL874.Contig9_All	turquoise
CL6429.Contig4_All	turquoise
CL10298.Contig3_All	turquoise
Unigene135440_All	turquoise
CL1326.Contig7_All	turquoise
Unigene120150_All	turquoise
CL3217.Contig8_All	turquoise
Unigene7112_All	turquoise
CL8027.Contig1_All	turquoise
CL13661.Contig2_All	turquoise
CL10302.Contig6_All	turquoise
CL6752.Contig4_All	turquoise
Unigene103306_All	turquoise
CL605.Contig31_All	turquoise
CL21261.Contig12_All	turquoise
CL17244.Contig1_All	turquoise
CL20891.Contig4_All	turquoise
CL8467.Contig1_All	turquoise
CL4609.Contig7_All	turquoise
Unigene33115_All	turquoise
Unigene120949_All	turquoise
CL5306.Contig11_All	turquoise
CL9837.Contig2_All	turquoise
Unigene7348_All	turquoise
CL5306.Contig9_All	turquoise
CL6973.Contig3_All	turquoise
Unigene51681_All	turquoise
CL8716.Contig5_All	turquoise
CL10188.Contig4_All	turquoise
CL1154.Contig2_All	turquoise
CL1179.Contig3_All	turquoise
Unigene43091_All	turquoise
CL20608.Contig2_All	turquoise
CL8821.Contig9_All	turquoise
CL9616.Contig12_All	turquoise
CL1695.Contig12_All	turquoise
CL21070.Contig14_All	turquoise
Unigene119404_All	turquoise
Unigene42916_All	turquoise
CL19471.Contig13_All	turquoise
Unigene29835_All	turquoise
CL8868.Contig2_All	turquoise
CL4138.Contig10_All	turquoise
Unigene31206_All	turquoise
CL6261.Contig14_All	turquoise
CL3204.Contig4_All	turquoise
CL386.Contig2_All	turquoise
CL11360.Contig2_All	turquoise
CL8352.Contig5_All	turquoise
CL19935.Contig4_All	turquoise
CL5392.Contig4_All	turquoise
CL303.Contig45_All	turquoise
CL4609.Contig3_All	turquoise
CL8352.Contig1_All	turquoise
CL15519.Contig2_All	turquoise
Unigene11074_All	turquoise
CL874.Contig10_All	turquoise
CL1632.Contig4_All	turquoise
Unigene2721_All	turquoise
CL9985.Contig8_All	turquoise
CL146.Contig4_All	turquoise
CL20891.Contig10_All	turquoise
CL20891.Contig8_All	turquoise
CL21070.Contig10_All	turquoise
CL18795.Contig1_All	turquoise
Unigene3905_All	turquoise
CL1326.Contig10_All	turquoise
CL18322.Contig1_All	turquoise
Unigene20031_All	turquoise
CL9115.Contig2_All	turquoise
Unigene10440_All	turquoise
CL9985.Contig5_All	turquoise
Unigene48326_All	turquoise
Unigene118914_All	turquoise
CL13314.Contig4_All	turquoise
Unigene9139_All	turquoise
CL5306.Contig15_All	turquoise
CL10551.Contig4_All	turquoise
CL5569.Contig19_All	turquoise
CL21261.Contig21_All	turquoise
CL386.Contig23_All	turquoise
Unigene63_All	turquoise
Unigene38033_All	turquoise
Unigene16920_All	turquoise
CL1155.Contig41_All	turquoise
CL15009.Contig3_All	turquoise
CL5893.Contig5_All	turquoise
CL874.Contig2_All	turquoise
Unigene12208_All	turquoise
CL19921.Contig1_All	turquoise
CL1731.Contig3_All	turquoise
CL386.Contig36_All	turquoise
CL9371.Contig2_All	turquoise
Unigene6843_All	turquoise
CL2018.Contig6_All	turquoise
Unigene33058_All	turquoise
CL20137.Contig12_All	turquoise
CL6132.Contig13_All	turquoise
CL18937.Contig10_All	turquoise
CL2238.Contig6_All	turquoise
CL18493.Contig2_All	turquoise
CL1155.Contig10_All	turquoise
CL4089.Contig3_All	turquoise
Unigene49091_All	turquoise
CL12634.Contig1_All	turquoise
Unigene14661_All	turquoise
CL21261.Contig1_All	turquoise
Unigene37599_All	turquoise
CL3204.Contig3_All	turquoise
CL879.Contig3_All	turquoise
CL20375.Contig6_All	turquoise
CL1607.Contig5_All	turquoise
Unigene5804_All	turquoise
CL19620.Contig1_All	turquoise
Unigene13909_All	turquoise
CL6907.Contig3_All	turquoise
CL605.Contig66_All	turquoise
Unigene49502_All	turquoise
CL8988.Contig1_All	turquoise
CL2018.Contig27_All	turquoise
Unigene18790_All	turquoise
CL657.Contig2_All	turquoise
Unigene16918_All	turquoise
CL20137.Contig4_All	turquoise
CL8821.Contig1_All	turquoise
Unigene38646_All	turquoise
CL10488.Contig15_All	turquoise
CL1857.Contig2_All	turquoise
CL6724.Contig1_All	turquoise
Unigene19183_All	turquoise
CL14434.Contig4_All	turquoise
CL18321.Contig2_All	turquoise
CL1632.Contig1_All	turquoise
CL21261.Contig19_All	turquoise
Unigene130764_All	turquoise
CL11129.Contig2_All	turquoise
CL1326.Contig4_All	turquoise
CL6526.Contig1_All	turquoise
CL19094.Contig2_All	turquoise
CL1980.Contig30_All	turquoise
CL18382.Contig5_All	turquoise
Unigene27243_All	turquoise
CL12290.Contig1_All	turquoise
CL3753.Contig55_All	turquoise
Unigene27252_All	turquoise
Unigene6019_All	turquoise
CL7968.Contig2_All	turquoise
Unigene40249_All	turquoise
CL2878.Contig7_All	turquoise
CL21070.Contig33_All	turquoise
CL5306.Contig1_All	turquoise
Unigene119842_All	turquoise
CL15765.Contig11_All	turquoise
Unigene29229_All	turquoise
Unigene21490_All	turquoise
CL21084.Contig3_All	turquoise
CL3689.Contig6_All	turquoise
CL5306.Contig5_All	turquoise
CL17627.Contig3_All	turquoise
Unigene47396_All	turquoise
CL21261.Contig9_All	turquoise
Unigene132137_All	turquoise
Unigene33111_All	turquoise
CL172.Contig9_All	turquoise
CL8821.Contig5_All	turquoise
CL12188.Contig4_All	turquoise
CL13840.Contig1_All	turquoise
CL2084.Contig2_All	turquoise
Unigene39850_All	turquoise
CL8734.Contig2_All	turquoise
CL21261.Contig15_All	turquoise
CL21070.Contig46_All	turquoise
CL21261.Contig7_All	turquoise
CL21261.Contig20_All	turquoise
CL20932.Contig6_All	turquoise
Unigene98464_All	turquoise
CL21070.Contig13_All	turquoise
CL17244.Contig2_All	turquoise
CL1632.Contig9_All	turquoise
CL4621.Contig4_All	turquoise
Unigene49561_All	turquoise
CL19486.Contig3_All	turquoise
CL2878.Contig3_All	turquoise
Unigene33285_All	turquoise
CL4609.Contig6_All	turquoise
CL303.Contig48_All	turquoise
Unigene120732_All	turquoise
CL20137.Contig1_All	turquoise
CL1691.Contig8_All	turquoise
CL7924.Contig2_All	turquoise
Unigene33118_All	turquoise
CL17063.Contig1_All	turquoise
Unigene119567_All	turquoise
CL13115.Contig2_All	turquoise
CL6752.Contig3_All	turquoise
Unigene131052_All	turquoise
CL21261.Contig11_All	turquoise
CL9616.Contig11_All	turquoise
CL6429.Contig3_All	turquoise
CL20891.Contig3_All	turquoise
CL10298.Contig2_All	turquoise
CL15282.Contig1_All	turquoise
CL8868.Contig3_All	turquoise
Unigene7998_All	turquoise
CL8734.Contig6_All	turquoise
Unigene119151_All	turquoise
Unigene34789_All	turquoise
CL2238.Contig3_All	turquoise
CL18937.Contig15_All	turquoise
Unigene18891_All	turquoise
CL1305.Contig5_All	turquoise
CL1370.Contig1_All	turquoise
CL13485.Contig3_All	turquoise
CL8352.Contig6_All	turquoise
CL21261.Contig24_All	turquoise
CL4609.Contig2_All	turquoise
Unigene38419_All	turquoise
Unigene32696_All	turquoise
CL21070.Contig38_All	turquoise
CL5306.Contig12_All	turquoise
CL20137.Contig10_All	turquoise
Unigene33290_All	turquoise
CL9371.Contig4_All	turquoise
Unigene30094_All	turquoise
Unigene13910_All	turquoise
Unigene59555_All	turquoise
CL874.Contig11_All	turquoise
Unigene99434_All	turquoise
CL11261.Contig2_All	turquoise
CL2165.Contig19_All	turquoise
Unigene38376_All	turquoise
CL2186.Contig7_All	turquoise
CL8352.Contig2_All	turquoise
Unigene62844_All	turquoise
CL2867.Contig23_All	turquoise
CL386.Contig22_All	turquoise
CL9115.Contig3_All	turquoise
Unigene42647_All	turquoise
CL15804.Contig3_All	turquoise
CL10340.Contig3_All	turquoise
CL10732.Contig1_All	turquoise
CL20891.Contig7_All	turquoise
CL13314.Contig3_All	turquoise
CL10514.Contig1_All	turquoise
CL5306.Contig16_All	turquoise
Unigene132136_All	turquoise
CL12429.Contig1_All	turquoise
CL5819.Contig11_All	turquoise
CL16440.Contig2_All	turquoise
CL3866.Contig3_All	turquoise
CL12654.Contig1_All	turquoise
Unigene49092_All	turquoise
Unigene49568_All	turquoise
Unigene8123_All	turquoise
CL2238.Contig7_All	turquoise
CL9616.Contig8_All	turquoise
CL8936.Contig1_All	turquoise
CL6132.Contig8_All	turquoise
CL874.Contig1_All	turquoise
CL1433.Contig1_All	turquoise
Unigene139172_All	turquoise
CL8707.Contig1_All	turquoise
CL8931.Contig2_All	turquoise
Unigene33057_All	turquoise
CL874.Contig14_All	turquoise
Unigene38850_All	turquoise
Unigene50224_All	turquoise
CL17948.Contig1_All	turquoise
Unigene67123_All	turquoise
CL8821.Contig2_All	turquoise
CL7342.Contig1_All	turquoise
CL10565.Contig1_All	turquoise
Unigene41879_All	turquoise
CL21070.Contig62_All	turquoise
CL1154.Contig11_All	turquoise
CL2018.Contig28_All	turquoise
Unigene33289_All	turquoise
Unigene9255_All	turquoise
CL21261.Contig18_All	turquoise
CL11129.Contig3_All	turquoise
Unigene11510_All	turquoise
CL879.Contig4_All	turquoise
CL18321.Contig1_All	turquoise
CL15287.Contig3_All	turquoise
CL3217.Contig2_All	turquoise
CL3540.Contig1_All	turquoise
Unigene14012_All	turquoise
Unigene44324_All	turquoise
CL6907.Contig2_All	turquoise
CL7968.Contig5_All	turquoise
CL6688.Contig11_All	turquoise
CL19209.Contig42_All	turquoise
CL18694.Contig2_All	turquoise
CL9371.Contig1_All	turquoise
Unigene132714_All	turquoise
Unigene38428_All	turquoise
CL8734.Contig3_All	turquoise
Unigene119402_All	turquoise
CL13833.Contig8_All	turquoise
Unigene1949_All	turquoise
CL5306.Contig6_All	turquoise
CL9837.Contig5_All	turquoise
Unigene39275_All	turquoise
CL19610.Contig2_All	turquoise
CL2253.Contig1_All	turquoise
Unigene27912_All	turquoise
Unigene5668_All	turquoise
CL8821.Contig6_All	turquoise
CL21261.Contig14_All	turquoise
CL2018.Contig24_All	turquoise
Unigene33053_All	turquoise
CL12290.Contig2_All	turquoise
CL4089.Contig2_All	turquoise
CL7569.Contig9_All	turquoise
CL5306.Contig2_All	turquoise
Unigene26704_All	turquoise
CL8114.Contig1_All	turquoise
CL158.Contig7_All	turquoise
CL20137.Contig9_All	turquoise
CL7968.Contig1_All	turquoise
CL17391.Contig23_All	turquoise
CL11360.Contig8_All	turquoise
CL1154.Contig7_All	turquoise
CL654.Contig9_All	turquoise
CL2018.Contig22_All	turquoise
CL6429.Contig7_All	turquoise
CL12188.Contig5_All	turquoise
CL1980.Contig31_All	turquoise
Unigene22784_All	turquoise
CL4609.Contig5_All	turquoise
CL15958.Contig5_All	turquoise
Unigene39926_All	turquoise
CL8352.Contig3_All	turquoise
CL303.Contig47_All	turquoise
CL386.Contig21_All	turquoise
CL8716.Contig7_All	turquoise
Unigene86407_All	turquoise
CL20558.Contig1_All	turquoise
Unigene17460_All	turquoise
CL8821.Contig7_All	turquoise
Unigene38141_All	turquoise
CL11955.Contig2_All	turquoise
CL15009.Contig1_All	turquoise
Unigene119406_All	turquoise
CL21084.Contig5_All	turquoise
CL20932.Contig5_All	turquoise
CL2638.Contig2_All	turquoise
Unigene16893_All	turquoise
Unigene33108_All	turquoise
Unigene50450_All	turquoise
CL1155.Contig3_All	turquoise
CL303.Contig61_All	turquoise
CL6429.Contig2_All	turquoise
CL2165.Contig14_All	turquoise
Unigene29799_All	turquoise
CL1326.Contig9_All	turquoise
CL2878.Contig10_All	turquoise
CL20570.Contig3_All	turquoise
CL13115.Contig1_All	turquoise
CL2602.Contig3_All	turquoise
CL4680.Contig4_All	turquoise
CL21261.Contig4_All	turquoise
CL17063.Contig2_All	turquoise
Unigene33230_All	turquoise
Unigene61927_All	turquoise
CL21261.Contig10_All	turquoise
CL4562.Contig2_All	turquoise
Unigene6223_All	turquoise
CL3217.Contig22_All	turquoise
CL13644.Contig5_All	turquoise
CL2650.Contig20_All	turquoise
CL9616.Contig10_All	turquoise
CL605.Contig67_All	turquoise
CL9985.Contig3_All	turquoise
CL20891.Contig6_All	turquoise
Unigene22491_All	turquoise
CL5306.Contig13_All	turquoise
CL1179.Contig1_All	turquoise
CL10551.Contig2_All	turquoise
CL4499.Contig4_All	turquoise
CL20932.Contig1_All	turquoise
CL17245.Contig4_All	turquoise
CL11047.Contig1_All	turquoise
CL5502.Contig2_All	turquoise
CL18622.Contig8_All	turquoise
CL16868.Contig2_All	turquoise
CL13485.Contig4_All	turquoise
CL6724.Contig3_All	turquoise
Unigene11622_All	turquoise
CL4609.Contig1_All	turquoise
CL20674.Contig7_All	turquoise
Unigene5030_All	turquoise
Unigene23028_All	turquoise
CL2186.Contig6_All	turquoise
Unigene86175_All	turquoise
Unigene121100_All	turquoise
CL7924.Contig3_All	turquoise
Unigene35537_All	turquoise
CL11754.Contig3_All	turquoise
CL20028.Contig12_All	turquoise
CL21070.Contig25_All	turquoise
CL2018.Contig15_All	turquoise
CL879.Contig1_All	turquoise
CL20570.Contig7_All	turquoise
CL13644.Contig1_All	turquoise
Unigene11049_All	turquoise
CL1980.Contig10_All	turquoise
Unigene35523_All	turquoise
CL6758.Contig2_All	turquoise
CL3204.Contig1_All	turquoise
CL20137.Contig11_All	turquoise
CL6907.Contig1_All	turquoise
Unigene17226_All	turquoise
CL2253.Contig6_All	turquoise
CL10732.Contig2_All	turquoise
Unigene132135_All	turquoise
CL5306.Contig17_All	turquoise
CL7342.Contig2_All	turquoise
CL5569.Contig1_All	turquoise
CL11129.Contig4_All	turquoise
CL8716.Contig2_All	turquoise
CL1731.Contig1_All	turquoise
CL7968.Contig4_All	turquoise
CL16440.Contig1_All	turquoise
CL19471.Contig15_All	turquoise
Unigene28332_All	turquoise
Unigene50876_All	turquoise
CL2018.Contig19_All	turquoise
CL874.Contig4_All	turquoise
Unigene58778_All	turquoise
CL3493.Contig1_All	turquoise
CL16934.Contig4_All	turquoise
CL11360.Contig3_All	turquoise
CL4089.Contig5_All	turquoise
CL11368.Contig4_All	turquoise
Unigene19340_All	turquoise
CL5737.Contig8_All	turquoise
CL16259.Contig1_All	turquoise
CL8352.Contig7_All	turquoise
CL3217.Contig16_All	turquoise
CL2650.Contig14_All	turquoise
CL21070.Contig16_All	turquoise
CL748.Contig6_All	turquoise
CL5306.Contig7_All	turquoise
CL5819.Contig3_All	turquoise
CL21084.Contig1_All	turquoise
Unigene33113_All	turquoise
Unigene1161_All	turquoise
CL13571.Contig4_All	turquoise
CL1433.Contig4_All	turquoise
CL9837.Contig4_All	turquoise
Unigene132713_All	turquoise
CL2253.Contig2_All	turquoise
CL17627.Contig1_All	turquoise
CL3982.Contig12_All	turquoise
CL2018.Contig25_All	turquoise
CL2165.Contig23_All	turquoise
CL8821.Contig3_All	turquoise
CL8734.Contig4_All	turquoise
Unigene50142_All	turquoise
Unigene20037_All	turquoise
CL6153.Contig5_All	turquoise
Unigene2904_All	turquoise
CL6688.Contig5_All	turquoise
CL7569.Contig8_All	turquoise
CL11360.Contig7_All	turquoise
CL2018.Contig8_All	turquoise
CL6261.Contig2_All	turquoise
CL6429.Contig6_All	turquoise
CL386.Contig30_All	turquoise
CL3681.Contig20_All	turquoise
CL18382.Contig3_All	turquoise
Unigene121425_All	turquoise
Unigene38429_All	turquoise
CL12188.Contig6_All	turquoise
Unigene42911_All	turquoise
Unigene58780_All	turquoise
Unigene32648_All	turquoise
CL1056.Contig1_All	turquoise
Unigene38714_All	turquoise
CL874.Contig8_All	turquoise
Unigene20195_All	turquoise
CL3689.Contig4_All	turquoise
CL5306.Contig3_All	turquoise
CL8655.Contig1_All	turquoise
CL18269.Contig2_All	turquoise
CL1326.Contig6_All	turquoise
CL2648.Contig2_All	turquoise
CL4417.Contig3_All	turquoise
Unigene85961_All	turquoise
CL3190.Contig4_All	turquoise
Unigene98151_All	turquoise
CL357.Contig10_All	turquoise
Unigene2200_All	turquoise
CL21183.Contig28_All	turquoise
CL9216.Contig11_All	turquoise
Unigene61613_All	turquoise
CL357.Contig7_All	turquoise
Unigene17362_All	turquoise
Unigene24885_All	turquoise
CL1341.Contig7_All	turquoise
CL4780.Contig3_All	turquoise
CL3035.Contig7_All	turquoise
Unigene43484_All	turquoise
CL3463.Contig8_All	turquoise
CL13869.Contig3_All	turquoise
CL2651.Contig2_All	turquoise
Unigene4534_All	turquoise
Unigene58666_All	turquoise
CL12096.Contig1_All	turquoise
CL24.Contig3_All	turquoise
CL2474.Contig1_All	turquoise
CL19235.Contig1_All	turquoise
Unigene53478_All	turquoise
CL8816.Contig6_All	turquoise
CL20679.Contig3_All	turquoise
Unigene49518_All	turquoise
CL10162.Contig1_All	turquoise
Unigene21993_All	turquoise
Unigene33186_All	turquoise
CL5365.Contig7_All	turquoise
CL4534.Contig2_All	turquoise
CL303.Contig28_All	turquoise
Unigene58614_All	turquoise
CL2878.Contig11_All	turquoise
CL15048.Contig1_All	turquoise
Unigene27795_All	turquoise
CL17790.Contig3_All	turquoise
CL17121.Contig3_All	turquoise
Unigene32164_All	turquoise
Unigene49795_All	turquoise
CL303.Contig19_All	turquoise
CL6285.Contig3_All	turquoise
CL11241.Contig2_All	turquoise
CL3186.Contig1_All	turquoise
CL3463.Contig4_All	turquoise
CL5708.Contig3_All	turquoise
Unigene58157_All	turquoise
CL2279.Contig23_All	turquoise
Unigene11393_All	turquoise
CL357.Contig3_All	turquoise
CL3810.Contig3_All	turquoise
Unigene62599_All	turquoise
Unigene85281_All	turquoise
CL6224.Contig18_All	turquoise
Unigene44208_All	turquoise
CL9298.Contig3_All	turquoise
Unigene55191_All	turquoise
CL2906.Contig2_All	turquoise
CL357.Contig23_All	turquoise
Unigene4455_All	turquoise
Unigene32799_All	turquoise
CL14536.Contig4_All	turquoise
CL13754.Contig1_All	turquoise
CL10255.Contig3_All	turquoise
Unigene22479_All	turquoise
CL3412.Contig4_All	turquoise
CL3681.Contig16_All	turquoise
Unigene35595_All	turquoise
CL21164.Contig4_All	turquoise
CL6224.Contig14_All	turquoise
CL3972.Contig8_All	turquoise
Unigene32682_All	turquoise
CL286.Contig9_All	turquoise
CL8135.Contig3_All	turquoise
CL890.Contig4_All	turquoise
Unigene15053_All	turquoise
CL8555.Contig1_All	turquoise
Unigene58474_All	turquoise
CL18531.Contig10_All	turquoise
CL3463.Contig15_All	turquoise
Unigene15611_All	turquoise
Unigene1399_All	turquoise
Unigene43698_All	turquoise
CL16939.Contig1_All	turquoise
Unigene64760_All	turquoise
Unigene23600_All	turquoise
Unigene27261_All	turquoise
Unigene38908_All	turquoise
CL14962.Contig4_All	turquoise
Unigene27255_All	turquoise
CL286.Contig12_All	turquoise
CL20362.Contig25_All	turquoise
CL16420.Contig3_All	turquoise
Unigene5214_All	turquoise
Unigene5349_All	turquoise
CL427.Contig2_All	turquoise
CL1671.Contig1_All	turquoise
CL3737.Contig3_All	turquoise
CL1521.Contig1_All	turquoise
CL4371.Contig13_All	turquoise
Unigene20010_All	turquoise
CL9569.Contig5_All	turquoise
CL3764.Contig2_All	turquoise
CL13197.Contig2_All	turquoise
CL12550.Contig2_All	turquoise
Unigene67445_All	turquoise
Unigene48499_All	turquoise
Unigene49325_All	turquoise
Unigene27431_All	turquoise
CL8816.Contig14_All	turquoise
CL16545.Contig1_All	turquoise
CL19180.Contig9_All	turquoise
Unigene131760_All	turquoise
CL3463.Contig12_All	turquoise
CL14536.Contig1_All	turquoise
CL15816.Contig1_All	turquoise
CL3972.Contig5_All	turquoise
CL5483.Contig2_All	turquoise
Unigene85254_All	turquoise
CL5009.Contig4_All	turquoise
CL6224.Contig9_All	turquoise
CL7308.Contig1_All	turquoise
Unigene49831_All	turquoise
Unigene22345_All	turquoise
CL7170.Contig1_All	turquoise
CL1090.Contig6_All	turquoise
Unigene41017_All	turquoise
Unigene61598_All	turquoise
Unigene52087_All	turquoise
Unigene24342_All	turquoise
CL13349.Contig3_All	turquoise
Unigene58970_All	turquoise
CL9892.Contig1_All	turquoise
CL9344.Contig8_All	turquoise
Unigene18287_All	turquoise
Unigene50513_All	turquoise
CL7305.Contig9_All	turquoise
Unigene22902_All	turquoise
Unigene10932_All	turquoise
CL8830.Contig3_All	turquoise
CL4814.Contig3_All	turquoise
Unigene120072_All	turquoise
Unigene60436_All	turquoise
Unigene37563_All	turquoise
Unigene62763_All	turquoise
CL18759.Contig2_All	turquoise
CL3972.Contig1_All	turquoise
Unigene6548_All	turquoise
CL7099.Contig3_All	turquoise
Unigene31109_All	turquoise
CL926.Contig2_All	turquoise
Unigene682_All	turquoise
CL9686.Contig1_All	turquoise
CL3035.Contig30_All	turquoise
Unigene7800_All	turquoise
CL20501.Contig9_All	turquoise
Unigene40250_All	turquoise
CL19348.Contig2_All	turquoise
CL5627.Contig3_All	turquoise
Unigene27181_All	turquoise
Unigene58525_All	turquoise
Unigene22528_All	turquoise
CL357.Contig14_All	turquoise
CL10073.Contig6_All	turquoise
CL10048.Contig3_All	turquoise
CL10995.Contig1_All	turquoise
Unigene4504_All	turquoise
CL12093.Contig1_All	turquoise
CL21287.Contig1_All	turquoise
CL3035.Contig6_All	turquoise
Unigene43483_All	turquoise
CL21149.Contig14_All	turquoise
CL6371.Contig1_All	turquoise
CL20304.Contig2_All	turquoise
CL3463.Contig7_All	turquoise
CL20709.Contig5_All	turquoise
CL8027.Contig1_All	turquoise
CL18704.Contig1_All	turquoise
CL2651.Contig1_All	turquoise
Unigene37889_All	turquoise
CL10162.Contig2_All	turquoise
Unigene85291_All	turquoise
CL8598.Contig1_All	turquoise
CL19180.Contig17_All	turquoise
CL7719.Contig1_All	turquoise
CL19890.Contig3_All	turquoise
Unigene25766_All	turquoise
CL850.Contig46_All	turquoise
CL1090.Contig4_All	turquoise
Unigene61952_All	turquoise
CL303.Contig29_All	turquoise
Unigene58678_All	turquoise
Unigene58791_All	turquoise
Unigene1517_All	turquoise
CL458.Contig24_All	turquoise
Unigene16501_All	turquoise
Unigene9212_All	turquoise
Unigene10924_All	turquoise
CL4417.Contig2_All	turquoise
Unigene133279_All	turquoise
CL2279.Contig24_All	turquoise
CL1678.Contig24_All	turquoise
CL3463.Contig14_All	turquoise
CL357.Contig22_All	turquoise
CL3035.Contig2_All	turquoise
CL13715.Contig1_All	turquoise
CL8816.Contig5_All	turquoise
CL20945.Contig1_All	turquoise
Unigene50261_All	turquoise
CL456.Contig3_All	turquoise
CL3463.Contig3_All	turquoise
CL7276.Contig3_All	turquoise
Unigene11018_All	turquoise
CL8816.Contig10_All	turquoise
CL357.Contig4_All	turquoise
Unigene63581_All	turquoise
Unigene32929_All	turquoise
CL7191.Contig4_All	turquoise
Unigene43496_All	turquoise
Unigene44207_All	turquoise
CL19180.Contig6_All	turquoise
Unigene50191_All	turquoise
Unigene10440_All	turquoise
CL8555.Contig2_All	turquoise
CL4389.Contig1_All	turquoise
Unigene11160_All	turquoise
CL7817.Contig3_All	turquoise
CL8816.Contig9_All	turquoise
CL10551.Contig4_All	turquoise
CL14962.Contig1_All	turquoise
CL1370.Contig4_All	turquoise
CL15009.Contig3_All	turquoise
Unigene6183_All	turquoise
CL9216.Contig6_All	turquoise
CL18759.Contig5_All	turquoise
CL19907.Contig2_All	turquoise
CL8816.Contig1_All	turquoise
CL926.Contig5_All	turquoise
CL357.Contig17_All	turquoise
CL7383.Contig1_All	turquoise
Unigene608_All	turquoise
Unigene6843_All	turquoise
Unigene117120_All	turquoise
Unigene97179_All	turquoise
Unigene28315_All	turquoise
CL12550.Contig1_All	turquoise
CL7501.Contig5_All	turquoise
CL4371.Contig6_All	turquoise
CL16420.Contig4_All	turquoise
Unigene35781_All	turquoise
Unigene36171_All	turquoise
CL7346.Contig3_All	turquoise
CL18759.Contig10_All	turquoise
CL14132.Contig1_All	turquoise
CL5009.Contig3_All	turquoise
CL3737.Contig2_All	turquoise
Unigene22103_All	turquoise
CL20375.Contig15_All	turquoise
Unigene49832_All	turquoise
CL9569.Contig2_All	turquoise
CL286.Contig13_All	turquoise
CL3463.Contig11_All	turquoise
CL14820.Contig6_All	turquoise
CL1913.Contig6_All	turquoise
CL8816.Contig13_All	turquoise
Unigene51231_All	turquoise
CL3972.Contig4_All	turquoise
CL5708.Contig4_All	turquoise
Unigene54337_All	turquoise
CL20626.Contig10_All	turquoise
CL2346.Contig7_All	turquoise
Unigene54374_All	turquoise
Unigene683_All	turquoise
Unigene42437_All	turquoise
Unigene27243_All	turquoise
CL357.Contig13_All	turquoise
CL3721.Contig1_All	turquoise
CL926.Contig1_All	turquoise
Unigene58665_All	turquoise
Unigene67137_All	turquoise
Unigene27252_All	turquoise
CL20375.Contig19_All	turquoise
Unigene22096_All	turquoise
CL1063.Contig15_All	turquoise
Unigene16485_All	turquoise
CL21149.Contig3_All	turquoise
CL15634.Contig1_All	turquoise
CL2878.Contig7_All	turquoise
Unigene28190_All	turquoise
Unigene2873_All	turquoise
CL7305.Contig6_All	turquoise
CL9344.Contig9_All	turquoise
CL20783.Contig4_All	turquoise
CL4371.Contig2_All	turquoise
CL10048.Contig2_All	turquoise
Unigene30902_All	turquoise
CL3022.Contig4_All	turquoise
CL172.Contig9_All	turquoise
Unigene6536_All	turquoise
Unigene40579_All	turquoise
CL20538.Contig1_All	turquoise
CL5483.Contig5_All	turquoise
Unigene610_All	turquoise
CL10073.Contig5_All	turquoise
CL13267.Contig3_All	turquoise
CL2456.Contig1_All	turquoise
CL2346.Contig3_All	turquoise
CL1090.Contig1_All	turquoise
CL4422.Contig2_All	turquoise
CL8816.Contig17_All	turquoise
Unigene223_All	turquoise
CL5627.Contig4_All	turquoise
CL13413.Contig2_All	turquoise
CL20682.Contig1_All	turquoise
Unigene58524_All	turquoise
CL10162.Contig3_All	turquoise
CL2304.Contig2_All	turquoise
Unigene13475_All	turquoise
CL12093.Contig2_All	turquoise
Unigene30134_All	turquoise
CL18812.Contig1_All	turquoise
Unigene22109_All	turquoise
CL19367.Contig2_All	turquoise
CL2878.Contig3_All	turquoise
CL6224.Contig12_All	turquoise
Unigene18251_All	turquoise
Unigene38849_All	turquoise
Unigene13563_All	turquoise
Unigene50282_All	turquoise
Unigene44364_All	turquoise
Unigene6125_All	turquoise
Unigene29992_All	turquoise
CL17121.Contig1_All	turquoise
Unigene70430_All	turquoise
Unigene66179_All	turquoise
Unigene98732_All	turquoise
Unigene2328_All	turquoise
CL17790.Contig1_All	turquoise
CL17445.Contig1_All	turquoise
Unigene27288_All	turquoise
Unigene24840_All	turquoise
CL1063.Contig12_All	turquoise
CL15634.Contig2_All	turquoise
CL4417.Contig1_All	turquoise
CL2648.Contig4_All	turquoise
Unigene14033_All	turquoise
CL3035.Contig5_All	turquoise
Unigene5015_All	turquoise
Unigene18469_All	turquoise
Unigene49223_All	turquoise
Unigene58792_All	turquoise
Unigene15336_All	turquoise
CL24.Contig1_All	turquoise
CL3463.Contig6_All	turquoise
Unigene62761_All	turquoise
Unigene7998_All	turquoise
Unigene33330_All	turquoise
Unigene113801_All	turquoise
CL20679.Contig5_All	turquoise
Unigene16034_All	turquoise
CL7383.Contig4_All	turquoise
CL6224.Contig16_All	turquoise
CL1305.Contig5_All	turquoise
Unigene17486_All	turquoise
Unigene26199_All	turquoise
Unigene49766_All	turquoise
CL14159.Contig1_All	turquoise
Unigene32811_All	turquoise
Unigene32680_All	turquoise
CL3463.Contig13_All	turquoise
CL4389.Contig4_All	turquoise
CL357.Contig9_All	turquoise
Unigene67742_All	turquoise
CL19180.Contig3_All	turquoise
Unigene32696_All	turquoise
CL3035.Contig1_All	turquoise
CL16939.Contig3_All	turquoise
CL12960.Contig1_All	turquoise
CL3463.Contig2_All	turquoise
Unigene5247_All	turquoise
CL9686.Contig6_All	turquoise
Unigene16491_All	turquoise
CL357.Contig5_All	turquoise
Unigene59555_All	turquoise
CL3680.Contig3_All	turquoise
Unigene33609_All	turquoise
CL4814.Contig8_All	turquoise
Unigene67084_All	turquoise
Unigene23300_All	turquoise
Unigene44891_All	turquoise
CL357.Contig21_All	turquoise
Unigene2337_All	turquoise
CL11.Contig64_All	turquoise
Unigene44206_All	turquoise
Unigene20030_All	turquoise
CL21195.Contig4_All	turquoise
CL10514.Contig1_All	turquoise
Unigene49521_All	turquoise
CL3463.Contig10_All	turquoise
CL12654.Contig1_All	turquoise
CL8816.Contig12_All	turquoise
CL4371.Contig7_All	turquoise
Unigene28001_All	turquoise
Unigene49318_All	turquoise
CL7949.Contig6_All	turquoise
CL2658.Contig8_All	turquoise
Unigene24418_All	turquoise
Unigene13847_All	turquoise
CL3412.Contig2_All	turquoise
CL357.Contig16_All	turquoise
CL7308.Contig3_All	turquoise
Unigene49833_All	turquoise
Unigene32943_All	turquoise
Unigene43452_All	turquoise
Unigene85475_All	turquoise
Unigene5194_All	turquoise
Unigene61618_All	turquoise
Unigene39955_All	turquoise
CL3810.Contig4_All	turquoise
Unigene39912_All	turquoise
CL357.Contig2_All	turquoise
CL11284.Contig1_All	turquoise
Unigene24181_All	turquoise
CL18404.Contig2_All	turquoise
CL8816.Contig4_All	turquoise
CL4371.Contig11_All	turquoise
CL16545.Contig3_All	turquoise
Unigene58753_All	turquoise
Unigene58664_All	turquoise
CL5483.Contig4_All	turquoise
Unigene59778_All	turquoise
CL13267.Contig2_All	turquoise
Unigene6274_All	turquoise
CL20783.Contig5_All	turquoise
CL1913.Contig1_All	turquoise
Unigene59820_All	turquoise
CL18759.Contig8_All	turquoise
CL8816.Contig16_All	turquoise
CL20501.Contig11_All	turquoise
CL20682.Contig4_All	turquoise
CL3035.Contig15_All	turquoise
CL7305.Contig11_All	turquoise
CL10048.Contig1_All	turquoise
CL10995.Contig3_All	turquoise
CL3681.Contig6_All	turquoise
Unigene27912_All	turquoise
CL357.Contig12_All	turquoise
Unigene60679_All	turquoise
Unigene121367_All	turquoise
CL4210.Contig7_All	turquoise
CL3463.Contig9_All	turquoise
CL9686.Contig10_All	turquoise
CL13349.Contig1_All	turquoise
CL8114.Contig1_All	turquoise
Unigene1592_All	turquoise
CL17391.Contig23_All	turquoise
Unigene49227_All	turquoise
CL7745.Contig3_All	turquoise
CL2228.Contig13_All	turquoise
Unigene32806_All	turquoise
CL7099.Contig5_All	turquoise
Unigene43461_All	turquoise
CL9504.Contig11_All	turquoise
CL20152.Contig3_All	turquoise
CL7565.Contig1_All	turquoise
CL4343.Contig1_All	turquoise
Unigene65393_All	turquoise
CL4534.Contig3_All	turquoise
CL17391.Contig12_All	turquoise
Unigene24974_All	turquoise
Unigene14953_All	turquoise
Unigene101037_All	turquoise
CL1090.Contig2_All	turquoise
CL21195.Contig5_All	turquoise
CL13899.Contig1_All	turquoise
CL458.Contig26_All	turquoise
CL4925.Contig7_All	turquoise
CL13869.Contig2_All	turquoise
CL3022.Contig6_All	turquoise
CL20682.Contig2_All	turquoise
CL3458.Contig7_All	turquoise
CL4417.Contig4_All	turquoise
Unigene38560_All	turquoise
CL2346.Contig1_All	turquoise
CL6224.Contig1_All	turquoise
Unigene43490_All	turquoise
CL15009.Contig1_All	turquoise
CL9216.Contig10_All	turquoise
CL170.Contig3_All	turquoise
CL20589.Contig1_All	turquoise
Unigene29799_All	turquoise
Unigene43485_All	turquoise
Unigene27810_All	turquoise
CL21149.Contig12_All	turquoise
CL2878.Contig10_All	turquoise
Unigene2532_All	turquoise
CL20756.Contig1_All	turquoise
CL24.Contig2_All	turquoise
Unigene6124_All	turquoise
CL6216.Contig4_All	turquoise
CL13468.Contig1_All	turquoise
CL3463.Contig5_All	turquoise
Unigene59750_All	turquoise
CL3190.Contig3_All	turquoise
CL15634.Contig3_All	turquoise
Unigene9198_All	turquoise
CL19180.Contig19_All	turquoise
CL5365.Contig12_All	turquoise
CL3035.Contig4_All	turquoise
Unigene2582_All	turquoise
CL1063.Contig22_All	turquoise
CL4389.Contig3_All	turquoise
Unigene25577_All	turquoise
Unigene134202_All	turquoise
CL16939.Contig2_All	turquoise
CL10551.Contig2_All	turquoise
Unigene131524_All	turquoise
Unigene44209_All	turquoise
CL9569.Contig1_All	turquoise
CL5708.Contig2_All	turquoise
Unigene5219_All	turquoise
Unigene119206_All	turquoise
CL3972.Contig9_All	turquoise
CL10255.Contig6_All	turquoise
CL357.Contig20_All	turquoise
Unigene99464_All	turquoise
Unigene121100_All	turquoise
Unigene30768_All	turquoise
CL11241.Contig3_All	turquoise
CL1671.Contig9_All	turquoise
Unigene43697_All	turquoise
CL7346.Contig4_All	turquoise
Unigene56256_All	turquoise
CL14962.Contig3_All	turquoise
CL7501.Contig7_All	turquoise
CL357.Contig6_All	turquoise
CL890.Contig5_All	turquoise
Unigene61621_All	turquoise
CL7383.Contig3_All	turquoise
CL3463.Contig1_All	turquoise
CL4814.Contig9_All	turquoise
CL3681.Contig15_All	turquoise
CL3105.Contig3_All	turquoise
CL9569.Contig4_All	turquoise
Unigene7822_All	turquoise
Unigene33671_All	turquoise
CL5009.Contig1_All	turquoise
CL20375.Contig17_All	turquoise
Unigene57112_All	turquoise
Unigene23313_All	turquoise
CL13267.Contig5_All	turquoise
CL3737.Contig16_All	turquoise
Unigene38559_All	turquoise
Unigene221_All	turquoise
Unigene45472_All	turquoise
CL3412.Contig3_All	turquoise
CL3362.Contig1_All	turquoise
CL20501.Contig21_All	turquoise
CL5328.Contig3_All	turquoise
CL12960.Contig2_All	turquoise
Unigene12545_All	turquoise
CL357.Contig19_All	turquoise
Unigene63835_All	turquoise
CL8816.Contig11_All	turquoise
Unigene28332_All	turquoise
CL4371.Contig12_All	turquoise
CL1090.Contig7_All	turquoise
CL8816.Contig3_All	turquoise
Unigene61619_All	turquoise
Unigene22094_All	turquoise
CL16545.Contig2_All	turquoise
CL20362.Contig26_All	turquoise
Unigene17039_All	turquoise
Unigene5300_All	turquoise
CL4371.Contig8_All	turquoise
Unigene58663_All	turquoise
CL11560.Contig4_All	turquoise
CL12409.Contig3_All	turquoise
CL6703.Contig1_All	turquoise
CL15816.Contig2_All	turquoise
CL4433.Contig8_All	turquoise
CL20287.Contig2_All	turquoise
CL1034.Contig1_All	turquoise
Unigene11041_All	turquoise
Unigene27258_All	turquoise
Unigene12132_All	turquoise
Unigene49199_All	turquoise
CL8816.Contig15_All	turquoise
CL3982.Contig12_All	turquoise
CL12550.Contig3_All	turquoise
Unigene17022_All	turquoise
CL6153.Contig5_All	turquoise
CL2346.Contig5_All	turquoise
Unigene65390_All	turquoise
CL6224.Contig4_All	turquoise
CL8830.Contig2_All	turquoise
CL5365.Contig15_All	turquoise
CL357.Contig15_All	turquoise
Unigene122446_All	turquoise
CL13197.Contig1_All	turquoise
Unigene20554_All	turquoise
Unigene58752_All	turquoise
CL12634.Contig3_All	turquoise
Unigene10861_All	turquoise
CL7099.Contig6_All	turquoise
CL3022.Contig2_All	turquoise
CL20501.Contig8_All	turquoise
Unigene21990_All	turquoise
CL7745.Contig4_All	turquoise
