# Supplementary material for: Bark tissue transcriptome analyses of inverted Populus yunnanensis cuttings reveal the crucial role of plant hormones in response to inversion
Source: PeerJ. 2019 Oct 1;7:e7740. doi: 10.7717/peerj.7740 (PMC6777492; doi:10.7717/peerj.7740)
Supplement: File S1 [file peerj-07-7740-s010.zip]

Archive with 5 entries (4 files):
- DEGs detection/
- DEGs detection/DEGs of pair BU vs BI..xls
- DEGs detection/DEGs of pair BU vs CI.xls
- DEGs detection/DEGs of pair CU vs BI.xls
- DEGs detection/DEGs of pair CU vs CI.xls
