# Supplementary material for: Bark tissue transcriptome analyses of inverted Populus yunnanensis cuttings reveal the crucial role of plant hormones in response to inversion
Source: PeerJ. 2019 Oct 1;7:e7740. doi: 10.7717/peerj.7740 (PMC6777492; doi:10.7717/peerj.7740)
Supplement: File S1 [file peerj-07-7740-s010.zip › DEGs detection/DEGs of pair BU vs BI..xls]

GeneID	length	ReadsMeanBU	ReadsMeanBI	baseMeanBU	baseMeanBI	log2FlodChange(BI/BU)	Up-Down-Regulation(BI/BU)	P-value	FDR
CL10.Contig6_All	1407	205.6666667	667.6666667	185.2951377	721.6330279	1.961440345	up	9.20E-06	0.000759211
CL10007.Contig1_All	1105	0.333333333	8.666666667	0.295575208	9.384607833	4.98869929	up	9.92E-05	0.005119905
CL10021.Contig1_All	484	3	16	2.694540075	17.20989569	2.675127405	up	0.000139868	0.006690675
CL10023.Contig2_All	933	1	9.333333333	0.886725623	10.04048147	3.501196877	up	0.000506801	0.018223078
CL10039.Contig1_All	643	23.66666667	102.3333333	21.44825053	109.6500417	2.35397448	up	0.000102312	0.005249621
CL10040.Contig1_All	1596	36.66666667	76	32.00773624	81.71177354	1.35212332	up	0.000608299	0.020921058
CL10040.Contig3_All	1438	684.3333333	1875.666667	603.8704669	2016.423592	1.739487716	up	4.61E-06	0.000433444
CL10044.Contig1_All	1212	58.66666667	172	52.80764877	185.955516	1.81613873	up	1.23E-05	0.000959398
CL10044.Contig2_All	635	28	124.6666667	25.04972676	134.7470356	2.427386762	up	4.47E-10	1.69E-07
CL10044.Contig4_All	632	98.33333333	370	88.59225067	399.3955606	2.172565883	up	5.41E-10	1.99E-07
CL10045.Contig2_All	1994	11.66666667	48	10.7638428	52.06854688	2.274218918	up	0.000219116	0.009522358
CL10048.Contig1_All	1375	86.66666667	8	74.98980963	8.624626814	-3.120160623	down	3.67E-11	1.99E-08
CL10048.Contig2_All	1456	666.3333333	56.33333333	582.9273179	60.01230639	-3.279985731	down	3.68E-18	1.50E-14
CL10048.Contig3_All	1379	714.6666667	17.33333333	621.81467	18.51741104	-5.069530342	down	4.64E-17	1.45E-13
CL10052.Contig4_All	2705	36	76.66666667	31.84558993	82.49566544	1.37322472	up	0.00042891	0.01602919
CL10063.Contig3_All	515	43.33333333	115	38.62755069	124.716016	1.690944641	up	0.000807794	0.025913883
CL10063.Contig5_All	462	66.33333333	132.6666667	58.92508191	143.267345	1.281756049	up	0.001886891	0.049088211
CL10073.Contig1_All	2178	3.666666667	18.33333333	3.220408093	19.66722205	2.61047777	up	8.55E-05	0.004562552
CL10073.Contig4_All	366	2	12	1.844626677	12.80469003	2.795271557	up	0.000479213	0.017486108
CL10073.Contig5_All	1767	13	32	11.78416215	34.4337578	1.546974446	up	0.001162435	0.034150804
CL10073.Contig6_All	1993	9.333333333	28.33333333	8.223106984	30.59422218	1.895503717	up	0.001310805	0.037550335
CL10080.Contig1_All	2218	22	73	19.89035951	78.80509772	1.986219605	up	1.62E-06	0.000182368
CL10080.Contig2_All	607	3.666666667	21	3.37944306	22.82246864	2.755597441	up	0.000738635	0.024179229
CL10080.Contig5_All	1279	15.33333333	41.66666667	13.48112484	45.18210397	1.744810576	up	0.000169876	0.007818901
CL10093.Contig1_All	2473	25	5.333333333	21.68713263	5.784453671	-1.906586708	down	0.001494529	0.041376004
CL1011.Contig1_All	3085	89	27.33333333	77.32781022	29.38262297	-1.396024169	down	0.001887626	0.049089761
CL1011.Contig3_All	2897	50	14	42.99385946	15.17329342	-1.502596361	down	0.000997138	0.030380428
CL1011.Contig5_All	2895	292	106.6666667	252.4194067	114.9842326	-1.13438679	down	0.001567106	0.042880728
CL1011.Contig6_All	2918	501.3333333	145.3333333	434.5695354	156.9390847	-1.469382349	down	1.98E-05	0.001407065
CL1011.Contig7_All	3604	386	101.6666667	334.1116211	109.8850034	-1.604335656	down	0.001590498	0.043354244
CL10118.Contig2_All	920	89	0	76.79376498	0.001	-16.22870156	down	9.63E-10	3.28E-07
CL10125.Contig1_All	669	5	26.33333333	4.578925493	28.27915311	2.62665792	up	4.50E-06	0.000425854
CL1013.Contig5_All	3732	1844.333333	572.6666667	1600.301977	615.3625613	-1.37883559	down	0.000201408	0.008911825
CL10137.Contig3_All	531	1159	2188	1019.970123	2363.787496	1.21257345	up	0.001874992	0.048845407
CL10138.Contig3_All	3925	1831.333333	607	1584.775711	653.6226986	-1.277748684	down	0.000526236	0.01872443
CL10139.Contig1_All	2203	31	164	28.51981105	177.1567397	2.634990024	up	1.63E-09	5.20E-07
CL10139.Contig2_All	2276	13	62.33333333	11.79005518	66.85932874	2.5035584	up	1.42E-08	3.41E-06
CL10139.Contig3_All	2172	19	94.66666667	17.33522378	101.9249867	2.555729402	up	3.34E-10	1.34E-07
CL10139.Contig4_All	2310	17.33333333	113	15.93391871	121.7638168	2.933912463	up	5.60E-13	5.57E-10
CL10139.Contig6_All	1738	8.666666667	40.33333333	7.736997707	43.22455279	2.482005286	up	5.66E-07	7.62E-05
CL10142.Contig1_All	701	70.33333333	8	61.54180576	8.616162975	-2.836449332	down	4.45E-09	1.26E-06
CL10142.Contig2_All	1903	354.6666667	63.66666667	308.0499586	68.56782658	-2.167560643	down	1.60E-09	5.13E-07
CL10142.Contig3_All	2165	71.66666667	14.33333333	62.37461997	15.49139076	-2.009492451	down	5.58E-06	0.000507875
CL10142.Contig6_All	2187	389	49.33333333	337.2023331	52.71481126	-2.677334241	down	4.00E-13	4.16E-10
CL10142.Contig7_All	1821	126.6666667	35.66666667	110.1226265	38.37443955	-1.520893339	down	8.13E-05	0.004393179
CL10142.Contig8_All	1966	116.6666667	376	104.0925145	405.8259435	1.962994771	up	1.74E-08	4.06E-06
CL10142.Contig9_All	1037	16	1.666666667	13.89066315	1.818380403	-2.93338953	down	0.000378716	0.014541115
CL10143.Contig2_All	2095	44.33333333	109	39.86670945	117.3332197	1.557355093	up	0.000257283	0.010777388
CL10143.Contig3_All	1009	19	56	17.34651235	60.53701261	1.803171856	up	0.000226102	0.009749969
CL10143.Contig8_All	1136	33.33333333	101.3333333	30.52060859	109.0927103	1.837699067	up	0.000344419	0.013524708
CL10145.Contig1_All	1479	144	511.6666667	130.4285912	550.8296015	2.078345935	up	1.45E-08	3.48E-06
CL10168.Contig2_All	955	23.66666667	96	21.90277829	103.4601858	2.2398899	up	3.84E-05	0.002397189
CL10168.Contig4_All	878	33.33333333	155	30.55497179	167.6660613	2.456111636	up	1.65E-06	0.00018494
CL10168.Contig5_All	940	20.66666667	92	19.03496816	99.60514048	2.387568043	up	1.99E-05	0.001412769
CL10174.Contig2_All	2086	512	4580.666667	474.2581335	4977.718773	3.391740303	up	4.00E-08	8.26E-06
CL10181.Contig1_All	1464	4	26.66666667	3.515983301	28.66475118	3.027277632	up	6.03E-07	8.05E-05
CL10181.Contig10_All	1420	8.666666667	58.33333333	7.73405119	62.53707086	3.015415429	up	2.16E-10	9.24E-08
CL10181.Contig2_All	1016	17	90.66666667	15.53035585	97.4476284	2.649536188	up	2.26E-05	0.001558354
CL10181.Contig3_All	1341	3	27	2.788292644	29.02516771	3.379850511	up	5.09E-08	1.01E-05
CL10181.Contig4_All	1283	10	57	9.157850987	61.07614573	2.737528027	up	2.63E-09	7.88E-07
CL10181.Contig5_All	1155	3	25.33333333	2.745587386	27.17716387	3.307208174	up	1.63E-07	2.71E-05
CL10181.Contig6_All	1631	3.333333333	32.33333333	3.015638938	34.89532046	3.53249797	up	3.40E-09	9.85E-07
CL10181.Contig7_All	1135	6	45.66666667	5.454362547	48.95272085	3.165906545	up	6.47E-10	2.33E-07
CL10181.Contig8_All	1310	2.666666667	34.66666667	2.435777092	37.24155622	3.934459343	up	1.17E-10	5.40E-08
CL10181.Contig9_All	1657	3.666666667	32.33333333	3.365207973	34.82633909	3.371411253	up	7.75E-09	2.04E-06
CL10188.Contig4_All	2537	479.6666667	147	417.7063566	158.9096043	-1.394282777	down	5.16E-05	0.003033885
CL10189.Contig2_All	1471	26.66666667	3.666666667	22.94903336	3.909787655	-2.553271226	down	0.000761379	0.024740587
CL10195.Contig1_All	3692	154.3333333	46	133.8145806	49.45512207	-1.436043468	down	0.000104557	0.005342321
CL10195.Contig7_All	3614	176.6666667	65	152.7331336	70.05816518	-1.124387962	down	0.001585959	0.043272262
CL10198.Contig3_All	1783	63.66666667	173.3333333	56.64194925	186.6690712	1.72054009	up	1.93E-06	0.000210542
CL10198.Contig4_All	1793	36.66666667	118	32.56975416	127.2834975	1.966440649	up	2.32E-07	3.65E-05
CL10199.Contig2_All	1317	84	170.6666667	74.48897079	183.9488724	1.304206099	up	0.000198921	0.008828731
CL10206.Contig5_All	1823	23	81.66666667	20.13799875	88.23646664	2.1314547	up	2.37E-07	3.71E-05
CL10206.Contig6_All	1974	13.66666667	53.66666667	12.05724263	57.9277571	2.264354791	up	6.14E-07	8.15E-05
CL10206.Contig9_All	1917	33.66666667	67.66666667	29.449654	73.13617653	1.312334522	up	0.001135589	0.033515623
CL10209.Contig1_All	1155	53	149.3333333	47.43877916	160.1413429	1.755207022	up	5.56E-06	0.000506115
CL10209.Contig2_All	1085	7	28.66666667	6.346981204	31.01515624	2.288830917	up	2.11E-05	0.001482002
CL10209.Contig4_All	1129	58.33333333	169.6666667	51.81654434	182.053592	1.812878496	up	2.04E-06	0.000221017
CL10216.Contig1_All	2523	21	54.33333333	18.61733504	58.27829178	1.646312016	up	0.000108206	0.005484393
CL10216.Contig2_All	2638	29.66666667	87	26.41077559	93.61972784	1.825685902	up	3.43E-06	0.000341283
CL10216.Contig3_All	2535	26.66666667	89.66666667	23.67942329	96.1152041	2.021130719	up	3.54E-07	5.20E-05
CL10216.Contig4_All	3274	23.66666667	69.66666667	21.10710596	74.95038764	1.828207158	up	7.91E-06	0.000670674
CL10216.Contig6_All	4741	32.33333333	95.66666667	28.46909339	102.9831761	1.854940214	up	2.08E-06	0.000224655
CL10229.Contig3_All	630	59.66666667	121.6666667	51.01875264	131.858978	1.369896273	up	0.000408095	0.015404359
CL10229.Contig5_All	1203	18	49	15.52226103	52.83134181	1.767055331	up	8.78E-05	0.004659597
CL10231.Contig2_All	1764	17.66666667	38.66666667	15.23502788	41.79869104	1.456065624	up	0.001867037	0.04866364
CL10233.Contig1_All	1683	9	55.33333333	8.117485932	59.294162	2.868785182	up	0.000306326	0.012376888
CL10233.Contig2_All	1623	34	192.6666667	31.30515718	207.3974439	2.727925864	up	1.36E-08	3.30E-06
CL10233.Contig3_All	1621	40.33333333	121	35.88686134	129.9745554	1.856701565	up	7.11E-07	9.23E-05
CL10239.Contig1_All	290	4.333333333	21	3.771799767	22.43566253	2.572468793	up	4.34E-05	0.002648267
CL10239.Contig7_All	243	2	11	1.762162676	11.76321832	2.738863804	up	0.00112032	0.03316038
CL10239.Contig8_All	593	1.666666667	10.33333333	1.429775244	11.1424707	2.962208884	up	0.001005538	0.030560122
CL1024.Contig1_All	1836	8.333333333	36	7.665739862	38.6995201	2.33581873	up	0.001668739	0.044810635
CL1024.Contig3_All	869	0.666666667	21.66666667	0.579861846	23.12941347	5.317875657	up	4.32E-06	0.000411398
CL10242.Contig4_All	1852	683.6666667	53.33333333	590.3364485	57.28019996	-3.365428985	down	0.001449758	0.04038581
CL1027.Contig1_All	1138	1.333333333	30	1.159723692	32.3182297	4.800495149	up	0.000235932	0.010083949
CL1027.Contig3_All	1259	9.333333333	55.66666667	8.595170744	59.68547262	2.795781619	up	6.52E-05	0.003671764
CL1027.Contig5_All	1091	4	17.33333333	3.677964784	18.8297332	2.356032987	up	0.000421224	0.015776443
CL1027.Contig6_All	1191	3	23.33333333	2.788292644	25.19113466	3.175462214	up	0.001453511	0.040458817
CL10271.Contig1_All	1137	14.66666667	152	13.34450219	163.3666316	3.613795944	up	3.08E-14	4.78E-11
CL10271.Contig2_All	1865	98.33333333	1572.666667	88.38706642	1688.926252	4.256127246	up	1.21E-12	1.09E-09
CL10273.Contig2_All	1379	84.33333333	25.33333333	73.03661538	27.39109119	-1.41491317	down	0.000464651	0.017056681
CL10277.Contig2_All	1600	3.333333333	18	2.885074144	19.37451623	2.747479987	up	6.02E-05	0.003429228
CL10288.Contig2_All	1953	23	3	19.92496996	3.238466974	-2.621194612	down	0.000115808	0.005785803
CL103.Contig4_All	1594	7.666666667	34.66666667	6.963655275	37.76357378	2.43907861	up	0.000422629	0.01582673
CL1030.Contig14_All	1237	128.6666667	46.33333333	112.1582023	49.52141477	-1.179410695	down	0.001789042	0.047162071
CL1030.Contig27_All	1740	196.6666667	64.33333333	171.5087589	69.17587844	-1.309941292	down	0.00027113	0.011224789
CL10311.Contig2_All	1100	3	25	2.788292644	26.70163479	3.259474181	up	0.000313825	0.012597207
CL10315.Contig1_All	411	62.66666667	117.3333333	54.83388454	126.4843685	1.205819516	up	0.001019508	0.030893154
CL10325.Contig1_All	1094	193.3333333	619.3333333	174.9281815	669.8784312	1.93713657	up	1.75E-05	0.001273536
CL10325.Contig2_All	877	124	499.3333333	113.2742348	542.5291785	2.259880986	up	0.000506372	0.018215344
CL10327.Contig1_All	767	41.66666667	162.3333333	36.43107079	175.1582874	2.265417944	up	1.74E-09	5.48E-07
CL10336.Contig1_All	1071	4.333333333	21.66666667	3.959304906	23.29699965	2.556825088	up	2.77E-05	0.001834983
CL10339.Contig2_All	3957	7.666666667	29.33333333	6.807566825	31.56120994	2.212941369	up	3.38E-05	0.002159917
CL10340.Contig3_All	1682	178	26.33333333	153.1084735	28.47192083	-2.426942397	down	0.000233396	0.009997245
CL10347.Contig2_All	4357	102.6666667	31.33333333	89.56421594	33.41498895	-1.422427043	down	0.000346435	0.013580238
CL10358.Contig2_All	1738	4.666666667	28.33333333	4.337344114	30.89680984	2.832574072	up	0.000543471	0.019232827
CL10359.Contig2_All	2168	11	55.66666667	10.03328804	59.92331083	2.578322863	up	4.68E-08	9.43E-06
CL10362.Contig6_All	3081	22.33333333	52.33333333	20.12359884	56.52586886	1.490022928	up	0.00046801	0.017155429
CL10364.Contig1_All	1277	65.33333333	12.33333333	56.33607745	13.19727131	-2.093819449	down	4.64E-06	0.000435731
CL10380.Contig2_All	1838	43	85	38.28287969	91.58883812	1.258472433	up	0.000875811	0.027561437
CL10382.Contig1_All	735	25.33333333	63	22.40042338	68.05668893	1.603210963	up	0.000106205	0.005411431
CL10383.Contig2_All	1108	28.33333333	77.66666667	24.73124174	84.04497833	1.764826943	up	1.41E-05	0.001068953
CL10386.Contig1_All	519	22.33333333	2.333333333	19.61213073	2.474254036	-2.986680747	down	3.96E-05	0.002458263
CL10392.Contig1_All	1093	73.66666667	16.66666667	64.24721932	17.98257247	-1.837034596	down	0.000286753	0.0117546
CL10392.Contig2_All	1942	34.66666667	6.666666667	30.38398291	7.165182307	-2.084235682	down	0.000168085	0.007765225
CL10398.Contig1_All	1036	27	6	23.61961885	6.552898529	-1.849780587	down	0.001392918	0.03922348
CL10408.Contig1_All	1959	181.6666667	65.33333333	157.0774482	70.57495276	-1.154247903	down	0.001137031	0.033546591
CL10408.Contig4_All	1633	38	9	32.90338383	9.726616052	-1.758226085	down	0.000587933	0.020435485
CL10411.Contig1_All	711	1.333333333	11.66666667	1.119964951	12.4838414	3.478536446	up	0.000351316	0.013742169
CL10411.Contig2_All	607	2.666666667	17.33333333	2.330735953	18.80010976	3.011883607	up	0.000200597	0.008889301
CL10419.Contig3_All	2001	4.666666667	33.33333333	4.203832803	36.05232465	3.100315091	up	3.73E-08	7.78E-06
CL10426.Contig3_All	2562	1.666666667	11	1.429775244	11.90668364	3.057911353	up	0.000552993	0.019471746
CL10426.Contig7_All	2739	3.333333333	13.33333333	2.89930923	14.30074118	2.302308801	up	0.001700587	0.045426537
CL10429.Contig1_All	2073	77	223.6666667	69.49772831	242.9370471	1.805544787	up	0.001207994	0.035210866
CL10429.Contig3_All	1926	40.33333333	175	36.9672354	190.8063768	2.367790327	up	0.00192873	0.049870444
CL10437.Contig2_All	562	1	12	0.929430881	12.95661919	3.801197929	up	3.56E-05	0.002249721
CL10438.Contig1_All	1492	49.33333333	13.33333333	42.83760618	14.51890042	-1.560945667	down	0.00088586	0.02775608
CL10438.Contig2_All	1828	77.66666667	20	67.38918734	21.58272663	-1.64263999	down	9.31E-05	0.004880037
CL10441.Contig1_All	1635	113	196.6666667	100.0435249	211.9452641	1.083063936	up	0.001623564	0.04397976
CL10444.Contig7_All	2119	4	15	3.638206043	16.05014021	2.141286746	up	0.001392026	0.03920698
CL10446.Contig1_All	1224	3.333333333	13.66666667	2.990115283	14.59492762	2.287194043	up	0.00133869	0.038165825
CL10455.Contig2_All	1979	31	65.33333333	26.83766033	70.331402	1.389910071	up	0.000704905	0.02337354
CL10455.Contig3_All	2229	22	57.66666667	19.4441738	62.17256976	1.676940276	up	7.49E-05	0.004102604
CL10467.Contig2_All	1368	72	1.333333333	61.45190927	1.415854652	-5.43971276	down	2.12E-05	0.00148691
CL10476.Contig1_All	590	139.6666667	19.66666667	120.0563044	21.38566436	-2.488995233	down	1.85E-06	0.000202808
CL10476.Contig2_All	569	76.66666667	12.33333333	66.09063921	13.36337686	-2.306161333	down	2.34E-07	3.67E-05
CL10476.Contig3_All	1422	205.6666667	42	178.5139566	45.33430572	-1.977361775	down	0.000296366	0.012063798
CL10476.Contig4_All	1460	589	53.66666667	509.1295931	57.95166798	-3.135110834	down	5.33E-08	1.05E-05
CL10487.Contig2_All	209	100	33	86.55513236	35.95365722	-1.267480838	down	0.000957559	0.029482792
CL10495.Contig1_All	924	19.66666667	102	17.51455169	110.0257801	2.651215634	up	9.39E-11	4.54E-08
CL10498.Contig1_All	1189	11.33333333	28	10.11288794	30.20312153	1.578502615	up	0.001771323	0.046835859
CL10498.Contig4_All	1459	17.66666667	60.33333333	15.86577221	65.15895951	2.038045826	up	2.02E-06	0.000218936
CL105.Contig1_All	5830	821.3333333	221.3333333	711.326417	237.6673407	-1.581568076	down	8.54E-05	0.004557524
CL105.Contig2_All	5508	935.6666667	278.3333333	811.9627111	298.7151336	-1.442643144	down	0.00013212	0.006415598
CL105.Contig5_All	5519	233	50.33333333	201.8509461	54.10944369	-1.899338035	down	7.89E-07	0.000100681
CL105.Contig6_All	5551	377.3333333	105	326.885135	112.9912828	-1.532572298	down	1.47E-05	0.001104523
CL10500.Contig10_All	1735	7	25	6.412263601	26.90265639	2.068842993	up	0.000304172	0.012323619
CL10500.Contig11_All	2473	1.666666667	10.66666667	1.495057641	11.39729921	2.93041898	up	0.000751779	0.02449379
CL10500.Contig2_All	2696	5.333333333	18.33333333	4.834741959	19.61940028	2.020770145	up	0.000893944	0.02793668
CL10500.Contig4_All	1977	8	38	7.39568831	40.8671019	2.466183609	up	7.05E-07	9.19E-05
CL10500.Contig5_All	1849	1.333333333	12	1.199482434	12.88065461	3.42472198	up	9.80E-05	0.005071593
CL10500.Contig6_All	2578	1.666666667	11	1.495057641	11.76321832	2.976009811	up	0.000558706	0.019613676
CL10500.Contig7_All	2072	5.666666667	31.66666667	5.076323339	34.18040992	2.751313829	up	6.02E-07	8.04E-05
CL10500.Contig8_All	2479	1.666666667	11.33333333	1.495057641	12.13336935	3.020707219	up	0.000415029	0.015592207
CL10512.Contig1_All	2973	410.6666667	24	352.3239332	26.02856089	-3.758735027	down	0.000355528	0.013864942
CL10513.Contig1_All	2015	21.33333333	54.33333333	18.93303837	58.40779068	1.625254862	up	0.000130508	0.006356684
CL10528.Contig1_All	2778	113.3333333	258	99.43054205	278.8985679	1.487979549	up	2.06E-05	0.001456669
CL10528.Contig2_All	872	6.666666667	22	5.883531479	23.7797219	2.014977572	up	0.000879967	0.027644432
CL10528.Contig3_All	916	139	498.6666667	123.5730854	538.3237201	2.123109442	up	1.50E-09	4.87E-07
CL10535.Contig1_All	576	2.666666667	15.66666667	2.438723609	16.91570925	2.794165502	up	9.46E-05	0.004944296
CL10535.Contig2_All	591	7.666666667	23.66666667	6.84437905	25.51071262	1.898111635	up	0.000595046	0.020601739
CL10536.Contig1_All	1144	11	76.33333333	9.613123486	82.93298199	3.108868796	up	1.81E-08	4.18E-06
CL1054.Contig3_All	2028	196.3333333	36.66666667	170.0935484	39.13469317	-2.119808382	down	4.50E-07	6.30E-05
CL1054.Contig4_All	2114	336.3333333	67.66666667	291.3583865	72.38626523	-2.009006951	down	4.02E-06	0.000388164
CL10548.Contig1_All	610	39.66666667	94.33333333	35.16809265	101.4181436	1.527976774	up	5.85E-05	0.003350147
CL10548.Contig2_All	897	31.66666667	78.66666667	27.97709108	84.86956145	1.601001257	up	5.84E-05	0.003345742
CL10548.Contig3_All	886	27	62.66666667	23.98923359	67.12516241	1.484466607	up	0.000400803	0.015191286
CL10556.Contig2_All	3161	17.33333333	47.33333333	15.32624902	51.03835293	1.735577121	up	9.73E-05	0.005045392
CL1056.Contig1_All	2323	79	19.33333333	68.73591867	20.93806813	-1.714935855	down	4.62E-05	0.002787954
CL10581.Contig1_All	2043	100.3333333	26	86.60136405	27.8920744	-1.634534514	down	4.43E-05	0.002693088
CL10587.Contig2_All	2065	31.66666667	109	27.63644401	117.2350348	2.084759872	up	9.85E-08	1.76E-05
CL10587.Contig6_All	1959	18	53	15.9115064	56.93692108	1.839294053	up	2.51E-05	0.001695188
CL10589.Contig1_All	376	2123.666667	11470.66667	1919.333588	12442.46019	2.696594387	up	1.56E-06	0.000177249
CL10589.Contig2_All	838	2939.333333	16432	2639.21921	17787.2466	2.752660115	up	1.27E-05	0.000982349
CL10593.Contig2_All	1676	16.33333333	44.33333333	14.58382577	48.11368874	1.72207818	up	0.000134803	0.006502982
CL1060.Contig1_All	1070	16	2	13.67763436	2.151924784	-2.66811917	down	0.000832706	0.026537104
CL1060.Contig2_All	2686	90	8	77.81694843	8.741429958	-3.154143201	down	2.09E-05	0.00147381
CL10601.Contig2_All	388	21	46	18.14267916	49.58462097	1.450505211	up	0.00114235	0.03367253
CL1061.Contig8_All	322	0	9.666666667	0.001	10.43729467	13.3494602	up	0.000881986	0.027687818
CL10612.Contig3_All	1450	16.66666667	40.33333333	14.55543802	43.09801514	1.566063173	up	0.000623373	0.021309169
CL10621.Contig10_All	4549	14.66666667	39.66666667	13.25369613	42.79805353	1.691150435	up	0.000216707	0.009441677
CL10622.Contig1_All	1655	16	136.3333333	14.01583241	147.9175195	3.399663602	up	8.70E-12	5.82E-09
CL10622.Contig5_All	1112	3.333333333	19	2.89930923	20.63689847	2.831445044	up	8.40E-05	0.004503552
CL1063.Contig1_All	1882	71.66666667	5.333333333	62.33535872	5.732399978	-3.442839559	down	1.89E-11	1.12E-08
CL1063.Contig12_All	2963	113.3333333	1.666666667	98.83806396	1.790237597	-5.786843774	down	2.42E-14	3.88E-11
CL1063.Contig15_All	2354	42.33333333	4	36.68892118	4.271474842	-3.102538293	down	8.48E-08	1.55E-05
CL1063.Contig22_All	3064	29.33333333	0	25.5237173	0.001	-14.63955084	down	3.34E-07	4.96E-05
CL1063.Contig24_All	2757	544.6666667	136.3333333	468.9698784	146.0628455	-1.68290602	down	0.001307979	0.037486135
CL1063.Contig3_All	1315	42.33333333	0	37.14295145	0.001	-15.18080084	down	1.05E-13	1.34E-10
CL1064.Contig11_All	1040	42.33333333	108.3333333	37.34274015	116.9994027	1.647601465	up	1.35E-05	0.0010348
CL1064.Contig14_All	3313	650	196.6666667	563.0108073	211.3908719	-1.413249535	down	0.000276583	0.011397798
CL10642.Contig1_All	805	0.333333333	10.33333333	0.309810294	11.25504193	5.183042541	up	1.44E-05	0.001085397
CL10644.Contig2_All	1023	42.33333333	118	37.53564083	127.1863734	1.760611091	up	2.68E-06	0.00027852
CL10646.Contig1_All	1134	13	59.66666667	11.51124649	64.23583421	2.480334271	up	3.65E-08	7.63E-06
CL10646.Contig2_All	1760	49.66666667	125.6666667	43.50425015	135.445291	1.63848198	up	1.09E-05	0.000867082
CL10646.Contig3_All	1980	9.666666667	31	8.563836468	33.35716008	1.961667316	up	0.000123889	0.00611096
CL10646.Contig5_All	1627	8.333333333	54.66666667	7.620088087	58.98594651	2.952491691	up	5.86E-10	2.14E-07
CL10646.Contig6_All	1646	5.333333333	23.33333333	4.809218304	25.23493449	2.39154802	up	4.51E-05	0.002735122
CL10646.Contig7_All	1766	41.66666667	132	36.62052744	142.0642723	1.955819302	up	2.01E-07	3.24E-05
CL10646.Contig9_All	1326	6	30.66666667	5.457309064	32.99822418	2.596126732	up	1.79E-06	0.000197373
CL10649.Contig1_All	2435	6.333333333	29	5.792643013	30.9743803	2.418781756	up	0.000247131	0.010456314
CL10652.Contig1_All	577	12.66666667	46.33333333	11.47729837	49.99412993	2.122975623	up	3.60E-06	0.000354765
CL10653.Contig1_All	2509	88	24.66666667	77.0360117	26.32725185	-1.54897608	down	0.000175951	0.008038834
CL10656.Contig2_All	871	46	106	40.2759975	114.2073239	1.503662946	up	6.89E-05	0.003822505
CL10657.Contig1_All	1948	150.6666667	42.33333333	129.606097	45.69578294	-1.504000651	down	0.000616608	0.02114276
CL10657.Contig2_All	1896	149.3333333	39	129.7888335	42.03955314	-1.626347025	down	1.52E-05	0.001131992
CL10657.Contig3_All	2166	46.33333333	10.66666667	39.8613109	11.38883538	-1.807368932	down	0.000207569	0.009119446
CL10657.Contig4_All	2221	30.66666667	5	26.32610982	5.362248952	-2.295584246	down	8.99E-05	0.004747817
CL10657.Contig5_All	1785	23.66666667	3.333333333	20.43070986	3.656439774	-2.482227826	down	0.000152493	0.007172829
CL10660.Contig1_All	1116	24	0.333333333	20.86813843	0.370151026	-5.817044071	down	2.59E-07	3.99E-05
CL10662.Contig1_All	2312	44.66666667	83	39.40537607	89.76912443	1.187826854	up	0.001926208	0.049833279
CL10665.Contig3_All	1349	13	54.33333333	11.4631457	58.12192073	2.342079379	up	3.35E-05	0.002139497
CL10673.Contig1_All	1393	1	22	0.929430881	23.31250932	4.648612911	up	0.000112993	0.005679036
CL10673.Contig2_All	433	0.333333333	31.33333333	0.309810294	33.08700977	6.738736024	up	0.000381581	0.014622677
CL10673.Contig3_All	1430	0.333333333	43	0.309810294	45.86053311	7.209724235	up	2.98E-07	4.50E-05
CL10693.Contig1_All	1521	73.33333333	147.6666667	63.90748483	159.4175707	1.318753835	up	0.000270751	0.011216958
CL10702.Contig1_All	2592	52.66666667	14.33333333	45.9975475	15.09315955	-1.607662095	down	0.000632815	0.021560086
CL10705.Contig2_All	1462	3.333333333	18.66666667	3.069632766	20.10212253	2.711209865	up	3.69E-05	0.002318215
CL10705.Contig3_All	1107	1.333333333	13.66666667	1.239241175	14.7229459	3.570537477	up	2.07E-05	0.001462482
CL10717.Contig1_All	1222	31	119.6666667	27.83162887	129.2764473	2.215662205	up	8.27E-09	2.15E-06
CL10723.Contig1_All	1260	10	56	9.280073728	59.78562068	2.687590364	up	3.04E-05	0.001979306
CL10738.Contig2_All	1378	12.33333333	74.66666667	11.22442842	80.14928234	2.836047621	up	4.99E-08	9.94E-06
CL1074.Contig1_All	1276	48	122.6666667	42.67774406	132.3828741	1.633160675	up	9.94E-06	0.000806975
CL1074.Contig2_All	1355	20.66666667	47	18.22506075	50.78225376	1.478400801	up	0.000732578	0.02403923
CL1074.Contig3_All	1750	19.33333333	44.33333333	16.92348369	47.91393781	1.501418809	up	0.000798245	0.025681436
CL10751.Contig1_All	2696	209	48.33333333	180.7545488	51.97021467	-1.798275031	down	0.000817362	0.026168448
CL10751.Contig3_All	1435	123	26	106.1895076	28.18894951	-1.913439602	down	0.000429127	0.016030287
CL10771.Contig2_All	500	5.333333333	22.66666667	4.704177166	24.40025955	2.374882194	up	6.76E-05	0.003775643
CL10771.Contig3_All	466	28.33333333	56.66666667	24.88488118	61.18146115	1.297825064	up	0.001769462	0.046814344
CL10772.Contig1_All	841	4	28	3.717723526	30.29030123	3.026364535	up	2.51E-07	3.90E-05
CL10772.Contig3_All	714	3	19.33333333	2.774057558	20.77344321	2.904670736	up	1.19E-05	0.000934101
CL10773.Contig1_All	2038	64.33333333	117	55.9377453	126.6220587	1.178634748	up	0.001492744	0.041335525
CL1078.Contig1_All	973	8.666666667	28	7.935791415	30.29876507	1.932812982	up	0.001160184	0.034104147
CL10788.Contig2_All	1749	48.33333333	12.33333333	41.63820616	13.20721578	-1.656581553	down	0.00046609	0.017104592
CL10798.Contig2_All	1983	348	118.3333333	301.6829316	126.2173047	-1.257123354	down	0.000307976	0.012431799
CL108.Contig2_All	1987	10.33333333	50	9.200638659	53.64640041	2.543675458	up	6.85E-08	1.30E-05
CL108.Contig3_All	1988	15.66666667	40.66666667	14.14631479	43.98447118	1.636567997	up	0.001567696	0.04289229
CL108.Contig4_All	1949	7	60	6.332746118	64.92952252	3.357971453	up	5.73E-12	4.09E-09
CL10805.Contig1_All	1748	187.3333333	724	165.7600694	781.2011927	2.23659764	up	3.56E-10	1.40E-07
CL1081.Contig10_All	2774	28.33333333	73.66666667	25.14895728	79.36405715	1.657987195	up	3.54E-05	0.002241764
CL1081.Contig11_All	1389	9	35.66666667	7.910350173	38.6727953	2.289505581	up	7.29E-06	0.000626365
CL1081.Contig12_All	2588	11	34	9.649935711	36.76723518	1.929829457	up	0.000112196	0.005644559
CL1081.Contig20_All	4290	73.66666667	156	64.96486666	167.8592269	1.369520224	up	0.000118362	0.005891581
CL1081.Contig24_All	1056	23.33333333	76.66666667	20.42228539	82.35622207	2.011733328	up	1.05E-06	0.000128526
CL1081.Contig26_All	1108	9.666666667	32.66666667	8.490212019	35.46247113	2.062420584	up	5.82E-05	0.003336593
CL1081.Contig6_All	3528	10.66666667	35	9.405407814	37.91281428	2.011123147	up	5.43E-05	0.003164259
CL1081.Contig7_All	1596	9.333333333	32	8.0611255	34.62229361	2.102648113	up	5.68E-05	0.003273757
CL1081.Contig8_All	3727	17	47.33333333	14.93102821	51.24804833	1.779183546	up	7.81E-05	0.004246478
CL10813.Contig2_All	392	77.66666667	389.6666667	70.86492044	421.4695581	2.572284886	up	1.27E-08	3.11E-06
CL10813.Contig3_All	1032	52.66666667	310.3333333	48.02673582	335.3656099	2.803825092	up	1.56E-11	9.35E-09
CL10817.Contig1_All	2365	58.66666667	381.3333333	53.21652476	411.9428291	2.952497924	up	9.26E-10	3.16E-07
CL10817.Contig6_All	2465	61.66666667	12.66666667	52.89085449	13.71511958	-1.947251083	down	0.001821911	0.047807409
CL10817.Contig8_All	2168	50.33333333	120	44.60197063	129.2439253	1.534917114	up	3.12E-05	0.002017792
CL10830.Contig1_All	768	5.666666667	24.33333333	5.224069736	26.09760489	2.320671348	up	0.001368001	0.038708852
CL10830.Contig2_All	1440	5.666666667	19.33333333	5.252539909	20.78465834	1.984431909	up	0.001440233	0.0402421
CL10835.Contig1_All	959	3.666666667	66.66666667	3.407913232	71.32342396	4.387415454	up	2.17E-08	4.88E-06
CL10835.Contig2_All	1198	1.333333333	17.33333333	1.225006089	18.5398413	3.919768069	up	1.89E-06	0.00020656
CL10835.Contig3_All	1667	17	265.6666667	15.80032499	283.1588866	4.16358567	up	1.29E-05	0.000991572
CL10835.Contig4_All	1284	13	206.3333333	12.04284272	220.5357188	4.194764453	up	4.16E-06	0.000399877
CL10839.Contig1_All	1062	1.666666667	14	1.549051469	15.14515062	3.28939894	up	3.85E-05	0.002399302
CL10843.Contig1_All	1271	0.666666667	22	0.605385501	23.85695714	5.300412111	up	7.28E-10	2.58E-07
CL10844.Contig1_All	657	17	2.666666667	15.03557184	2.900690674	-2.373911377	down	0.001496289	0.041389576
CL10849.Contig1_All	2023	456.3333333	1923	415.3783941	2063.125201	2.312333293	up	2.61E-08	5.72E-06
CL10851.Contig2_All	2289	180.3333333	48	157.2061908	51.78013561	-1.602187384	down	1.30E-05	0.000998233
CL10855.Contig1_All	2529	40.33333333	9.333333333	35.00677349	9.957533676	-1.813773739	down	0.000379522	0.014559001
CL10862.Contig2_All	2108	270.3333333	958.3333333	248.4435712	1032.830459	2.055613337	up	0.000460667	0.016973588
CL10862.Contig3_All	2847	123	500.6666667	113.7461944	539.4377531	2.245638215	up	0.000116205	0.005804491
CL1087.Contig1_All	1018	112.6666667	205.3333333	98.72111041	221.7435502	1.167461615	up	0.000826462	0.026393877
CL10874.Contig1_All	929	2	15.66666667	1.858861763	16.81435315	3.177201888	up	2.19E-05	0.001521583
CL10874.Contig2_All	1021	7.666666667	47.33333333	7.125636758	50.77237191	2.832952813	up	5.69E-06	0.000516045
CL10879.Contig1_All	1405	74	1	63.50367171	1.078078352	-5.880306071	down	3.76E-07	5.48E-05
CL10888.Contig1_All	1310	137.6666667	312.3333333	122.6602562	337.5695883	1.460517068	up	2.37E-05	0.001620933
CL10895.Contig3_All	1725	28.33333333	66.33333333	24.62570311	71.51358774	1.538052467	up	0.000191182	0.00855934
CL1090.Contig1_All	3410	131	15.33333333	112.8204427	16.31343256	-2.789896222	down	0.000557915	0.019591745
CL1090.Contig6_All	3046	122.3333333	13	104.5572828	13.63794696	-2.93859517	down	0.000179352	0.008150642
CL10909.Contig2_All	957	2.666666667	19.33333333	2.359206126	20.9056934	3.147522517	up	5.77E-06	0.000520285
CL1091.Contig1_All	1749	33.66666667	101	30.36705157	108.985789	1.843561285	up	1.37E-06	0.00015964
CL1091.Contig2_All	1978	106.3333333	485.3333333	97.3259986	523.3232208	2.426805128	up	4.06E-09	1.16E-06
CL10910.Contig1_All	778	86	211.3333333	76.1735675	226.8823252	1.574581854	up	6.53E-06	0.000575569
CL10921.Contig1_All	362	38.66666667	118	34.32112577	126.9770979	1.88739953	up	5.79E-07	7.78E-05
CL10938.Contig1_All	1547	208	364.6666667	183.1614851	393.2217595	1.10222699	up	0.001204149	0.035130748
CL1094.Contig1_All	2764	17	65	15.16368762	70.09773309	2.208747148	up	2.76E-07	4.22E-05
CL1094.Contig2_All	2606	16	85.33333333	14.79137662	92.00236903	2.636914682	up	1.18E-06	0.000141046
CL1094.Contig3_All	2874	14.33333333	52.33333333	12.75343418	55.70718616	2.126977664	up	0.001555843	0.04265844
CL1094.Contig4_All	2681	24.33333333	143.6666667	22.49687522	154.2738788	2.777697277	up	1.67E-11	9.96E-09
CL1094.Contig6_All	2632	8.666666667	41	7.753681811	44.026853	2.505430288	up	4.16E-07	5.90E-05
CL1094.Contig8_All	2729	36.33333333	117.3333333	32.57311576	125.9792787	1.951432824	up	2.22E-07	3.53E-05
CL10955.Contig1_All	1867	67.66666667	266.3333333	60.88587346	286.7028841	2.235376974	up	3.00E-10	1.22E-07
CL10955.Contig2_All	1845	20.33333333	70	18.23087137	75.29810841	2.046230104	up	8.34E-07	0.000105402
CL10955.Contig3_All	731	29.66666667	126.3333333	26.71510794	136.5412951	2.35360959	up	9.82E-10	3.33E-07
CL10960.Contig1_All	1674	75	174.3333333	65.32302499	186.9750179	1.517182016	up	2.23E-05	0.001540656
CL10960.Contig2_All	1202	458	1280.666667	403.8643833	1373.198186	1.765597031	up	1.19E-06	0.000141405
CL10960.Contig4_All	879	33	66.33333333	28.74462289	71.3138368	1.310889922	up	0.001177259	0.034491408
CL10979.Contig2_All	1281	419.6666667	1094.666667	364.5150644	1182.987106	1.698384005	up	3.27E-06	0.000327939
CL10979.Contig3_All	1313	55.66666667	165	47.51700443	177.8704422	1.904310996	up	3.40E-07	5.03E-05
CL10983.Contig1_All	1993	15.66666667	41.33333333	13.47581172	44.51930975	1.724059048	up	0.000238122	0.010154103
CL10983.Contig6_All	1621	25.33333333	55.66666667	21.70734317	60.07121804	1.468490757	up	0.000657009	0.022146077
CL10983.Contig7_All	205	8.333333333	35	7.131694619	37.76786833	2.404842525	up	4.60E-06	0.000432672
CL10989.Contig3_All	517	0	9	0.001	9.813795761	13.26059553	up	0.001101402	0.032735811
CL11008.Contig1_All	1225	17.33333333	100.3333333	15.29433483	107.9625782	2.819462067	up	1.44E-11	8.77E-09
CL11008.Contig2_All	1280	13.33333333	166.6666667	12.19361805	179.7389758	3.88170512	up	1.31E-20	1.24E-16
CL11008.Contig3_All	289	1	12.66666667	0.88967214	13.65333139	3.939835423	up	1.88E-05	0.001350385
CL11008.Contig4_All	887	4.666666667	37.66666667	4.218067889	40.84587968	3.275536334	up	3.02E-09	8.91E-07
CL1101.Contig2_All	5271	5.333333333	20.66666667	4.718412252	22.34821023	2.243785918	up	0.000516511	0.018463506
CL1101.Contig4_All	5556	1	12.33333333	0.929430881	13.33946597	3.84320952	up	2.56E-05	0.001718576
CL11014.Contig1_All	1169	3982	10801	3533.999777	11689.69778	1.725863777	up	0.001854268	0.048438388
CL11016.Contig2_All	3165	28	97	25.55530183	104.9153357	2.037531039	up	0.000118465	0.005893299
CL11020.Contig1_All	845	30.33333333	60.66666667	26.75503151	65.83296886	1.299000032	up	0.001529689	0.042139599
CL11024.Contig5_All	1236	93.33333333	190	81.13251918	204.8698029	1.336355161	up	0.000168941	0.007792126
CL11033.Contig2_All	760	18	78	16.37192719	83.87766474	2.357062539	up	1.33E-08	3.25E-06
CL11036.Contig1_All	606	7.666666667	42	7.017649102	45.27632951	2.689697289	up	8.55E-06	0.000715838
CL11036.Contig2_All	845	19.66666667	156	17.71629192	168.5890393	3.250362164	up	4.64E-07	6.47E-05
CL11036.Contig3_All	892	3.333333333	15.66666667	2.939067972	16.97051423	2.529599651	up	0.000316188	0.012661655
CL11042.Contig1_All	1182	217.3333333	65.66666667	188.8355552	71.15014733	-1.408191781	down	7.12E-05	0.003933503
CL11044.Contig1_All	857	37	6.333333333	32.19777281	6.818942168	-2.239341043	down	4.22E-05	0.002590012
CL11046.Contig1_All	767	0.333333333	13.66666667	0.309810294	14.74537616	5.572733736	up	0.000109161	0.005516222
CL11046.Contig2_All	868	0.333333333	22.33333333	0.309810294	24.11326628	6.282298195	up	7.88E-11	3.92E-08
CL11046.Contig3_All	448	0	5.333333333	0.001	5.79990072	12.50181249	up	0.001314041	0.037617828
CL11053.Contig2_All	537	33.33333333	69	29.03774908	74.33535257	1.35611887	up	0.000768274	0.024898377
CL11074.Contig1_All	1437	83	223	73.80693191	239.2309552	1.696575854	up	1.18E-06	0.000141046
CL11074.Contig2_All	1545	64.66666667	408.6666667	59.5264465	441.9572895	2.892304277	up	6.81E-09	1.83E-06
CL11075.Contig6_All	1228	161	280.3333333	140.0211185	301.9362751	1.108599659	up	0.001356141	0.038479425
CL11084.Contig1_All	1355	8	44.33333333	7.287700655	47.96451087	2.718431739	up	3.51E-08	7.39E-06
CL11087.Contig1_All	1681	1153.333333	407.3333333	1001.437435	438.7096003	-1.190734109	down	0.000764509	0.024804567
CL11091.Contig1_All	1514	213	848.6666667	193.5182092	920.1448877	2.249391724	up	9.83E-06	0.000799235
CL11096.Contig1_All	2169	6.666666667	34.66666667	6.196205876	37.20071766	2.585873468	up	1.31E-05	0.001005783
CL11096.Contig2_All	2140	32	152	29.21068948	163.235862	2.482389727	up	7.77E-07	9.95E-05
CL11096.Contig3_All	2020	16	97.33333333	14.76290645	104.7002004	2.826215518	up	8.76E-12	5.85E-09
CL11096.Contig4_All	2010	9	63.66666667	8.245601709	68.04559905	3.044805176	up	2.41E-05	0.001639964
CL11111.Contig1_All	2415	17	84.33333333	15.38555597	91.03982317	2.564921178	up	8.46E-10	2.91E-07
CL11111.Contig2_All	456	5	26	4.473884355	28.26491409	2.659412442	up	0.000319689	0.012773094
CL11111.Contig5_All	2470	26.66666667	105.3333333	23.83845826	113.5343126	2.25176554	up	8.93E-08	1.62E-05
CL11117.Contig2_All	528	3	39.66666667	2.788292644	42.91612733	3.944066004	up	1.35E-11	8.39E-09
CL11117.Contig3_All	711	1	11.66666667	0.88967214	12.58223624	3.82197077	up	4.98E-05	0.002949125
CL11118.Contig2_All	1469	6.666666667	23	5.991519134	24.62969654	2.039405107	up	0.00106907	0.032069096
CL1113.Contig4_All	1303	40.33333333	80	35.21685577	86.39671667	1.294710379	up	0.000939183	0.029070573
CL11130.Contig1_All	700	6	31	5.443073978	33.66376969	2.62870319	up	2.44E-05	0.001658207
CL11147.Contig1_All	675	16	1.666666667	14.02122794	1.850755129	-2.921426771	down	0.000365406	0.014148695
CL11154.Contig1_All	2220	13.66666667	49	12.68798696	52.68364457	2.053891959	up	0.000873318	0.027509984
CL11154.Contig2_All	1625	3	13	2.748533903	13.92212631	2.34064539	up	0.001299108	0.037315303
CL11155.Contig1_All	2099	215	10.33333333	185.8481362	11.12427237	-4.062341341	down	3.85E-08	8.02E-06
CL11155.Contig2_All	2117	19.66666667	1.333333333	17.00553261	1.452461297	-3.549432565	down	0.000269344	0.011164078
CL11155.Contig4_All	2220	218.6666667	11.66666667	188.5924343	12.52891189	-3.911938771	down	4.18E-10	1.60E-07
CL11158.Contig3_All	1081	0.666666667	7.333333333	0.579861846	7.840734907	3.757207764	up	0.001594155	0.043408432
CL11165.Contig1_All	1700	234	54.66666667	201.8468313	58.78767621	-1.779675282	down	4.57E-06	0.000429771
CL11178.Contig5_All	2183	62.33333333	161.3333333	55.93575832	174.600326	1.642213491	up	2.80E-05	0.001850419
CL11189.Contig2_All	2484	135.6666667	407.3333333	123.6434367	438.4415088	1.82619873	up	7.66E-05	0.004178937
CL11189.Contig3_All	1784	109	478	98.33585653	515.5575997	2.390344147	up	1.21E-11	7.61E-09
CL11189.Contig4_All	1762	46	166	41.74217291	178.9159359	2.099704285	up	7.64E-09	2.02E-06
CL11197.Contig1_All	1228	3	13.66666667	2.731352299	14.82007008	2.439864954	up	0.000782506	0.025279734
CL11198.Contig2_All	934	72.66666667	175.3333333	65.50111368	189.7681169	1.534646283	up	0.000831239	0.026500249
CL11198.Contig3_All	1596	396.3333333	870.3333333	354.3937755	940.034928	1.407361098	up	5.29E-05	0.003094853
CL112.Contig21_All	2304	37	9.666666667	32.15851157	10.39941736	-1.628697932	down	0.001446904	0.040358153
CL112.Contig27_All	2688	156	57.33333333	135.3690276	61.58701078	-1.136199677	down	0.001793898	0.047268844
CL112.Contig36_All	2205	38	9.333333333	33.1787485	10.00112353	-1.730097387	down	0.000785048	0.02535227
CL112.Contig41_All	2219	35.33333333	9.333333333	30.78273015	10.02926634	-1.617905118	down	0.001840234	0.048155177
CL11211.Contig3_All	2312	4.666666667	29	4.337344114	31.2740067	2.850080251	up	6.04E-05	0.003436888
CL11218.Contig1_All	741	2.666666667	38.33333333	2.356259609	41.12595236	4.125478681	up	1.54E-09	4.94E-07
CL11218.Contig2_All	882	2	60.33333333	1.858861763	64.36820965	5.113856951	up	2.94E-12	2.30E-09
CL11218.Contig3_All	730	1.333333333	20.33333333	1.239241175	21.84580901	4.139827643	up	2.41E-07	3.77E-05
CL1123.Contig5_All	1735	9.666666667	30.33333333	8.237424483	32.84475177	1.995397623	up	0.000167606	0.007745953
CL1123.Contig6_All	1764	53.33333333	132.6666667	47.10900557	142.3151415	1.595014381	up	1.25E-05	0.000971628
CL1123.Contig7_All	2661	5.666666667	25.66666667	4.957047114	27.61206434	2.477745875	up	1.87E-05	0.001344965
CL1123.Contig8_All	3036	16.33333333	61	14.77133091	65.67136783	2.152464684	up	5.58E-07	7.54E-05
CL11230.Contig1_All	1112	29	7	25.27674038	7.56199551	-1.740971532	down	0.001891806	0.049161989
CL1124.Contig2_All	1025	7	34.66666667	6.383793428	37.34016103	2.548242275	up	9.29E-07	0.000115563
CL1124.Contig3_All	956	44	240.6666667	39.85239195	258.1555438	2.695502357	up	2.56E-11	1.45E-08
CL11244.Contig4_All	2422	8.333333333	24	7.49246981	25.94984502	1.792212652	up	0.000945199	0.029217993
CL11261.Contig1_All	1135	155.3333333	345.3333333	138.3419673	373.3594714	1.432326452	up	2.77E-05	0.001836573
CL11261.Contig2_All	882	54.66666667	116	48.74043863	125.6423752	1.366131982	up	0.000974286	0.029868694
CL11263.Contig2_All	2445	483.3333333	1172	423.28535	1263.31484	1.577511765	up	1.40E-05	0.001059974
CL11273.Contig1_All	596	39	8.666666667	34.19603892	9.380375913	-1.866111577	down	0.000296003	0.012052831
CL11276.Contig1_All	1119	85.66666667	0.333333333	72.99473728	0.365919106	-7.640123895	down	5.82E-06	0.000524002
CL11276.Contig2_All	1737	804.3333333	9.666666667	688.0024298	10.23479244	-6.070859909	down	1.32E-09	4.36E-07
CL11279.Contig3_All	2068	21.33333333	62.33333333	19.45579504	67.27004573	1.789764303	up	0.001105827	0.032841331
CL11284.Contig1_All	2692	225.6666667	14.33333333	192.8636189	15.23535421	-3.662086078	down	3.84E-05	0.002394735
CL11284.Contig2_All	2601	103.6666667	16.33333333	89.57823925	17.4956183	-2.356154658	down	2.29E-06	0.000243579
CL11288.Contig2_All	1017	8	35	6.807649239	37.42317144	2.458703216	up	3.07E-06	0.00031156
CL11288.Contig4_All	621	0.333333333	8.333333333	0.270051552	8.858295727	5.035722415	up	0.000154965	0.007273072
CL11292.Contig1_All	771	7	77.66666667	6.50601617	83.79719565	3.68705565	up	4.56E-15	9.00E-12
CL11293.Contig1_All	1174	39.33333333	92	35.34128029	99.06217329	1.486979968	up	7.96E-05	0.004315062
CL11293.Contig3_All	363	1.333333333	9	1.239241175	9.778669746	2.980181234	up	0.001588337	0.043318364
CL11293.Contig4_All	1193	14	39.33333333	12.67383429	42.42494124	1.743059604	up	0.00079976	0.02571727
CL11298.Contig2_All	2387	19.66666667	76.33333333	17.99754963	82.66022774	2.199392842	up	0.000227347	0.009800328
CL11304.Contig1_All	1859	32	212.6666667	29.32701919	228.0220444	2.958870959	up	2.44E-10	1.03E-07
CL11304.Contig2_All	1552	12.33333333	94.66666667	11.38346339	101.6503318	3.158603459	up	8.05E-11	3.97E-08
CL11320.Contig1_All	998	7.333333333	33	6.722073895	35.75665757	2.411233577	up	5.23E-06	0.000480717
CL11320.Contig2_All	752	1.666666667	14.33333333	1.469533986	15.55465958	3.403916191	up	2.88E-05	0.001894313
CL11325.Contig3_All	964	343.3333333	594.3333333	303.1372007	641.5546789	1.081601321	up	0.00160307	0.04359753
CL11334.Contig1_All	2381	226	692.6666667	206.5884272	748.5915608	1.857419346	up	0.000755283	0.024586093
CL11343.Contig1_All	1697	32.33333333	74.66666667	28.53977132	80.2703174	1.491892827	up	0.000163336	0.007582743
CL11343.Contig6_All	1636	7.666666667	25.66666667	6.920950016	27.70347597	2.001025013	up	0.000215844	0.009416295
CL11359.Contig2_All	923	2	12.66666667	1.819103021	13.74051109	2.917136513	up	0.000267099	0.011092543
CL1136.Contig11_All	3681	5	27.66666667	4.391420355	29.37147047	2.741655952	up	0.000718077	0.023690717
CL1136.Contig19_All	3378	10.33333333	35.66666667	9.041603692	37.94404359	2.069222842	up	0.000910837	0.028354029
CL1136.Contig28_All	2346	3.666666667	15	3.28569049	16.02347803	2.28591884	up	0.000856907	0.027112944
CL1136.Contig31_All	1822	3	16.66666667	2.666069903	17.80101987	2.739173387	up	8.64E-05	0.004602289
CL1136.Contig39_All	2130	3.666666667	14.33333333	3.245931749	15.3394616	2.240543276	up	0.001357479	0.038500298
CL1136.Contig42_All	2195	3.333333333	13.66666667	2.936121455	14.54710585	2.308748605	up	0.001347982	0.038358252
CL1136.Contig44_All	1261	12.66666667	1.333333333	10.92607152	1.396175684	-2.968222376	down	0.001553568	0.042610295
CL1136.Contig46_All	2105	4	15.66666667	3.515983301	16.72717344	2.250193556	up	0.000878766	0.027617153
CL1136.Contig47_All	1877	3	14.33333333	2.666069903	15.2874079	2.519557295	up	0.000488722	0.017737148
CL1136.Contig6_All	2131	3.666666667	19	3.206173007	20.20354125	2.655684007	up	0.000459028	0.016927779
CL1136.Contig7_All	2050	4.333333333	16.33333333	3.825793595	17.44779652	2.189213904	up	0.000889734	0.027839047
CL11360.Contig3_All	2124	163.3333333	22.66666667	141.8201373	24.38058058	-2.540258012	down	2.78E-07	4.24E-05
CL11360.Contig7_All	2224	470	43	404.5471518	46.29558093	-3.12736147	down	1.73E-05	0.001262782
CL11360.Contig8_All	1810	110.6666667	11.66666667	95.15457428	12.594932	-2.917429678	down	2.77E-08	6.01E-06
CL11364.Contig2_All	2134	29.33333333	259	27.06990768	280.3846011	3.372645245	up	0.001024885	0.031019448
CL11366.Contig1_All	1645	0.333333333	25	0.270051552	27.34574811	6.66193788	up	0.000751574	0.024490247
CL11366.Contig2_All	1477	0	5.333333333	0.001	5.784453671	12.49796499	up	0.001323133	0.037806366
CL11367.Contig1_All	2213	135	296	119.7557163	319.5255003	1.415836551	up	5.16E-05	0.003033885
CL11367.Contig3_All	3460	54.33333333	132	48.23723016	142.8759718	1.566544338	up	1.89E-05	0.00135702
CL11368.Contig5_All	771	6.333333333	35.33333333	5.872160496	38.16764279	2.700386784	up	2.38E-07	3.72E-05
CL11385.Contig1_All	997	12	48.33333333	10.92296018	52.22053867	2.257253452	up	8.63E-07	0.000108333
CL11388.Contig1_All	934	15.33333333	173.3333333	14.09223855	186.533219	3.72645987	up	7.35E-20	5.06E-16
CL11388.Contig2_All	1080	151.6666667	399.3333333	134.5246806	428.8304031	1.672536312	up	1.12E-06	0.000135592
CL11388.Contig3_All	1308	17.66666667	157.6666667	16.38018683	170.2800313	3.377885543	up	3.72E-17	1.18E-13
CL11388.Contig4_All	935	8.666666667	66	7.921556328	70.87174315	3.161354728	up	9.87E-12	6.44E-09
CL11390.Contig2_All	1050	590.3333333	62.33333333	506.4775296	65.38341702	-2.953501583	down	9.28E-06	0.000763752
CL114.Contig1_All	2005	1.666666667	14	1.495057641	15.0298281	3.329555496	up	3.93E-05	0.00244571
CL114.Contig3_All	2338	1.666666667	10.66666667	1.429775244	11.46479996	3.003350899	up	0.000751559	0.024490247
CL11417.Contig2_All	1470	11	40	10.15256426	43.34954718	2.094172764	up	0.001153626	0.033954183
CL11421.Contig2_All	2253	61.33333333	13.66666667	53.39829867	14.71025014	-1.859971998	down	0.000193961	0.008655062
CL11426.Contig1_All	1077	7	24.66666667	6.409317084	26.60148673	2.053264329	up	0.000175073	0.008009138
CL11428.Contig1_All	2800	1139.333333	97	987.3527963	104.7887981	-3.236081173	down	4.62E-05	0.002787954
CL11428.Contig2_All	3162	372	129.6666667	321.4515629	139.1202644	-1.208268786	down	0.001034389	0.031248074
CL11428.Contig3_All	3296	2434	244	2091.053744	257.6938193	-3.020500302	down	0.00017031	0.007834119
CL11428.Contig4_All	3258	1438.333333	165	1233.633562	175.3845607	-2.814320264	down	0.000409221	0.015432815
CL11428.Contig5_All	3142	1501	226.6666667	1289.217008	242.3165576	-2.411530234	down	0.000230675	0.009913027
CL11428.Contig6_All	3698	378	127.6666667	327.1665575	137.373554	-1.25192099	down	0.000568704	0.019891157
CL11428.Contig8_All	3793	345.3333333	116.6666667	298.6615645	125.4780855	-1.251076163	down	0.000278795	0.011477921
CL11438.Contig2_All	214	52	126	45.17373767	136.1417306	1.591553162	up	2.15E-05	0.001503586
CL11444.Contig10_All	2435	11	35.66666667	10.04752313	38.53631318	1.939378656	up	6.52E-05	0.00367124
CL11444.Contig12_All	2057	23	76.33333333	20.91109394	81.96364079	1.970715533	up	3.53E-05	0.002236755
CL11444.Contig2_All	1239	86.33333333	257.3333333	77.68647209	278.9843517	1.844448901	up	0.000333136	0.013177774
CL11444.Contig5_All	2724	7.666666667	30.33333333	6.818855394	32.65621596	2.259756133	up	2.04E-05	0.001443421
CL11444.Contig6_All	3099	21	69	19.11751458	74.30149722	1.958496308	up	4.88E-05	0.002905893
CL11444.Contig7_All	2452	25.66666667	101.3333333	23.16770795	109.92726	2.246361967	up	4.99E-06	0.000463975
CL11444.Contig8_All	3273	16	58.33333333	14.5896364	62.71841349	2.103945137	up	0.000485148	0.017642403
CL11444.Contig9_All	742	1	15	0.929430881	16.13033671	4.117285163	up	2.00E-06	0.000217877
CL11453.Contig3_All	294	20.33333333	3.333333333	17.66491194	3.61284992	-2.289677326	down	0.000815947	0.026146002
CL11455.Contig4_All	864	3	23.66666667	2.788292644	25.37846243	3.186150773	up	5.26E-07	7.17E-05
CL11455.Contig5_All	1962	17.66666667	105.3333333	16.16421152	113.7467593	2.814950403	up	7.48E-08	1.39E-05
CL11458.Contig1_All	1133	53.66666667	11	46.90095722	11.8082888	-1.989817456	down	3.10E-05	0.002010071
CL11465.Contig2_All	2106	139	277	123.2029732	298.3435241	1.27593739	up	0.000182513	0.008253341
CL11465.Contig3_All	1228	55.33333333	104.3333333	49.39932046	112.2806042	1.184545631	up	0.001115887	0.033063522
CL11477.Contig2_All	1210	4.333333333	19.33333333	3.908257595	20.89299764	2.418422035	up	0.000125011	0.006148558
CL11477.Contig3_All	1412	3.333333333	36.66666667	3.069632766	39.57778489	3.688552894	up	2.22E-10	9.47E-08
CL11477.Contig7_All	1135	1.333333333	9.333333333	1.196535917	10.0798394	3.074537045	up	0.001178688	0.0345175
CL11477.Contig8_All	1119	3.333333333	19	2.939067972	20.41873923	2.796463159	up	2.95E-05	0.001929003
CL11483.Contig4_All	542	31.33333333	76.66666667	27.19557142	82.33675307	1.598164818	up	7.02E-05	0.003881881
CL11495.Contig3_All	1388	26	1.666666667	22.48550122	1.838059371	-3.612739771	down	0.000127862	0.006258789
CL11495.Contig6_All	1280	61.66666667	9.666666667	53.44697938	10.3585788	-2.367282336	down	6.39E-06	0.000565673
CL11513.Contig2_All	758	4.666666667	22.66666667	4.218067889	24.40449147	2.532492469	up	2.51E-05	0.001690476
CL11519.Contig2_All	1737	8	24.33333333	7.247941913	26.15113921	1.851230497	up	0.000589456	0.020468859
CL1152.Contig21_All	1916	1.666666667	15	1.534816383	15.95026474	3.377442395	up	0.000128793	0.006292327
CL11520.Contig1_All	1221	12.33333333	81	10.8749418	87.84890537	3.01401663	up	4.94E-07	6.81E-05
CL11520.Contig2_All	1142	6	23	5.292381064	24.63540909	2.218744581	up	0.000134825	0.006502982
CL11520.Contig3_All	437	1	18	0.88967214	19.36033985	4.443686692	up	1.25E-07	2.15E-05
CL11527.Contig2_All	1324	61.66666667	344.3333333	56.64440129	370.3649309	2.708942226	up	2.05E-13	2.35E-10
CL1154.Contig25_All	3972	223.3333333	646.3333333	200.180679	693.4115197	1.792409069	up	4.01E-06	0.000387792
CL1154.Contig26_All	4102	223.3333333	646	200.180679	693.0456006	1.791647546	up	4.19E-06	0.000401567
CL1154.Contig27_All	4021	1589	4411.333333	1411.500804	4748.599202	1.750272042	up	6.23E-05	0.003533072
CL1154.Contig28_All	4059	291.6666667	797	260.8350144	855.9606987	1.714407008	up	8.15E-07	0.000103517
CL1154.Contig31_All	4029	750	1834	661.8456902	1973.943176	1.576513663	up	3.06E-05	0.00198735
CL1154.Contig36_All	4148	291	798.3333333	260.2438639	857.3765533	1.720064816	up	7.54E-07	9.71E-05
CL1154.Contig39_All	4090	767	1896.333333	676.5720317	2041.903035	1.593598913	up	2.77E-05	0.001836573
CL11540.Contig1_All	1423	32.66666667	63.66666667	28.7813527	68.64929374	1.254110479	up	0.001826374	0.04788531
CL11546.Contig2_All	826	197.3333333	483.3333333	173.2195446	521.0593547	1.588846001	up	4.64E-06	0.000435731
CL1155.Contig17_All	2869	58.66666667	133.6666667	52.80764877	144.2205763	1.4494582	up	0.001701065	0.0454312
CL11564.Contig1_All	354	1	12.66666667	0.88967214	13.61947603	3.936253616	up	0.000263628	0.010985773
CL11566.Contig1_All	999	3.666666667	16.66666667	3.299925576	17.88819958	2.438502797	up	0.000269103	0.011157703
CL11571.Contig1_All	1478	11	42.66666667	9.970952161	46.35857716	2.217033104	up	0.000609185	0.020941435
CL11579.Contig1_All	757	26	70.66666667	22.65042922	76.16494811	1.749588818	up	2.23E-05	0.00154359
CL1159.Contig3_All	612	71.66666667	10.66666667	61.721796	11.38312283	-2.438883644	down	8.00E-06	0.000677771
CL11600.Contig2_All	4353	689.6666667	1471.333333	605.3934473	1586.006717	1.389453916	up	0.000172935	0.007930709
CL11605.Contig1_All	958	78	18	67.50265294	19.35335664	-1.802360395	down	2.38E-05	0.001624808
CL11606.Contig2_All	951	27	4.666666667	23.12288333	4.911901427	-2.234967793	down	0.001123304	0.033229544
CL11609.Contig2_All	1081	67	194.6666667	58.90806513	211.0331035	1.840932251	up	2.31E-05	0.001585877
CL1161.Contig3_All	911	10.66666667	53	9.780418091	57.13667201	2.546448964	up	3.06E-08	6.54E-06
CL11610.Contig1_All	1931	344.6666667	978.6666667	302.578382	1050.00137	1.795010388	up	5.05E-07	6.93E-05
CL11613.Contig1_All	2739	130.3333333	15	113.7072538	16.01649482	-2.827693935	down	2.42E-11	1.38E-08
CL11613.Contig13_All	3062	148.6666667	11	129.6634994	11.71116463	-3.468815956	down	2.25E-15	4.77E-12
CL11613.Contig14_All	2115	113.6666667	8.666666667	99.03253955	9.217231624	-3.425497225	down	9.07E-14	1.18E-10
CL11613.Contig16_All	4265	131.3333333	24.33333333	114.9748827	26.23704826	-2.131641399	down	8.81E-08	1.61E-05
CL11613.Contig17_All	3031	167	19.66666667	145.058722	21.00436083	-2.787876254	down	5.55E-12	4.00E-09
CL11613.Contig18_All	2374	125.3333333	11.66666667	109.6108287	12.47537757	-3.135234948	down	8.29E-13	7.94E-10
CL11613.Contig19_All	2466	119	12.66666667	103.6311781	13.55768784	-2.934275048	down	1.39E-11	8.60E-09
CL11613.Contig2_All	4601	361	62.66666667	313.6987582	67.36448125	-2.2193198	down	7.36E-10	2.60E-07
CL11613.Contig20_All	2340	106.6666667	8.333333333	93.1229045	8.870991485	-3.391968792	down	2.80E-13	3.02E-10
CL11613.Contig21_All	2535	181.6666667	18	158.4248064	19.2858559	-3.038183174	down	8.88E-14	1.16E-10
CL11613.Contig22_All	2289	108	11.33333333	94.30815185	12.08131565	-2.964604908	down	2.65E-11	1.49E-08
CL11613.Contig23_All	2656	127.6666667	17.66666667	111.2970003	19.00859713	-2.549690743	down	7.14E-10	2.54E-07
CL11613.Contig24_All	2213	140	11.33333333	121.5951916	12.10099462	-3.328888643	down	2.33E-14	3.76E-11
CL11613.Contig25_All	2489	100.3333333	10	87.47555887	10.77380031	-3.021352746	down	2.39E-11	1.37E-08
CL11613.Contig26_All	2371	113.3333333	13.66666667	99.08595346	14.74833741	-2.748128226	down	1.66E-10	7.31E-08
CL11613.Contig27_All	2351	107.3333333	9.666666667	93.34199115	10.35159559	-3.172673082	down	2.50E-12	2.01E-09
CL11613.Contig28_All	2838	101.6666667	11.66666667	88.57834221	12.56826982	-2.817167938	down	1.91E-10	8.32E-08
CL11613.Contig4_All	2515	143	16.66666667	124.7609436	17.86576932	-2.803896424	down	1.43E-11	8.77E-09
CL11613.Contig5_All	2867	142.3333333	15.33333333	123.9366363	16.43023571	-2.915177636	down	3.54E-12	2.70E-09
CL11613.Contig6_All	4186	128	22	111.9818209	23.61509698	-2.245483179	down	2.85E-08	6.16E-06
CL11613.Contig7_All	4533	144	16.33333333	126.0506522	17.58427864	-2.841645525	down	8.00E-12	5.39E-09
CL11613.Contig8_All	4445	177.3333333	26.66666667	154.6642952	28.8998381	-2.420006868	down	4.40E-10	1.67E-07
CL11633.Contig2_All	1107	37	116	32.11041078	125.4946779	1.966513157	up	3.88E-07	5.62E-05
CL11633.Contig3_All	1382	12.33333333	37.33333333	10.7924778	40.27872901	1.899992035	up	8.92E-05	0.004720649
CL11637.Contig7_All	1802	469.6666667	80.66666667	401.0523186	87.16685212	-2.201938938	down	0.001143342	0.033693612
CL1164.Contig2_All	974	471.6666667	919	407.9241873	989.128264	1.277856561	up	0.000366337	0.014176184
CL1166.Contig1_All	4071	334.3333333	985.6666667	292.6076331	1057.498826	1.853616751	up	2.38E-07	3.72E-05
CL1166.Contig8_All	3427	948	2051.333333	831.6151132	2205.638849	1.407208701	up	0.000256572	0.010754639
CL11660.Contig7_All	465	0.333333333	11.33333333	0.309810294	12.28106659	5.308906971	up	4.81E-06	0.000449186
CL11662.Contig1_All	1226	103.6666667	298.3333333	90.53684958	321.7815951	1.8295048	up	2.16E-07	3.45E-05
CL11662.Contig3_All	1338	43.66666667	122	38.18929195	131.2189493	1.780735997	up	2.30E-06	0.000245084
CL11673.Contig2_All	2317	3.333333333	14	3.015638938	15.25348992	2.338603752	up	0.001032338	0.03120112
CL11673.Contig4_All	2422	15.66666667	35.66666667	13.88174119	38.41527812	1.468491662	up	0.00164635	0.044372023
CL11678.Contig5_All	1153	13.33333333	1.333333333	11.63060513	1.415854652	-3.038181086	down	0.000958369	0.029494417
CL11699.Contig1_All	881	5	32.66666667	4.434125613	35.38925784	2.996589961	up	1.09E-07	1.92E-05
CL11699.Contig2_All	806	3.333333333	14.33333333	2.842368885	15.5068378	2.447738812	up	0.000828891	0.026438522
CL11700.Contig2_All	945	115	32.33333333	99.81380894	34.59019148	-1.528876422	down	0.000140079	0.006698484
CL11704.Contig1_All	946	8	0	6.946556084	0.001	-12.76208219	down	0.00063318	0.021561079
CL1171.Contig2_All	1749	13.33333333	46.33333333	12.02574353	50.11791628	2.059200338	up	6.60E-06	0.000580345
CL1171.Contig3_All	1495	18	101	16.32922193	109.2475381	2.742072814	up	2.42E-11	1.38E-08
CL1171.Contig4_All	1512	12.66666667	41.66666667	11.40612294	44.99780008	1.980045983	up	2.17E-05	0.001509316
CL1171.Contig5_All	1697	9	45	8.228420105	48.44602509	2.557690942	up	1.05E-07	1.86E-05
CL1171.Contig7_All	757	12	52	10.70698487	56.55394904	2.4010755	up	2.22E-05	0.00153768
CL11722.Contig1_All	1497	6	33.33333333	5.522591461	35.72011355	2.693319355	up	2.38E-05	0.001624808
CL11722.Contig2_All	1720	289	1230.666667	263.1624802	1326.836363	2.333964736	up	1.05E-07	1.86E-05
CL11722.Contig3_All	1401	4	16.66666667	3.689253353	17.84884165	2.274429677	up	0.000444672	0.016512557
CL11729.Contig1_All	1471	94	165	81.64365461	178.3894985	1.127618021	up	0.00163443	0.044148201
CL1173.Contig20_All	1556	2.666666667	14.66666667	2.478482351	15.84609473	2.676598442	up	0.000203805	0.00898642
CL1173.Contig3_All	1564	49.33333333	101	43.47374604	109.3461429	1.330686011	up	0.000402599	0.015250357
CL11740.Contig4_All	267	39	170.3333333	35.44034598	182.9760874	2.368190526	up	1.60E-06	0.000180981
CL11751.Contig2_All	1019	51.33333333	13.66666667	44.41815675	14.79615919	-1.585926798	down	0.000556002	0.019548622
CL11754.Contig1_All	836	6	31.66666667	5.428838892	34.22399978	2.656292803	up	1.02E-06	0.000125434
CL11754.Contig2_All	995	38.66666667	98.66666667	34.91211136	106.6509783	1.611097686	up	0.000419153	0.015717228
CL11755.Contig13_All	2050	19.66666667	53	17.97447499	56.76531295	1.659059993	up	0.000985245	0.030119153
CL11756.Contig1_All	1995	533.3333333	128.3333333	461.496795	138.2359518	-1.739187754	down	5.86E-07	7.85E-05
CL11756.Contig2_All	2151	97.33333333	23	84.6671381	24.64387293	-1.780573122	down	1.35E-05	0.0010348
CL11756.Contig3_All	2165	195.6666667	42	168.7185117	45.29748911	-1.897115287	down	0.000202031	0.008925082
CL1176.Contig1_All	389	15.66666667	2.333333333	13.64613525	2.478485955	-2.460961432	down	0.00184502	0.048245955
CL1176.Contig2_All	2056	27.66666667	4.333333333	24.11162116	4.682464433	-2.364388713	down	0.000116482	0.005816073
CL1176.Contig4_All	1980	45	5	39.26704914	5.426998404	-2.855092796	down	2.00E-07	3.23E-05
CL11760.Contig2_All	2729	206.6666667	45	178.2006114	48.87642105	-1.866291733	down	2.09E-06	0.000226104
CL11760.Contig4_All	2916	207.6666667	22	178.1503088	23.7304195	-2.908285475	down	1.55E-06	0.000176102
CL11760.Contig5_All	2671	5	20.33333333	4.553401838	21.79946787	2.259276231	up	0.000174447	0.007990017
CL11760.Contig7_All	2657	171.6666667	25.33333333	147.8459727	27.30666277	-2.436770032	down	2.43E-08	5.39E-06
CL11762.Contig2_All	992	25	62.33333333	22.02533069	66.93825458	1.603667253	up	0.000124119	0.006116439
CL11766.Contig1_All	1174	9.666666667	32	8.490212019	34.30849082	2.014693179	up	7.91E-05	0.004291994
CL11766.Contig2_All	656	2.333333333	13.66666667	2.089154574	14.85519609	2.829976505	up	0.000234032	0.010022828
CL11769.Contig2_All	2431	2426.666667	845.6666667	2104.487555	910.1328881	-1.209319865	down	0.00159336	0.043404595
CL11771.Contig1_All	2125	4	23	3.623970957	24.55796388	2.760547652	up	0.000109165	0.005516222
CL11776.Contig1_All	806	194.6666667	415.3333333	170.5766702	448.6376908	1.395130486	up	5.47E-05	0.003178638
CL11776.Contig2_All	1323	184.3333333	678.3333333	163.33944	734.8655429	2.16960712	up	5.42E-09	1.49E-06
CL1178.Contig1_All	792	25.66666667	68.66666667	23.11371412	74.15098606	1.681716774	up	3.09E-05	0.002003638
CL11782.Contig1_All	1366	6	19	5.284039012	20.48623997	1.954942195	up	0.001288329	0.037088768
CL11798.Contig1_All	1456	63.66666667	20	55.31173417	21.46169157	-1.365821784	down	0.001546146	0.042456695
CL11810.Contig2_All	836	5	20.66666667	4.647154407	22.4383512	2.271547183	up	0.001239878	0.035976666
CL11832.Contig1_All	1105	6.666666667	33	6.127976962	35.97608748	2.553555518	up	0.00156039	0.042755379
CL11836.Contig1_All	2047	943.6666667	137	816.1022011	147.3954172	-2.469058164	down	8.86E-12	5.90E-09
CL11836.Contig2_All	1303	164.3333333	29.33333333	141.8194281	31.71461972	-2.160835234	down	2.09E-08	4.74E-06
CL11842.Contig1_All	1380	130	0	112.732336	0.001	-16.78254187	down	2.00E-23	3.66E-19
CL11842.Contig2_All	1739	56.33333333	0	50.18100494	0.001	-15.61485374	down	7.12E-08	1.34E-05
CL11871.Contig1_All	1300	2.666666667	17.66666667	2.359206126	19.00986779	3.01037512	up	2.06E-05	0.001457462
CL11884.Contig1_All	1601	7	54	6.27875229	58.45533986	3.218785019	up	8.04E-11	3.97E-08
CL11886.Contig2_All	2131	7.666666667	23.66666667	6.841432533	25.56001503	1.901518336	up	0.000594528	0.020592149
CL11886.Contig5_All	2028	22.33333333	100	20.08973313	107.7049984	2.4225549	up	1.52E-09	4.90E-07
CL11937.Contig1_All	932	80	365.3333333	70.52240124	394.7705899	2.484861011	up	5.17E-12	3.75E-09
CL11937.Contig2_All	886	168	646.6666667	150.8888487	698.3831354	2.210532533	up	3.46E-10	1.38E-07
CL11937.Contig3_All	985	124.6666667	722.3333333	111.4994914	779.9541323	2.806352155	up	1.19E-14	2.04E-11
CL11937.Contig4_All	345	14	64.66666667	12.87557451	70.2762618	2.448400645	up	0.000180513	0.008185431
CL11937.Contig5_All	581	49.33333333	278.3333333	44.66750329	301.1849273	2.753352051	up	1.22E-10	5.57E-08
CL11937.Contig7_All	763	36	165.6666667	31.87455761	178.8456212	2.488237573	up	4.97E-11	2.59E-08
CL11937.Contig8_All	1109	123.6666667	596.3333333	111.1865697	644.5290984	2.535262958	up	1.20E-12	1.08E-09
CL11937.Contig9_All	525	9.333333333	41	8.208871897	44.16037386	2.427496507	up	9.55E-07	0.000118325
CL11952.Contig1_All	780	47.33333333	122.6666667	43.11197887	132.2531652	1.617141561	up	0.000643851	0.021837462
CL11955.Contig2_All	1118	20	103.6666667	18.41534758	111.6651492	2.600198457	up	0.000218404	0.009497861
CL11957.Contig1_All	677	2.666666667	18.66666667	2.39601835	20.14148046	3.071458868	up	9.56E-06	0.000782407
CL11967.Contig3_All	2091	154.6666667	40	134.1464705	43.50422763	-1.624581587	down	7.67E-05	0.004181436
CL11970.Contig1_All	1714	6	26.33333333	5.494121289	28.42557969	2.371229106	up	2.01E-05	0.001429367
CL11976.Contig1_All	1243	38.33333333	360	33.64759376	388.5748001	3.5296171	up	3.27E-05	0.002101527
CL11978.Contig7_All	3979	2	11.66666667	1.858861763	12.47114565	2.746102612	up	0.000632066	0.021540311
CL11997.Contig1_All	1544	7	29.66666667	6.210523376	31.97918273	2.364346311	up	1.26E-05	0.000973911
CL12004.Contig1_All	1561	3	19.66666667	2.666069903	21.29129148	2.99747695	up	9.29E-06	0.000763762
CL12004.Contig2_All	1459	8	40.66666667	7.114430602	43.81561435	2.622624886	up	1.98E-07	3.20E-05
CL12004.Contig4_All	1349	10.33333333	50	9.510366539	54.13731391	2.509050458	up	0.000122644	0.006062361
CL12004.Contig5_All	1112	2	26.33333333	1.858861763	28.80815388	3.95398582	up	0.00031442	0.012612487
CL12017.Contig1_All	806	23.66666667	58.33333333	21.11544801	62.89171222	1.574571056	up	0.000152222	0.007162712
CL12023.Contig4_All	1022	5.666666667	20.33333333	4.939865511	22.02312969	2.156475834	up	0.000410526	0.015468746
CL12029.Contig1_All	863	29	140	26.38508711	150.8253812	2.515084577	up	4.57E-11	2.40E-08
CL12029.Contig2_All	902	45.66666667	216	41.01464708	233.3935048	2.508553293	up	1.01E-10	4.82E-08
CL12032.Contig1_All	538	57	185.3333333	51.94038895	200.8263065	1.95101954	up	0.000204278	0.009005712
CL12032.Contig2_All	223	13	50.33333333	11.90343837	54.20508724	2.187049893	up	1.09E-06	0.000132365
CL12036.Contig1_All	1096	67.33333333	171	58.77708525	184.2997644	1.648728504	up	5.16E-06	0.000475772
CL12037.Contig1_All	800	6.666666667	28.66666667	6.153500618	30.76039035	2.321594538	up	7.22E-05	0.003981868
CL12037.Contig2_All	850	7.666666667	42.66666667	6.966601792	45.43282581	2.705208033	up	0.000238127	0.010154103
CL12037.Contig3_All	898	5	25	4.632919321	27.25581711	2.556570708	up	0.001839075	0.048147316
CL12037.Contig4_All	793	2	28.66666667	1.858861763	31.1459258	4.066552065	up	8.30E-09	2.16E-06
CL12040.Contig1_All	1203	163	35.33333333	141.7596706	37.9031424	-1.90305779	down	0.000445935	0.01654088
CL12040.Contig2_All	1451	192.6666667	37.66666667	167.149959	40.50541471	-2.044956317	down	0.001519214	0.041909077
CL12042.Contig1_All	651	40	83.66666667	35.25014156	90.31221687	1.357292108	up	0.00044343	0.016482948
CL12044.Contig1_All	1525	180.6666667	29.33333333	155.6704149	31.4107614	-2.309163967	down	3.27E-07	4.87E-05
CL12044.Contig4_All	1442	42.66666667	9.333333333	36.91087194	9.808355805	-1.911962599	down	0.00018386	0.008301067
CL12049.Contig1_All	562	73.33333333	20	64.37869669	21.36329673	-1.591449074	down	0.000217443	0.009464071
CL1206.Contig2_All	1296	47.66666667	146.3333333	42.38511537	157.8692559	1.897100623	up	2.56E-07	3.97E-05
CL12062.Contig1_All	1056	3	14.33333333	2.745587386	15.49139076	2.496279935	up	0.000477932	0.017446784
CL12079.Contig2_All	1472	704	3115.666667	626.0437564	3357.245302	2.422942553	up	4.72E-09	1.32E-06
CL1208.Contig8_All	1099	10	0.666666667	8.714611795	0.740302052	-3.557250467	down	0.001701801	0.045436754
CL12083.Contig2_All	1647	9	24.33333333	8.052203535	26.14140471	1.698881122	up	0.001445553	0.040342407
CL12089.Contig6_All	2011	285.3333333	516.3333333	248.5287488	556.9154569	1.164045588	up	0.000788183	0.025434236
CL1209.Contig19_All	3465	97.33333333	33.33333333	84.83845664	35.86802076	-1.242020238	down	0.001554058	0.042619178
CL12090.Contig5_All	1437	3.666666667	14	3.242985231	15.13245486	2.222251689	up	0.001692376	0.045284129
CL12095.Contig1_All	1477	74.33333333	18.33333333	65.15743466	19.45202407	-1.744009522	down	6.34E-05	0.0035845
CL121.Contig13_All	3680	19.33333333	3.333333333	17.04520893	3.552332388	-2.262527799	down	0.001317592	0.037690039
CL12102.Contig2_All	653	1	10	0.810154657	10.76533647	3.73205226	up	0.000263865	0.010993857
CL12110.Contig1_All	1737	13.66666667	134.3333333	12.68798696	146.0220512	3.524651152	up	8.42E-05	0.004512618
CL12121.Contig2_All	1540	9	24	7.94421588	25.96952399	1.708842837	up	0.001684872	0.045120986
CL1213.Contig1_All	1909	8.666666667	41	7.935791415	44.25453677	2.47937935	up	9.02E-05	0.004754196
CL1213.Contig4_All	1795	4.333333333	28.66666667	3.945069819	31.05451417	2.97668026	up	3.22E-07	4.81E-05
CL1213.Contig5_All	1006	4	18.66666667	3.60973587	19.8600524	2.459904247	up	0.001700682	0.045426537
CL1213.Contig6_All	1418	4	24.66666667	3.70348844	26.78854191	2.854659319	up	0.000387993	0.014819669
CL1213.Contig7_All	1547	8	37.33333333	7.381453224	40.06755297	2.440457623	up	0.000728319	0.023946365
CL12143.Contig1_All	1420	44.33333333	127.3333333	40.61623251	137.2160596	1.756321014	up	0.001762859	0.046682995
CL12154.Contig1_All	2397	125.3333333	29.66666667	107.6332237	31.99462978	-1.750221793	down	0.000397651	0.015101029
CL12154.Contig2_All	2110	46.33333333	5.333333333	40.03702997	5.652203478	-2.824449647	down	1.43E-05	0.001079792
CL12159.Contig1_All	387	107	221	93.23097457	236.0840877	1.340419553	up	0.000600081	0.020734084
CL12159.Contig2_All	299	99.33333333	209.3333333	86.52894638	223.6256378	1.369830856	up	0.000460811	0.016976446
CL12167.Contig1_All	3917	17.33333333	40.66666667	15.5049146	43.64527688	1.493099959	up	0.000827139	0.026402355
CL12178.Contig1_All	1450	5.666666667	19	5.079269856	20.38213259	2.004611979	up	0.000890997	0.027861558
CL12180.Contig1_All	2233	34	112	30.48396119	121.2456334	1.991810501	up	1.91E-07	3.11E-05
CL12180.Contig2_All	1812	25	53.33333333	22.26388314	57.63780257	1.372310093	up	0.001026465	0.031048928
CL12181.Contig1_All	811	0.333333333	7	0.309810294	7.48603093	4.594744024	up	0.000739802	0.024205049
CL12182.Contig2_All	925	60.66666667	13	53.8182984	14.10092762	-1.932306705	down	0.001438146	0.040192532
CL12183.Contig2_All	1263	3.666666667	16.66666667	3.314160663	17.73351913	2.419763413	up	0.001814729	0.047662832
CL12188.Contig5_All	1347	336.3333333	118.6666667	292.7690756	128.229473	-1.191035276	down	0.001021301	0.030936504
CL12198.Contig2_All	906	23.33333333	55.33333333	20.41394334	59.5840539	1.54537139	up	0.001032894	0.031213946
CL122.Contig7_All	3043	126	19	108.4810647	20.23020343	-2.422860511	down	3.96E-05	0.002459917
CL12204.Contig1_All	1657	26	75.66666667	23.03427905	81.52994835	1.823547657	up	6.64E-06	0.000582603
CL12204.Contig2_All	1170	5.666666667	21.66666667	5.212781167	23.29551902	2.159927272	up	0.000188457	0.008457568
CL12204.Contig4_All	1454	3.666666667	17.33333333	3.299925576	18.89723394	2.517669684	up	0.000977927	0.029944541
CL12209.Contig2_All	858	8	42	7.020678033	45.24543542	2.68808998	up	1.06E-07	1.86E-05
CL12216.Contig1_All	967	4	17.66666667	3.518929818	19.09154492	2.439725206	up	0.000227583	0.009808865
CL12233.Contig1_All	783	0.666666667	10	0.605385501	10.74840879	4.150125163	up	8.78E-05	0.004657739
CL12234.Contig11_All	1425	4	18	3.663729698	19.41810609	2.406017523	up	0.000180834	0.008191855
CL12234.Contig2_All	1507	4.666666667	32.33333333	4.297585372	35.02333873	3.026718416	up	4.92E-07	6.78E-05
CL12234.Contig4_All	1643	1.666666667	18.66666667	1.509292728	20.32303306	3.75117118	up	7.24E-05	0.003990498
CL12266.Contig1_All	1995	8.666666667	26.33333333	7.821910725	28.5620618	1.868507151	up	0.001886468	0.049084544
CL12281.Contig5_All	2865	283	93.66666667	245.8868749	101.1590205	-1.281369755	down	0.000224214	0.009694908
CL12286.Contig1_All	1956	39	8.666666667	33.88876006	9.369160785	-1.854815118	down	0.001061088	0.03188188
CL12290.Contig1_All	623	8	0	6.912690377	0.001	-12.75503159	down	0.000644468	0.021849721
CL12290.Contig2_All	1911	31.66666667	0.666666667	27.72625506	0.736070132	-5.235265725	down	1.67E-05	0.001226104
CL12291.Contig1_All	835	25	84.66666667	22.67325662	91.05681347	2.005775349	up	1.68E-06	0.000188273
CL12291.Contig2_All	835	23.33333333	91	21.41675143	98.66925679	2.203860979	up	7.90E-05	0.004289941
CL12297.Contig1_All	1293	0	10.66666667	0.001	11.58012247	13.49936289	up	1.95E-06	0.000212293
CL12297.Contig2_All	1141	1	47.33333333	0.810154657	51.41246328	5.987776984	up	1.98E-07	3.20E-05
CL12303.Contig1_All	2185	47.66666667	3.333333333	41.12263171	3.632528887	-3.500886419	down	0.000145734	0.006915765
CL1231.Contig1_All	2649	9	50	7.964344	54.07129379	2.763235436	up	1.18E-08	2.93E-06
CL1231.Contig2_All	2211	17.66666667	94.66666667	15.49665497	101.8926119	2.717020707	up	9.22E-11	4.47E-08
CL1231.Contig3_All	2280	6.666666667	51.33333333	5.835430685	55.46048627	3.248549222	up	1.48E-10	6.61E-08
CL1231.Contig7_All	2000	3.666666667	14.66666667	3.393678146	15.79256041	2.218323439	up	0.001063221	0.031923526
CL12314.Contig2_All	1097	103	188	89.80924134	203.668811	1.181289258	up	0.000864589	0.027305479
CL12315.Contig5_All	1721	30.33333333	6	26.27448259	6.552898529	-2.003457257	down	0.000379458	0.01455872
CL12315.Contig8_All	1691	72.66666667	19.33333333	63.13617633	20.86485484	-1.597392007	down	0.000684432	0.022898857
CL12317.Contig2_All	259	40.66666667	4.666666667	35.58016239	4.992097926	-2.833354955	down	6.47E-07	8.53E-05
CL12319.Contig1_All	1889	2	14.33333333	1.725350452	15.50260588	3.167549407	up	6.67E-05	0.003736633
CL12319.Contig2_All	1961	9.666666667	63.33333333	8.635011899	68.60860252	2.99011941	up	1.16E-08	2.89E-06
CL12319.Contig3_All	1940	25	138.6666667	22.4229181	150.7701158	2.749304553	up	7.80E-07	9.98E-05
CL12319.Contig5_All	1910	5.666666667	36.66666667	5.011040942	39.4358002	2.976323687	up	3.82E-08	7.95E-06
CL12319.Contig6_All	2039	4.666666667	20.66666667	4.081610061	22.45803017	2.460021127	up	8.77E-05	0.004657069
CL12319.Contig7_All	2007	10	50.66666667	9.103857159	54.86936209	2.591450976	up	3.40E-08	7.18E-06
CL1232.Contig1_All	6298	131.6666667	45.66666667	114.9945958	49.20452548	-1.224703147	down	0.001070699	0.032114203
CL1232.Contig2_All	6140	238.6666667	90.33333333	207.9663923	97.18475599	-1.097548464	down	0.001745071	0.046274061
CL1232.Contig8_All	6324	583.6666667	215.6666667	508.2982005	231.8405052	-1.13254248	down	0.001040572	0.031405267
CL12323.Contig1_All	688	31	93	27.95434912	99.81798502	1.836227027	up	2.83E-05	0.001863976
CL12323.Contig2_All	1624	29.66666667	104.6666667	26.92813673	112.7590945	2.066057486	up	9.04E-08	1.64E-05
CL12323.Contig3_All	1630	73	261	65.92775118	281.2880989	2.093090738	up	1.34E-08	3.27E-06
CL12324.Contig1_All	392	0	8	0.001	8.717519071	13.0897019	up	0.000145975	0.006925219
CL12324.Contig2_All	2244	13.33333333	54	11.86670856	58.27822915	2.296037206	up	3.94E-07	5.69E-05
CL12324.Contig3_All	2204	31.33333333	82.33333333	27.63046856	88.39698488	1.677737134	up	2.10E-05	0.001474666
CL12324.Contig4_All	2126	9.666666667	27.66666667	8.67477064	29.92861405	1.786627953	up	0.000554899	0.019522789
CL12333.Contig1_All	2709	5.333333333	29.66666667	4.542195682	31.9609844	2.814850079	up	1.10E-06	0.000132899
CL12333.Contig2_All	2720	12.66666667	72.66666667	11.18475209	78.3450157	2.808308214	up	2.72E-10	1.13E-07
CL12333.Contig5_All	2606	8	43.66666667	6.995154377	46.95547651	2.74686563	up	4.85E-08	9.72E-06
CL12337.Contig1_All	2616	4	57.33333333	3.663729698	61.42534712	4.067449132	up	1.74E-14	2.86E-11
CL12337.Contig2_All	1190	12.33333333	48	10.97998294	51.58736788	2.232142026	up	1.38E-06	0.000160057
CL12337.Contig3_All	725	2.666666667	126.3333333	2.438723609	134.8444729	5.789026318	up	7.73E-14	1.02E-10
CL12338.Contig5_All	1501	22	46.33333333	19.39312649	49.864841	1.362477541	up	0.00167228	0.044891607
CL1234.Contig6_All	744	2	10.33333333	1.858861763	11.13823878	2.583029736	up	0.001923929	0.049796515
CL12359.Contig1_All	641	33.33333333	87.33333333	29.37839615	94.75248593	1.689408157	up	1.82E-05	0.001317274
CL12364.Contig2_All	863	13	38.33333333	11.23048628	41.54534316	1.887266376	up	0.000103298	0.005290672
CL12364.Contig3_All	1020	180.3333333	306	157.4722569	330.5039242	1.069569721	up	0.001928679	0.049870444
CL12372.Contig1_All	703	0	5.666666667	0.001	6.037801552	12.55980762	up	0.000873739	0.027517498
CL12376.Contig3_All	1086	79.66666667	578.3333333	70.91106669	621.6642334	3.132052874	up	1.78E-17	5.99E-14
CL1239.Contig3_All	1914	132.6666667	297	118.3517974	320.4992613	1.437239416	up	7.05E-05	0.003895099
CL124.Contig4_All	2426	45.33333333	6	39.752081	6.453023062	-2.6229833	down	2.47E-05	0.001674744
CL124.Contig9_All	2720	100.3333333	17.66666667	87.80441987	19.19861356	-2.193291434	down	1.56E-07	2.61E-05
CL12407.Contig4_All	1945	33.66666667	89	30.44412003	96.13877977	1.658954879	up	0.000557267	0.019581914
CL12426.Contig3_All	1911	3	15.66666667	2.788292644	16.88756644	2.598507554	up	0.000177292	0.008081393
CL12427.Contig2_All	3278	347.3333333	100.3333333	304.2101062	108.0036268	-1.493988323	down	0.000149799	0.00707725
CL12427.Contig6_All	2246	191.3333333	41	166.1507627	44.07171352	-1.914568021	down	2.70E-07	4.14E-05
CL12438.Contig1_All	1020	18.33333333	82.33333333	15.92337488	88.10180037	2.468025361	up	0.000323682	0.012887513
CL12438.Contig5_All	806	7.333333333	26	6.165451513	27.823303	2.174015241	up	0.000828667	0.026434687
CL1244.Contig1_All	1520	26.66666667	54.33333333	22.8415432	58.83966727	1.365128964	up	0.00159102	0.04335927
CL12443.Contig3_All	2554	6.666666667	21.66666667	6.019989307	23.50796571	1.96531687	up	0.000602301	0.020793984
CL1247.Contig1_All	1373	41	7	35.3161687	7.550780381	-2.225631178	down	6.64E-05	0.00372274
CL1247.Contig2_All	1169	47.33333333	11.33333333	40.69698921	12.29799427	-1.726499028	down	0.000691128	0.023078441
CL12471.Contig1_All	970	13.66666667	32.66666667	11.98901372	35.36259566	1.560511195	up	0.001404003	0.039456043
CL12471.Contig2_All	1167	9.333333333	39.33333333	8.634929485	42.45604531	2.297713692	up	1.67E-05	0.001226401
CL12475.Contig2_All	1117	29.66666667	2.333333333	26.26842473	2.52207581	-3.380646141	down	6.39E-07	8.44E-05
CL1248.Contig7_All	932	7.333333333	27	6.599851153	29.11785	2.141398441	up	0.000722579	0.023796405
CL12491.Contig3_All	870	11.66666667	30.66666667	10.52773937	33.17131294	1.655740438	up	0.000762659	0.02476647
CL12491.Contig4_All	1383	2.666666667	14.33333333	2.384729781	15.26624831	2.678447856	up	0.000271269	0.011227536
CL12507.Contig1_All	1553	78.33333333	1	67.73837977	1.101989239	-5.941791439	down	8.39E-05	0.004499532
CL12513.Contig1_All	2169	18.66666667	70	17.17021337	75.35291339	2.133755325	up	9.91E-07	0.000121913
CL12526.Contig1_All	619	66.33333333	462	58.98741779	502.3608994	3.090245017	up	0.000165156	0.007656106
CL12526.Contig2_All	748	92.33333333	239	82.1807318	257.9791807	1.65038256	up	1.88E-05	0.001350903
CL12530.Contig1_All	620	119.3333333	8.666666667	102.7649102	9.477500091	-3.438697355	down	9.36E-07	0.000116253
CL12537.Contig1_All	1864	5774	1102.333333	4979.116104	1183.626737	-2.072675466	down	2.37E-05	0.001619746
CL12541.Contig2_All	2584	589	1080.333333	522.8273413	1161.298806	1.151332736	up	0.001078429	0.032284322
CL12542.Contig1_All	1022	0	5.666666667	0.001	6.098319084	12.57419592	up	0.000850286	0.026933358
CL12543.Contig1_All	1419	7.333333333	40.66666667	6.523280187	43.94067136	2.751887411	up	1.73E-06	0.000192324
CL12543.Contig2_All	1637	29	135.6666667	25.74305421	146.7339157	2.510947237	up	1.04E-10	4.94E-08
CL12543.Contig3_All	1638	4.333333333	26.33333333	3.879787423	28.42685035	2.873204746	up	1.40E-06	0.000162195
CL1255.Contig7_All	627	0	5.333333333	0.001	5.816828397	12.50601703	up	0.001304183	0.03742555
CL12550.Contig2_All	691	1391.333333	24.33333333	1204.269579	25.86971115	-5.540750624	down	0.000108706	0.00550092
CL12550.Contig3_All	575	36.33333333	8.333333333	31.54134	8.797778195	-1.842032818	down	0.00054662	0.019310981
CL12554.Contig1_All	718	1.666666667	13	1.534816383	13.96296488	3.185467339	up	9.41E-05	0.004920059
CL12554.Contig2_All	1148	3.333333333	52	2.964591627	55.85313018	4.235732844	up	3.54E-14	5.33E-11
CL12598.Contig3_All	968	4.333333333	19.33333333	3.959304906	21.01826463	2.40832448	up	0.000178475	0.008119734
CL12606.Contig1_All	2033	51.66666667	95.66666667	45.3950261	102.9579945	1.181449721	up	0.001587284	0.043294254
CL12616.Contig1_All	1007	10	0.666666667	8.62675226	0.684016439	-3.656714623	down	0.001783642	0.047051937
CL12619.Contig7_All	707	7	25.33333333	6.19628829	27.21948306	2.135163494	up	0.000124023	0.006112838
CL1262.Contig3_All	944	13	50.66666667	11.48866935	54.55979122	2.247626413	up	9.67E-07	0.000119687
CL12625.Contig1_All	1989	239.6666667	40.66666667	209.8804546	43.54392078	-2.269024598	down	2.86E-07	4.35E-05
CL12625.Contig2_All	3544	257	49.33333333	225.8595276	53.08617032	-2.0890178	down	7.76E-08	1.44E-05
CL12625.Contig3_All	1888	19.66666667	72.66666667	17.81838654	77.97936918	2.129725778	up	4.37E-07	6.16E-05
CL12625.Contig5_All	3433	45.66666667	191.3333333	40.89781987	206.307447	2.334700054	up	2.00E-10	8.64E-08
CL12625.Contig7_All	3325	141	31.33333333	124.2784077	33.84115299	-1.876725034	down	8.09E-05	0.004376248
CL12625.Contig8_All	3337	131.3333333	47	115.9595142	50.67814637	-1.194185533	down	0.001552292	0.042593537
CL12625.Contig9_All	1228	26.33333333	69.66666667	23.66215928	74.65922508	1.657738802	up	3.39E-05	0.002162192
CL12630.Contig2_All	1486	0.666666667	22	0.579861846	23.49681321	5.340612077	up	7.73E-10	2.70E-07
CL12630.Contig3_All	1175	5	44.66666667	4.607395666	48.08412793	3.383537352	up	1.18E-07	2.05E-05
CL12630.Contig4_All	947	3	21	2.788292644	22.5452725	3.015371056	up	0.000805903	0.02585969
CL12630.Contig6_All	1223	3.333333333	18.33333333	3.098102938	19.80645545	2.676513734	up	4.65E-05	0.002800574
CL12630.Contig7_All	789	3	14	2.788292644	15.08040117	2.435220916	up	0.000612778	0.02103675
CL12634.Contig1_All	2181	61	10	53.03793857	10.72597853	-2.305915432	down	1.25E-06	0.000147256
CL12634.Contig3_All	553	13.66666667	1.666666667	11.89820766	1.805684645	-2.720126404	down	0.001652984	0.044520159
CL1264.Contig3_All	987	74.33333333	168.3333333	66.63834265	182.152797	1.450724723	up	0.000504942	0.018181572
CL12645.Contig1_All	798	19.66666667	85.33333333	17.57149204	91.45961181	2.379898096	up	7.21E-09	1.93E-06
CL12645.Contig2_All	2467	72.33333333	212.6666667	63.9416008	228.4431258	1.837008263	up	2.26E-07	3.57E-05
CL12645.Contig3_All	408	12.66666667	64	11.29273975	68.81546191	2.607337213	up	5.40E-09	1.49E-06
CL12645.Contig4_All	1276	10.66666667	27	9.2547149	28.86477471	1.641049513	up	0.001656474	0.04455788
CL12645.Contig5_All	2350	27.33333333	91	24.54643588	97.78434401	1.994089936	up	3.90E-07	5.65E-05
CL12645.Contig6_All	2309	14.33333333	44.66666667	12.8560263	47.92817682	1.898429275	up	2.81E-05	0.001857685
CL12645.Contig7_All	651	22	116	19.56394753	124.5096797	2.6699885	up	2.69E-11	1.51E-08
CL12651.Contig1_All	1150	6.666666667	22.33333333	5.926236737	24.02312531	2.019235688	up	0.000423518	0.015853103
CL12654.Contig2_All	692	5.333333333	24	4.956964701	26.03427344	2.392883254	up	0.000183555	0.008291715
CL12655.Contig3_All	1539	2.333333333	11.33333333	2.049395832	12.29228172	2.58448217	up	0.001548604	0.042519632
CL12664.Contig1_All	1759	46	190.3333333	41.54927223	205.0856934	2.303331742	up	2.86E-10	1.18E-07
CL12672.Contig1_All	729	41.33333333	110.6666667	36.18359637	119.4230837	1.722674014	up	6.23E-06	0.000553397
CL12672.Contig2_All	1299	24	71.66666667	20.89465708	76.60864764	1.874373172	up	5.98E-05	0.003410041
CL12672.Contig3_All	1346	22.33333333	60.66666667	19.50758709	64.9804308	1.735969967	up	3.96E-05	0.002458263
CL12677.Contig1_All	646	210.6666667	379.3333333	184.97287	409.8296215	1.147710577	up	0.000817341	0.026168448
CL12679.Contig1_All	904	39.33333333	6.333333333	34.32129059	6.73028183	-2.35036498	down	1.71E-05	0.001251184
CL1268.Contig35_All	4394	150.3333333	27.66666667	129.4116214	29.70770352	-2.123058189	down	0.000860627	0.027197098
CL12682.Contig1_All	2700	43	139.6666667	38.86896724	150.769033	1.955649458	up	1.95E-06	0.000212637
CL12682.Contig2_All	953	4.333333333	15.33333333	3.973539992	16.56523719	2.059662091	up	0.001669737	0.044830769
CL12682.Contig3_All	1322	90	292.3333333	80.88185403	315.1984432	1.962372436	up	4.31E-08	8.76E-06
CL12686.Contig1_All	1318	281.3333333	909.6666667	253.6203613	980.1172431	1.950283764	up	9.29E-08	1.68E-05
CL12686.Contig2_All	1354	205	502.3333333	181.9797288	544.1489092	1.580223753	up	4.80E-06	0.000448418
CL12686.Contig6_All	1288	63.33333333	143	56.3066153	154.4184896	1.455469171	up	5.11E-05	0.003008928
CL12694.Contig1_All	1327	10.66666667	43.33333333	9.913929402	47.01318013	2.245536382	up	0.000954331	0.029429333
CL12694.Contig2_All	1434	11.66666667	55.66666667	10.84336028	60.28366473	2.474955216	up	1.25E-05	0.000970444
CL12698.Contig1_All	760	58.66666667	5.666666667	51.01261237	6.046265391	-3.076737773	down	3.66E-05	0.002304317
CL12698.Contig2_All	657	4.333333333	36	3.987775078	38.59837397	3.274884127	up	3.90E-09	1.11E-06
CL12704.Contig1_All	2384	301.3333333	580.3333333	262.8248439	626.6697859	1.253603782	up	0.000320635	0.012802937
CL12704.Contig2_All	616	61.66666667	184.6666667	54.03551595	198.3584981	1.876130342	up	2.13E-07	3.40E-05
CL12704.Contig3_All	1082	112	463.3333333	97.45011987	499.9920823	2.359169384	up	4.94E-11	2.58E-08
CL12704.Contig4_All	2446	252.6666667	467	219.7788128	504.2565113	1.198105494	up	0.000559652	0.019633462
CL12705.Contig1_All	790	55.33333333	150	48.66893052	160.8141442	1.724321325	up	2.18E-06	0.000234294
CL12705.Contig2_All	761	18.33333333	54.33333333	16.31212274	58.00955947	1.830346127	up	6.51E-05	0.003664545
CL12716.Contig3_All	1904	7.333333333	38	6.636663377	41.08378051	2.630038939	up	2.78E-07	4.24E-05
CL12720.Contig2_All	331	39.33333333	10.33333333	34.09942225	10.97361387	-1.635708579	down	0.001245315	0.036097659
CL12722.Contig2_All	3550	22	76	20.25702774	81.94644052	2.016258778	up	0.000455769	0.016839092
CL12722.Contig3_All	3506	7.666666667	41.33333333	6.98917893	44.46154351	2.669363147	up	8.92E-08	1.62E-05
CL12722.Contig4_All	3480	9.333333333	30.66666667	8.634929485	32.97854522	1.933271457	up	0.001305223	0.037438269
CL12728.Contig1_All	2877	7.333333333	33	6.190975168	35.29092562	2.511058692	up	3.52E-06	0.000349249
CL12728.Contig3_All	2861	31.66666667	102	26.7789333	108.6442412	2.020441306	up	0.000908039	0.028277212
CL12728.Contig4_All	3242	11	85.33333333	9.831547815	90.8499946	3.207995961	up	0.000323924	0.012894914
CL12748.Contig1_All	3347	13	133.3333333	11.77287358	143.4399183	3.606908163	up	7.27E-09	1.94E-06
CL12748.Contig2_All	4374	29.33333333	195.3333333	26.4961037	209.5092853	2.983162055	up	4.87E-15	9.46E-12
CL12752.Contig1_All	1245	122	4.333333333	105.6748457	4.569893207	-4.531327744	down	1.18E-12	1.07E-09
CL12755.Contig2_All	1253	77.66666667	18	67.64981943	19.56305204	-1.78995462	down	2.47E-05	0.001674744
CL12755.Contig3_All	790	81.66666667	24	71.36164992	25.95132565	-1.459340735	down	0.000381547	0.014622677
CL1276.Contig14_All	2281	1	20.33333333	0.875437054	21.6291304	4.626828404	up	0.000322024	0.012843198
CL12764.Contig1_All	1435	289	27	250.4763412	28.94200995	-3.113437318	down	1.68E-07	2.78E-05
CL12765.Contig2_All	1231	61	19.33333333	53.40950483	20.65939135	-1.370298757	down	0.001859003	0.048530356
CL12767.Contig1_All	1028	7.666666667	29.66666667	6.815908877	32.05387665	2.233520896	up	2.85E-05	0.001876458
CL12767.Contig4_All	759	7.333333333	24	6.57138098	25.93016605	1.980362954	up	0.000357149	0.013908796
CL12782.Contig2_All	2332	2	15.33333333	1.750874107	16.55254143	3.240905482	up	2.89E-05	0.001899698
CL12794.Contig2_All	1315	23	1.333333333	19.97896379	1.452461297	-3.781910133	down	1.71E-06	0.000190078
CL12796.Contig1_All	1136	34.33333333	6	29.48663105	6.557130449	-2.168924497	down	0.000736156	0.024113464
CL12803.Contig1_All	967	42.66666667	0.333333333	37.04878379	0.342008219	-6.759251376	down	0.000731856	0.024027848
CL12816.Contig1_All	617	3.666666667	21.33333333	3.407913232	23.18563646	2.766270821	up	6.26E-05	0.003545646
CL12817.Contig1_All	654	63.66666667	128.3333333	56.06569624	138.6329123	1.306079569	up	0.000329722	0.013074984
CL12818.Contig1_All	2998	225.6666667	405.6666667	196.6166297	433.686542	1.141267325	up	0.001613021	0.043782042
CL12821.Contig2_All	790	19.33333333	3	16.70161535	3.225771216	-2.372271618	down	0.000804805	0.025840614
CL12826.Contig1_All	673	238.3333333	59	207.8936419	63.52811685	-1.710378477	down	0.001374749	0.03881414
CL12826.Contig4_All	608	153.3333333	48.33333333	133.509006	51.61578328	-1.371052873	down	0.000438596	0.016326925
CL12839.Contig1_All	2417	365	82.33333333	318.3157027	89.09336186	-1.837068479	down	1.88E-07	3.07E-05
CL12839.Contig5_All	2271	240	47.33333333	209.2321521	51.20170718	-2.030840744	down	2.80E-08	6.06E-06
CL12843.Contig2_All	1893	91.33333333	29.33333333	79.52889397	31.5527461	-1.333713536	down	0.000838222	0.026666491
CL12846.Contig1_All	965	4.333333333	33.33333333	3.908257595	35.79057555	3.19498228	up	1.90E-08	4.36E-06
CL12847.Contig1_All	1375	3.333333333	16.66666667	3.004350369	17.91634239	2.576151166	up	0.000155157	0.007276786
CL12847.Contig2_All	236	1.333333333	9.333333333	1.185247347	9.92791024	3.066301907	up	0.001208383	0.035218217
CL12847.Contig3_All	1376	11	41	10.03623456	44.40096335	2.145372885	up	4.22E-05	0.002591483
CL12868.Contig1_All	1631	14.33333333	106	12.88989201	114.5562527	3.151744124	up	9.43E-14	1.22E-10
CL12868.Contig2_All	1612	53.33333333	290	48.70329675	314.1651848	2.689431975	up	9.22E-09	2.36E-06
CL12868.Contig3_All	712	7	59.33333333	6.290040859	63.86695384	3.343928348	up	7.70E-12	5.21E-09
CL12870.Contig1_All	1083	34	105.6666667	30.23117365	113.973865	1.914594147	up	6.44E-07	8.49E-05
CL12876.Contig1_All	1995	7.666666667	63	6.974943844	67.76679703	3.280325078	up	2.27E-10	9.67E-08
CL12876.Contig10_All	1650	11	65.33333333	9.98224073	70.48291122	2.819837913	up	0.000185444	0.008354929
CL12876.Contig6_All	1844	20	135.3333333	18.34417215	145.4674268	2.987302436	up	5.51E-14	7.80E-11
CL12876.Contig9_All	1837	4	18.33333333	3.541506956	19.79375969	2.482610388	up	0.000450657	0.016679066
CL12878.Contig2_All	1516	32	77.66666667	28.49698365	84.04793958	1.560403232	up	8.00E-05	0.004332718
CL12884.Contig2_All	1702	86	13.33333333	73.6236125	14.40209728	-2.353889624	down	0.000198685	0.008821317
CL12884.Contig3_All	1174	59	10	50.67939477	10.81315824	-2.228611337	down	7.24E-05	0.003990498
CL12884.Contig4_All	1162	984.3333333	219	846.8744638	235.9838365	-1.843460081	down	0.000154996	0.007273227
CL12884.Contig6_All	2753	112.3333333	32.33333333	96.49009945	34.78147857	-1.472061656	down	0.001080558	0.032322966
CL12886.Contig3_All	2368	30	74.33333333	26.69555973	80.50110978	1.592408874	up	0.000369276	0.014250919
CL12886.Contig6_All	2301	60	120.3333333	53.10347122	130.1966114	1.293813826	up	0.000393607	0.014982772
CL1289.Contig5_All	3378	8	23.33333333	7.074671861	25.22499002	1.834118559	up	0.000965969	0.029681142
CL12891.Contig1_All	1445	59.66666667	222	52.61204882	239.8822838	2.188861475	up	1.62E-09	5.18E-07
CL1290.Contig10_All	2843	5.333333333	23	4.928494529	24.67349636	2.323743238	up	0.001768686	0.046803485
CL1290.Contig13_All	2220	2	10.66666667	1.804867935	11.40851434	2.660145749	up	0.001475969	0.040959448
CL1290.Contig5_All	2437	5.666666667	27.66666667	5.198546081	29.7934026	2.518812803	up	0.00112774	0.03333767
CL12900.Contig2_All	536	7.333333333	0	6.242022479	0.001	-12.60779784	down	0.001322853	0.037806366
CL1291.Contig6_All	1868	6.666666667	21.33333333	5.730389547	22.82824382	1.994114756	up	0.000731798	0.024027848
CL12912.Contig2_All	640	233.3333333	21.66666667	205.9197372	23.62201757	-3.123878021	down	2.16E-05	0.001507459
CL12915.Contig8_All	1703	7.666666667	42	6.912607964	45.12440035	2.706605747	up	6.72E-07	8.81E-05
CL1293.Contig1_All	2406	175.3333333	63.33333333	152.2841692	67.60688659	-1.171523858	down	0.001256406	0.036365713
CL1293.Contig3_All	1386	35.33333333	7.333333333	30.46710924	8.005359826	-1.928214466	down	0.000299597	0.012166324
CL1293.Contig6_All	1661	155.3333333	48.33333333	133.9827023	52.24317889	-1.358732166	down	0.000457984	0.016896596
CL12939.Contig3_All	488	2.333333333	12	2.032214229	12.80892195	2.656024659	up	0.000925138	0.028715543
CL12947.Contig1_All	1683	10.66666667	27.66666667	9.311655245	29.97495519	1.686648047	up	0.001246711	0.036121805
CL12947.Contig2_All	1729	42	82.66666667	36.84542472	89.65755128	1.282939613	up	0.00097405	0.02986503
CL12947.Contig3_All	2265	5.666666667	22.66666667	5.119028598	24.50859885	2.259346037	up	0.000105194	0.005369535
CL12947.Contig4_All	421	14.33333333	48.33333333	12.82460962	52.33734181	2.028925742	up	7.54E-06	0.00064407
CL12951.Contig2_All	2250	111.6666667	544.3333333	101.2325519	586.8650832	2.535355603	up	8.53E-13	8.04E-10
CL12955.Contig2_All	875	47.66666667	95	42.57801604	102.579317	1.268559238	up	0.000644135	0.021844186
CL12960.Contig1_All	1116	92.66666667	7	78.90437233	7.609817284	-3.374171527	down	0.001393939	0.039243621
CL12960.Contig2_All	652	237	55.66666667	204.7224475	60.1852699	-1.766186959	down	3.27E-05	0.002101527
CL12969.Contig2_All	706	8	45.66666667	7.034913119	49.36915039	2.811005306	up	1.91E-08	4.38E-06
CL12973.Contig2_All	2124	1.666666667	11.66666667	1.429775244	12.51748679	3.13008465	up	0.001513941	0.041805102
CL12978.Contig1_All	329	1.333333333	11	1.239241175	11.88277276	3.261342627	up	0.000244792	0.010377885
CL12986.Contig1_All	3914	65.66666667	20	57.01990302	21.56855024	-1.402536378	down	0.00103424	0.031247244
CL12992.Contig2_All	1815	5.666666667	27.66666667	5.212781167	29.90322253	2.520175763	up	5.81E-06	0.000523374
CL12994.Contig1_All	991	11	33.66666667	10.03623456	36.20156514	1.850833979	up	0.000552612	0.019461036
CL13.Contig2_All	1675	130	398	114.2520462	428.5620502	1.9072841	up	5.06E-08	1.00E-05
CL1300.Contig2_All	798	20.66666667	3	18.37525616	3.177949442	-2.531596284	down	0.000459694	0.016945056
CL13010.Contig1_All	1127	13	48	11.77287358	51.49024371	2.128832595	up	2.62E-06	0.000273211
CL13014.Contig1_All	1864	16	115.6666667	14.51306543	124.2971704	3.098369273	up	6.10E-14	8.37E-11
CL13014.Contig2_All	1915	6.666666667	44	6.116688393	47.35228972	2.952611502	up	1.08E-06	0.000131092
CL13014.Contig3_All	1672	3.333333333	21.66666667	3.058344197	23.09851937	2.91697769	up	4.65E-05	0.002800336
CL13014.Contig4_All	1937	3.666666667	28.33333333	3.328395749	30.59993473	3.200629689	up	9.99E-08	1.78E-05
CL13014.Contig5_All	1717	6.666666667	32.66666667	6.048459479	35.08963144	2.536405149	up	1.64E-06	0.000184174
CL13014.Contig6_All	1307	5.666666667	55	5.14749877	58.82286485	3.514433564	up	5.59E-09	1.53E-06
CL13022.Contig2_All	466	9.666666667	0.333333333	8.470083898	0.365919106	-4.532779607	down	0.000675194	0.022637062
CL1303.Contig1_All	1269	79	25	69.05104208	26.98708481	-1.355394044	down	0.000972472	0.029838069
CL13035.Contig1_All	1054	528	1725.666667	481.7269752	1873.34915	1.959332193	up	0.000988161	0.03017143
CL13035.Contig2_All	718	285.6666667	1106.333333	261.921252	1201.626399	2.197783385	up	0.000421096	0.015773943
CL13042.Contig5_All	1225	7.333333333	22	6.696550239	23.73740271	1.825672106	up	0.001400042	0.039385179
CL13042.Contig7_All	1166	19.66666667	62.66666667	17.18519319	67.05618104	1.964204251	up	0.000232848	0.009980452
CL13048.Contig2_All	1524	238.3333333	25	206.0102485	27.07997707	-2.927417687	down	0.000598423	0.020693517
CL13049.Contig1_All	1742	9	54	7.983974621	57.73801325	2.854342426	up	2.76E-07	4.22E-05
CL13051.Contig2_All	466	4	27.33333333	3.598447301	29.53730342	3.037091687	up	3.87E-07	5.62E-05
CL13072.Contig3_All	775	21.66666667	48.33333333	19.1829618	51.97296596	1.437935906	up	0.000826803	0.026398204
CL13087.Contig2_All	710	1.666666667	12.33333333	1.549051469	13.31407446	3.103495156	up	0.000167608	0.007745953
CL13088.Contig1_All	1266	26	231.3333333	22.85266695	249.8396075	3.450567763	up	1.40E-18	7.05E-15
CL13088.Contig2_All	1165	9.333333333	50	8.20592538	54.16143476	2.722528017	up	1.87E-08	4.31E-06
CL13101.Contig2_All	1134	376	1333	342.1930698	1440.287773	2.073474647	up	8.26E-06	0.000696477
CL13104.Contig2_All	2230	4.333333333	35.66666667	3.93378125	37.91166886	3.268653325	up	5.40E-05	0.003149048
CL13104.Contig3_All	1568	1.666666667	16.66666667	1.549051469	17.94871711	3.534423746	up	3.85E-06	0.000375131
CL13106.Contig2_All	1914	12.33333333	36.66666667	11.03692328	39.62560666	1.844094969	up	0.000162673	0.00755857
CL1311.Contig1_All	1458	0	94.66666667	0.001	100.6077773	16.61838231	up	4.78E-10	1.78E-07
CL13113.Contig1_All	967	12.33333333	33	11.23571699	35.52029999	1.660551575	up	0.001843175	0.04821245
CL13113.Contig2_All	927	10.33333333	35	9.430849056	37.86351187	2.005348661	up	0.000734708	0.024090642
CL13115.Contig1_All	2725	74.66666667	23.66666667	64.70888235	25.56699824	-1.339680972	down	0.001152888	0.033940255
CL13115.Contig3_All	2440	80.33333333	26.66666667	69.93834762	28.81943163	-1.279041828	down	0.001603163	0.04359753
CL13116.Contig1_All	1952	6.666666667	36.66666667	6.076929652	39.07692692	2.68490252	up	0.000116884	0.005831622
CL13116.Contig2_All	1986	99.66666667	1297.333333	91.07974041	1377.563894	3.918845245	up	9.69E-05	0.005029521
CL13116.Contig3_All	1830	25.66666667	98	23.22464829	105.4193428	2.18241095	up	3.98E-07	5.72E-05
CL13116.Contig4_All	1832	47	444	42.66326174	474.551386	3.475498142	up	1.56E-06	0.000176795
CL13116.Contig5_All	1818	56.33333333	204.6666667	50.86084506	219.5931466	2.110205691	up	6.06E-07	8.07E-05
CL13116.Contig6_All	1740	30.66666667	310.3333333	27.74418442	329.6155936	3.570527197	up	0.000169887	0.007818901
CL1312.Contig10_All	1987	25.33333333	4.333333333	21.77557208	4.634642659	-2.232180608	down	0.000355536	0.013864942
CL1312.Contig13_All	2154	41.33333333	2.666666667	35.38792404	2.840173142	-3.639206345	down	3.80E-06	0.000371528
CL1312.Contig14_All	2052	64.66666667	3.666666667	55.99132404	3.9463943	-3.826596282	down	3.62E-12	2.74E-09
CL1312.Contig15_All	1984	33.33333333	3	28.54051606	3.242698894	-3.13774445	down	2.34E-05	0.001603415
CL1312.Contig16_All	1801	291.6666667	31.33333333	251.389041	33.50640058	-2.90741314	down	2.67E-08	5.83E-06
CL1312.Contig18_All	1860	29.33333333	4.333333333	25.26603173	4.554446159	-2.471851561	down	5.76E-05	0.003310361
CL1312.Contig6_All	2524	167.6666667	20	144.7329724	21.51374526	-2.750063021	down	7.16E-12	4.97E-09
CL1312.Contig7_All	1740	132.6666667	17.33333333	114.263994	18.67780404	-2.612974113	down	1.13E-08	2.83E-06
CL13120.Contig2_All	1015	44.33333333	90.66666667	39.05335802	97.55490701	1.320767838	up	0.000499372	0.018024208
CL13130.Contig3_All	2228	0.666666667	10	0.619620588	10.73148111	4.114320314	up	0.000699422	0.023251762
CL13134.Contig3_All	1317	61.66666667	135	54.56956119	145.3939409	1.413798801	up	9.04E-05	0.004763742
CL13145.Contig1_All	808	5.666666667	20	5.06503477	21.65445929	2.096020071	up	0.000496192	0.017928813
CL13145.Contig2_All	793	78.66666667	159.3333333	68.28180599	170.4259203	1.319571652	up	0.001136606	0.03354178
CL13145.Contig3_All	764	445	934	387.6580843	1005.296699	1.374764698	up	0.000116243	0.005805257
CL13145.Contig4_All	610	8	29.33333333	7.142900775	31.83142287	2.155869662	up	7.64E-05	0.004172475
CL13153.Contig1_All	570	21	64.33333333	18.55450166	69.59082736	1.907127906	up	6.45E-06	0.000569725
CL13153.Contig2_All	779	24.66666667	67.33333333	21.78374931	73.07686704	1.746162499	up	4.54E-05	0.002748231
CL13155.Contig1_All	1868	17	269.3333333	15.52201379	287.6361822	4.211857519	up	1.21E-10	5.53E-08
CL13155.Contig2_All	457	1	9	0.929430881	9.622508666	3.371993579	up	0.00070983	0.023488146
CL13158.Contig1_All	774	55.33333333	470	51.00784672	509.5195806	3.320346485	up	1.47E-09	4.78E-07
CL13158.Contig2_All	907	136.6666667	749.3333333	125.9482369	812.2948694	2.689172605	up	1.49E-07	2.51E-05
CL13158.Contig3_All	992	19	88	17.2557063	95.13116342	2.462844496	up	1.98E-09	6.14E-07
CL13158.Contig4_All	882	27.33333333	158	24.86450582	170.9297099	2.781243516	up	4.12E-08	8.45E-06
CL13180.Contig2_All	1138	267	14	236.9910421	14.9003292	-3.991416418	down	7.76E-05	0.004223046
CL13189.Contig1_All	573	57.66666667	17.66666667	50.05616533	19.19290101	-1.382974982	down	0.001536582	0.04228914
CL13191.Contig1_All	3880	72.66666667	15.66666667	63.37227976	16.75954817	-1.918868661	down	1.34E-05	0.00102761
CL13191.Contig2_All	2824	47.66666667	11.66666667	41.32192292	12.62730673	-1.710360432	down	0.000321385	0.012823701
CL13194.Contig1_All	398	0.666666667	10.33333333	0.619620588	11.09740022	4.162692847	up	0.001078511	0.032284322
CL13197.Contig1_All	789	127.6666667	29.66666667	110.1346598	32.03398772	-1.781593255	down	0.001794106	0.047268844
CL13197.Contig3_All	1407	665.3333333	1409	581.251426	1521.39015	1.388155914	up	0.00018034	0.008183944
CL13198.Contig1_All	672	9	31	8.28536045	33.44709108	2.013244376	up	0.001240372	0.035986924
CL132.Contig41_All	2755	59.33333333	125.3333333	52.7248521	134.754144	1.353774592	up	0.000174961	0.008006433
CL13216.Contig3_All	2493	103.3333333	35.66666667	89.86037106	38.65311633	-1.217100286	down	0.001523674	0.041988568
CL13216.Contig5_All	2153	106.6666667	37.66666667	92.78225743	40.66580771	-1.190032679	down	0.001889447	0.049126254
CL13218.Contig4_All	4024	19.33333333	65.66666667	16.97158449	70.98700304	2.064433644	up	1.40E-06	0.000162177
CL13227.Contig3_All	742	31	70	27.33979139	75.26277243	1.4609342	up	0.000258527	0.010822439
CL13230.Contig1_All	2041	403.3333333	1635	368.0196299	1761.785479	2.259183642	up	1.52E-08	3.60E-06
CL13233.Contig2_All	2369	80	8.666666667	69.05377682	9.076517592	-2.927509537	down	0.00018587	0.008368265
CL13236.Contig1_All	992	29.33333333	99.33333333	27.17789534	106.7960495	1.974352639	up	0.000315335	0.012643291
CL13237.Contig2_All	988	5.666666667	42	5.155840822	44.98516695	3.125169748	up	2.22E-09	6.80E-07
CL13240.Contig2_All	1261	41.33333333	122	37.33659988	132.0194337	1.822087857	up	2.15E-05	0.001502831
CL13256.Contig3_All	1604	34	8.333333333	29.65442315	9.142475081	-1.697590614	down	0.001157296	0.034027053
CL1326.Contig1_All	1566	16.66666667	123.3333333	14.37726993	132.3417408	3.202406506	up	1.20E-10	5.52E-08
CL1326.Contig2_All	1963	7.666666667	45.66666667	6.753572998	48.59956012	2.847220385	up	5.51E-05	0.003196771
CL1326.Contig7_All	1935	119.6666667	37.33333333	104.06624	39.76094336	-1.388078231	down	0.000331122	0.013120342
CL13266.Contig1_All	2928	13.33333333	66	12.13962422	71.19803173	2.552113595	up	3.13E-07	4.70E-05
CL13270.Contig2_All	761	21.66666667	0.666666667	18.53208935	0.740302052	-4.645767706	down	0.000589814	0.020468859
CL13271.Contig1_All	998	43	108.3333333	38.66967604	116.8914833	1.595895236	up	0.000308573	0.012450031
CL13287.Contig1_All	1083	6.333333333	52.33333333	5.846636841	56.25121404	3.266205346	up	0.001315068	0.037634645
CL13294.Contig2_All	1152	1	9.666666667	0.88967214	10.33889983	3.53866509	up	0.000367088	0.014192426
CL13304.Contig1_All	822	5	16.66666667	4.59316058	18.05705642	1.975003603	up	0.001626456	0.044017886
CL13304.Contig5_All	2100	13	49.33333333	11.93190854	52.97211847	2.150408381	up	0.000536019	0.019022956
CL13304.Contig6_All	1769	13.33333333	56	12.23043027	60.57340929	2.308209455	up	0.000182765	0.008262522
CL13314.Contig3_All	1899	606	187.3333333	523.669922	201.406676	-1.378546238	down	0.000201159	0.008909565
CL13327.Contig1_All	869	28	180.6666667	25.86502971	195.2358065	2.916142915	up	2.56E-09	7.69E-07
CL1333.Contig1_All	2892	48.66666667	11	42.07563473	11.91091556	-1.820700722	down	0.000137112	0.006580901
CL1333.Contig17_All	3391	43	8.666666667	37.12692967	9.235429962	-2.007214978	down	8.29E-05	0.004460508
CL1333.Contig19_All	1974	44.66666667	11.33333333	38.80949245	12.17971049	-1.671929724	down	0.000575344	0.020076832
CL1333.Contig22_All	4035	46	10	39.74195226	10.65551653	-1.899062214	down	0.000122513	0.00605778
CL1333.Contig30_All	3991	45.66666667	11.33333333	39.37814814	12.07137119	-1.705805705	down	0.000443904	0.016498182
CL1333.Contig35_All	3324	47.33333333	9.666666667	40.89872943	10.37402585	-1.979080156	down	5.79E-05	0.003319979
CL1333.Contig36_All	3876	49.33333333	10.66666667	42.6098448	11.42819331	-1.898589452	down	8.40E-05	0.004503552
CL1333.Contig38_All	3977	49	9.666666667	42.32850468	10.37825777	-2.02806525	down	3.44E-05	0.002188238
CL1333.Contig41_All	2074	194.3333333	49	168.2808359	52.93968112	-1.668449479	down	4.55E-06	0.000429105
CL1333.Contig6_All	2763	24	5	20.78617192	5.353785113	-1.95699295	down	0.001543082	0.042404325
CL1333.Contig61_All	1437	21.66666667	3.666666667	18.56939907	3.905555736	-2.249327374	down	0.000937218	0.029027286
CL1333.Contig62_All	1272	25.66666667	5	22.21594717	5.321410388	-2.061715078	down	0.000758175	0.024652092
CL1333.Contig63_All	1254	22.33333333	3.666666667	19.13502583	3.905555736	-2.292616094	down	0.000846621	0.026853753
CL1333.Contig69_All	4258	108.3333333	27	93.61515405	29.19952712	-1.680797081	down	0.000157013	0.00734099
CL1333.Contig92_All	2791	48.33333333	11.33333333	41.79134809	12.25292378	-1.770078252	down	0.000202552	0.008941929
CL1333.Contig94_All	3619	79.33333333	20.66666667	68.84988177	22.18083402	-1.634140564	down	0.000100246	0.005165319
CL1333.Contig95_All	4158	53.33333333	12.33333333	46.20534558	13.21419899	-1.805970794	down	0.000117142	0.00584218
CL13330.Contig8_All	822	43.66666667	81.66666667	38.32035424	88.44320078	1.20664034	up	0.001833521	0.04802852
CL13331.Contig1_All	1773	2.333333333	34	2.089154574	36.3211822	4.119820017	up	6.45E-11	3.24E-08
CL13331.Contig2_All	1751	2	32.33333333	1.858861763	34.47042707	4.212867782	up	2.11E-07	3.38E-05
CL13331.Contig3_All	1579	1.666666667	29	1.549051469	30.89841572	4.318075882	up	4.01E-07	5.75E-05
CL13337.Contig1_All	699	16.66666667	39.66666667	14.70907745	42.85709043	1.542827145	up	0.000778269	0.025159363
CL13344.Contig1_All	1352	12.66666667	48.66666667	11.22451084	52.58222585	2.22792264	up	1.48E-06	0.000169647
CL13349.Contig1_All	3473	75.66666667	292.3333333	68.36647479	314.193556	2.20029265	up	2.17E-08	4.89E-06
CL13349.Contig2_All	778	1.666666667	12.33333333	1.549051469	13.09464455	3.079519914	up	0.001066163	0.032004357
CL13349.Contig3_All	3127	90.33333333	326.3333333	81.77625938	350.4385637	2.099407566	up	4.19E-06	0.000401557
CL13349.Contig4_All	3501	72.33333333	245	65.23155963	262.9876169	2.011352843	up	2.44E-05	0.001655754
CL13352.Contig3_All	1026	19.66666667	87	18.0913022	94.05985831	2.378282903	up	0.000169327	0.007804338
CL13356.Contig1_All	1205	49.33333333	14	42.8405527	14.92572072	-1.521176497	down	0.001835505	0.048068197
CL13368.Contig1_All	979	37	3	32.01321419	3.221539297	-3.312845435	down	9.57E-08	1.72E-05
CL13371.Contig1_All	1929	22.33333333	58.33333333	19.39075989	62.37815849	1.685671622	up	7.45E-05	0.004083354
CL13375.Contig12_All	1279	34.66666667	2.666666667	29.63151334	2.887994916	-3.358992202	down	0.00179937	0.047380772
CL134.Contig2_All	4121	7	34.33333333	6.386739946	37.380727	2.549143014	up	0.000411745	0.015501156
CL134.Contig7_All	4604	49	195.6666667	45.47388428	212.2711549	2.222798193	up	0.000444518	0.016512557
CL13404.Contig1_All	2274	20.33333333	96.33333333	18.61717022	104.2609427	2.485493103	up	1.24E-07	2.14E-05
CL13404.Contig2_All	2288	1042	31.66666667	908.9450007	33.99187412	-4.74093119	down	1.44E-11	8.77E-09
CL13404.Contig4_All	954	5.333333333	24.33333333	4.888735787	26.15537113	2.419573899	up	2.49E-05	0.001685398
CL13428.Contig1_All	666	56.33333333	0.333333333	48.24166616	0.342008219	-7.140104927	down	3.08E-08	6.59E-06
CL13428.Contig2_All	837	15	0	12.77962017	0.001	-13.64155734	down	6.83E-05	0.003801008
CL13433.Contig1_All	1046	2	11.66666667	1.77934428	12.66666466	2.831619104	up	0.000623843	0.021322409
CL13437.Contig1_All	1012	2560.333333	282.6666667	2213.166439	304.4010046	-2.862066927	down	7.72E-12	5.21E-09
CL13437.Contig2_All	1228	128.6666667	31.33333333	111.0415135	33.54300722	-1.727015196	down	0.000700285	0.023271381
CL13437.Contig4_All	1127	271.3333333	32	234.3877441	34.59563143	-2.760235357	down	7.10E-08	1.34E-05
CL13445.Contig3_All	606	30	84	26.43932818	90.56281346	1.77623326	up	7.81E-06	0.000663894
CL13450.Contig4_All	1709	4.333333333	16.33333333	3.879787423	17.51106535	2.174217345	up	0.000884553	0.027734457
CL13459.Contig1_All	784	2.333333333	16.66666667	2.154436971	17.93327007	3.057255785	up	2.13E-05	0.001493148
CL13459.Contig2_All	1025	1.333333333	21.33333333	1.239241175	23.15474236	4.223778814	up	2.39E-08	5.32E-06
CL13459.Contig3_All	1076	4	17.66666667	3.70348844	19.09577684	2.366296873	up	0.000225112	0.009725268
CL13467.Contig2_All	513	67.66666667	122.3333333	60.18050969	132.1195817	1.134476077	up	0.001538592	0.04232014
CL13472.Contig4_All	942	21.66666667	109	19.57220717	116.9106576	2.578528089	up	0.000691149	0.023078441
CL13478.Contig2_All	1269	16.66666667	56	15.00751676	60.49744471	2.011188928	up	0.000108103	0.005483107
CL13486.Contig2_All	2504	1	8.666666667	0.810154657	9.267804688	3.515958394	up	0.001014721	0.030769919
CL13495.Contig2_All	845	11.66666667	29	10.40306761	31.38382663	1.593012265	up	0.001495853	0.041385852
CL13499.Contig2_All	2431	315.3333333	89.33333333	273.6894067	96.15428944	-1.509116473	down	1.61E-05	0.001187893
CL13499.Contig3_All	2101	474	141.6666667	411.9310985	152.6395297	-1.432274414	down	3.38E-05	0.00215799
CL13516.Contig1_All	2201	87	5.333333333	74.28797228	5.647971559	-3.717323919	down	0.000437869	0.01630697
CL13516.Contig2_All	1720	123	16.33333333	106.1698769	17.20995832	-2.625058987	down	7.12E-06	0.00061608
CL13516.Contig3_All	1771	20	2.666666667	17.23877193	2.816262255	-2.613803411	down	0.00031333	0.012582868
CL13518.Contig1_All	3156	395.6666667	73.66666667	340.2443198	78.78173202	-2.110638037	down	0.000113007	0.005679036
CL13518.Contig2_All	2709	382.6666667	69	328.6569998	73.9288675	-2.152372994	down	0.000100984	0.005196023
CL13518.Contig3_All	2995	324.3333333	58.66666667	278.9859735	62.69350453	-2.153804707	down	4.83E-05	0.00288511
CL13518.Contig4_All	2971	354.3333333	62.66666667	304.485327	66.98190705	-2.18452935	down	6.52E-05	0.003669261
CL13518.Contig5_All	2529	1956.333333	364.3333333	1684.017193	390.0407091	-2.110210255	down	1.76E-05	0.001280771
CL13518.Contig6_All	278	42	6.333333333	36.26228368	6.845604346	-2.405219968	down	0.001607889	0.043693622
CL13518.Contig7_All	2793	304	53	261.6077148	56.62756018	-2.20782881	down	2.41E-05	0.001639964
CL1353.Contig1_All	2795	101	30.66666667	87.56702724	32.71827675	-1.420290971	down	0.000342713	0.013473443
CL1353.Contig16_All	2733	113.6666667	38	98.45923306	40.68427864	-1.275055091	down	0.000889574	0.027837437
CL1353.Contig18_All	2793	259.3333333	84.33333333	224.4082027	90.42512331	-1.311329846	down	0.000186722	0.008397764
CL1353.Contig19_All	2807	248.6666667	78.66666667	216.6044331	84.28173375	-1.361770873	down	0.000124909	0.00614471
CL1353.Contig20_All	2910	101	32.66666667	87.71672516	35.15861281	-1.318973801	down	0.000739271	0.02419387
CL1353.Contig25_All	2768	42	8.666666667	36.29959341	9.180624979	-1.983289114	down	0.000115677	0.005783628
CL1353.Contig3_All	2729	40.66666667	7.666666667	35.04072161	8.167296079	-2.101102051	down	6.04E-05	0.003437131
CL1353.Contig5_All	2791	45	10.33333333	38.96860983	11.01445243	-1.82291469	down	0.000225237	0.009728993
CL1353.Contig6_All	3108	43.66666667	9	37.61598546	9.607061617	-1.969178741	down	9.52E-05	0.004965854
CL13530.Contig1_All	630	3	16.33333333	2.788292644	17.67844156	2.664537208	up	0.000127195	0.006233241
CL13530.Contig3_All	526	4.333333333	19.66666667	4.013298733	21.1941673	2.400806832	up	0.000289055	0.011830018
CL13536.Contig2_All	2165	37.33333333	82.33333333	33.51923075	88.61091221	1.402495334	up	0.000233033	0.009985022
CL13536.Contig3_All	1808	14	67	12.66254572	72.04694568	2.508369793	up	8.42E-09	2.19E-06
CL13536.Contig6_All	1755	11	36	9.970952161	38.46612378	1.947785273	up	0.000824479	0.026339022
CL13536.Contig7_All	900	13	55.66666667	11.98884889	59.9544149	2.322172849	up	4.31E-07	6.09E-05
CL13539.Contig1_All	2352	143.3333333	252.6666667	125.9429972	272.6930329	1.114506935	up	0.001192277	0.03484782
CL1357.Contig1_All	1749	26.66666667	58	23.20526491	62.38507908	1.426748847	up	0.000661931	0.02227392
CL1357.Contig2_All	1831	67.33333333	148.3333333	60.31099207	160.3536017	1.410763887	up	0.000188373	0.008455735
CL1357.Contig4_All	1680	45.33333333	112.3333333	40.79809185	121.6483691	1.576143395	up	0.000572727	0.019992163
CL13585.Contig1_All	5055	928.3333333	257.6666667	805.1096134	278.4372261	-1.531833108	down	1.47E-05	0.001099445
CL13587.Contig1_All	1607	37.33333333	147.6666667	33.40779908	158.1481831	2.243020136	up	9.06E-07	0.000113344
CL13587.Contig2_All	708	18.66666667	102.6666667	16.8462504	110.1369959	2.708799743	up	7.22E-08	1.36E-05
CL13600.Contig1_All	3413	63.66666667	193.3333333	57.89804237	208.8430067	1.85083236	up	7.42E-05	0.004067102
CL13606.Contig2_All	1422	13.66666667	46.66666667	12.55152913	50.10951507	1.99722144	up	0.000177568	0.008091972
CL13610.Contig2_All	371	19	2	16.36333488	2.128013897	-2.942887325	down	0.000171045	0.007860832
CL13612.Contig1_All	995	6	30.66666667	5.522591461	33.12349117	2.584437427	up	1.78E-06	0.000196403
CL13617.Contig2_All	1977	90.66666667	165.3333333	79.13163923	177.9756729	1.169353508	up	0.000969396	0.029765044
CL13617.Contig3_All	2657	99.66666667	198.3333333	88.13265702	213.6927626	1.277789442	up	0.000232467	0.009967445
CL13617.Contig7_All	2374	94.33333333	200.6666667	82.55968058	215.5550681	1.384547189	up	7.96E-05	0.004315062
CL1362.Contig4_All	913	25	1.666666667	21.25273299	1.738183904	-3.611995741	down	0.001108216	0.032893233
CL13624.Contig1_All	593	128.3333333	0.666666667	111.2996142	0.684016439	-7.346201879	down	3.13E-18	1.34E-14
CL13624.Contig2_All	845	48.33333333	0.333333333	41.86742156	0.342008219	-6.935653263	down	1.26E-12	1.12E-09
CL13625.Contig1_All	992	13.66666667	95.33333333	12.28745303	102.4511514	3.059678392	up	7.97E-13	7.71E-10
CL1363.Contig2_All	3871	8	29.66666667	7.097248999	32.02277259	2.173766397	up	4.19E-05	0.002572545
CL13630.Contig4_All	2222	12	33.33333333	10.6956963	36.20277318	1.759069807	up	0.000335354	0.01325322
CL13640.Contig1_All	1711	171.3333333	375.6666667	151.8821488	405.657234	1.4173089	up	3.46E-05	0.002197203
CL13640.Contig2_All	1537	190.3333333	469.6666667	168.454112	505.6025744	1.585648164	up	4.02E-06	0.000388121
CL13668.Contig1_All	2973	51.33333333	2	45.84947145	2.156156703	-4.410371165	down	0.000716441	0.023651958
CL1368.Contig33_All	1744	2	13	1.858861763	14.0755361	2.920698481	up	0.000201297	0.008911069
CL1368.Contig46_All	394	0.333333333	10	0.309810294	10.76110455	5.118297277	up	2.17E-05	0.001511166
CL13687.Contig3_All	560	10	30.33333333	9.118092245	32.476144	1.832576437	up	0.000433022	0.016154589
CL13712.Contig1_All	1153	129	27.33333333	110.8295622	29.35448017	-1.916690137	down	0.000180302	0.008183653
CL13712.Contig4_All	1235	216.3333333	33.33333333	186.7761954	35.69768329	-2.387408241	down	1.97E-07	3.19E-05
CL13714.Contig3_All	2911	106	20	91.24474177	21.37726315	-2.09366426	down	0.001040916	0.031411951
CL13716.Contig2_All	1007	22	4	19.28219232	4.216669859	-2.193093114	down	0.000985391	0.030119153
CL1372.Contig4_All	508	2	11	1.645832969	11.7378268	2.834275493	up	0.00131303	0.037593079
CL13728.Contig1_All	1331	30	132.3333333	27.4313452	143.1532306	2.383662951	up	3.22E-06	0.000322856
CL13728.Contig3_All	1287	4	16	3.638206043	17.18027226	2.239453744	up	0.000694851	0.023157599
CL1373.Contig2_All	1262	109.6666667	228	96.85511337	245.458438	1.341578641	up	0.000103529	0.005298249
CL13730.Contig1_All	1232	3.333333333	32.66666667	3.058344197	35.37656208	3.531971166	up	1.17E-06	0.000140296
CL1374.Contig11_All	1514	10	50	8.856465158	53.51436018	2.595123178	up	6.89E-06	0.000599962
CL13752.Contig1_All	819	2.666666667	24	2.438723609	25.82182675	3.404392901	up	1.82E-07	2.99E-05
CL13752.Contig2_All	856	2.666666667	24.66666667	2.478482351	26.6802026	3.428240732	up	5.43E-06	0.000496706
CL13761.Contig2_All	1345	25.33333333	83.33333333	23.09400109	90.01930109	1.962716219	up	0.000637972	0.021675331
CL13761.Contig3_All	1345	42.66666667	175	39.21542494	189.404949	2.27198089	up	2.39E-05	0.001633896
CL13761.Contig4_All	1382	130	327.6666667	116.3926277	353.8741371	1.604236646	up	2.85E-06	0.00029282
CL13761.Contig5_All	526	23.66666667	69.33333333	21.59599693	74.59568366	1.788328237	up	0.000729866	0.023980438
CL13765.Contig1_All	694	56	15.33333333	48.47864369	16.44568275	-1.559640433	down	0.001257643	0.036380996
CL1377.Contig21_All	1968	18.33333333	43	16.0082879	46.0632453	1.524797039	up	0.000694249	0.023154808
CL1377.Contig22_All	1835	9.666666667	27.66666667	8.515735674	29.5712214	1.795990759	up	0.000557756	0.019591071
CL1377.Contig23_All	2539	8	26.66666667	7.043255171	28.4495532	2.014091739	up	0.000186932	0.008405747
CL1377.Contig25_All	1969	8	23.33333333	7.043255171	24.98863244	1.826957692	up	0.000970141	0.02978435
CL1377.Contig26_All	1836	5.666666667	21.33333333	4.957047114	22.78465396	2.200509584	up	0.000232129	0.009956066
CL1377.Contig9_All	1448	8	23	6.875878153	24.7718912	1.849088131	up	0.001143464	0.033693612
CL13772.Contig1_All	1121	1.333333333	30	1.239241175	32.24247508	4.701433606	up	2.55E-11	1.45E-08
CL13772.Contig2_All	724	0.666666667	13.33333333	0.619620588	14.27958158	4.526424816	up	2.50E-05	0.001687436
CL13773.Contig1_All	676	12.33333333	0.666666667	10.92009608	0.707927326	-3.947240475	down	0.000265663	0.011043636
CL13777.Contig1_All	1323	20.33333333	209.3333333	18.26473708	224.86159	3.621904355	up	9.04E-20	5.94E-16
CL13777.Contig3_All	1177	6	69.33333333	5.349321409	74.68180268	3.803328958	up	1.31E-11	8.14E-09
CL13793.Contig1_All	1353	6	55.33333333	5.497067806	59.60944542	3.438806771	up	6.12E-12	4.31E-09
CL13796.Contig2_All	1261	168.3333333	1010.666667	155.9486233	1085.150133	2.798751935	up	9.31E-09	2.38E-06
CL13796.Contig3_All	1068	21	116.6666667	19.47828977	125.9732309	2.693178279	up	5.43E-10	2.00E-07
CL13805.Contig1_All	998	442.3333333	45.66666667	381.6194533	48.92330738	-2.963540872	down	2.12E-05	0.001486896
CL13807.Contig1_All	1525	1.333333333	15.66666667	1.239241175	16.85519171	3.765664146	up	3.38E-06	0.000337173
CL13807.Contig2_All	1941	13.33333333	58.33333333	12.1538593	63.0548565	2.375192996	up	1.63E-07	2.71E-05
CL13810.Contig3_All	1424	22.66666667	63.33333333	19.95875325	68.22031578	1.773179829	up	2.34E-05	0.001604332
CL13810.Contig5_All	781	8.333333333	32	7.472341689	34.45343677	2.205015569	up	1.95E-05	0.0013888
CL13817.Contig3_All	2022	11	35.33333333	9.939535471	38.11135717	1.938970651	up	6.39E-05	0.003607896
CL1382.Contig13_All	3529	69.33333333	20	61.22004457	21.21962144	-1.528605177	down	0.000821961	0.026282878
CL1382.Contig18_All	3184	53.66666667	15.66666667	47.27302099	16.60190646	-1.509668142	down	0.001155423	0.033987564
CL1382.Contig8_All	2577	50	13	44.14636546	13.78987612	-1.67868517	down	0.000467014	0.017132031
CL13824.Contig1_All	476	14	55.66666667	12.78476846	59.82068407	2.226218376	up	1.07E-06	0.000129825
CL13824.Contig2_All	641	9.666666667	48.33333333	8.70618733	52.16848497	2.583065569	up	5.91E-08	1.15E-05
CL13833.Contig4_All	3935	17.33333333	40.33333333	15.37140329	43.552322	1.50250076	up	0.000920845	0.028603087
CL13848.Contig1_All	2852	321.3333333	86.33333333	279.5182436	92.90481731	-1.589117137	down	0.000100408	0.005170455
CL13848.Contig2_All	2480	40	10.66666667	34.82163496	11.5014066	-1.598173632	down	0.001304781	0.037432129
CL13848.Contig3_All	2516	79	22.33333333	68.91802827	24.07242772	-1.517499781	down	0.000266816	0.011086928
CL13849.Contig1_All	2254	8.333333333	37.33333333	7.543517121	40.45732034	2.423091534	up	3.74E-05	0.002349042
CL13849.Contig3_All	2023	26.33333333	84	23.40397621	90.84995407	1.956732129	up	1.10E-06	0.000132766
CL13854.Contig3_All	3757	639.3333333	177.3333333	557.6947338	191.8999427	-1.539121367	down	9.07E-06	0.000751272
CL13854.Contig5_All	2293	64.33333333	18.66666667	56.25237121	20.0204454	-1.490439841	down	0.000647664	0.021926193
CL13869.Contig2_All	2559	92.66666667	22	81.33260208	23.53193922	-1.789213556	down	1.69E-05	0.001234988
CL13871.Contig2_All	1610	1462	8851.333333	1351.831864	9482.409629	2.810337991	up	6.61E-05	0.003714093
CL13871.Contig3_All	286	22	86.66666667	20.299733	93.58708052	2.204848631	up	0.000160613	0.007476579
CL13882.Contig1_All	1203	0.333333333	47.33333333	0.309810294	50.14053441	7.338448483	up	0.000254811	0.010697805
CL13885.Contig3_All	1755	255	53.33333333	222.8481598	57.12975143	-1.96374689	down	7.63E-08	1.42E-05
CL13897.Contig1_All	435	0	16	0.001	17.11552281	14.06301774	up	5.16E-07	7.05E-05
CL13897.Contig2_All	426	1.666666667	20.66666667	1.534816383	22.40872776	3.867922769	up	1.33E-07	2.25E-05
CL13902.Contig1_All	1554	14.66666667	61.66666667	13.0833726	66.37908518	2.342994264	up	3.99E-07	5.74E-05
CL13902.Contig2_All	1953	17	48	15.36003231	51.71961808	1.751530371	up	0.000108556	0.005496281
CL1391.Contig35_All	296	0.333333333	6.333333333	0.309810294	6.745728878	4.44451735	up	0.001679044	0.045026053
CL13917.Contig1_All	2263	234	518	206.0166396	555.9671794	1.432238852	up	0.000884508	0.027734457
CL13932.Contig2_All	1275	2.333333333	33	2.154436971	35.59901586	4.046454561	up	1.22E-10	5.57E-08
CL13932.Contig3_All	1409	3.333333333	19	3.069632766	20.52707854	2.741390339	up	2.90E-05	0.001901353
CL13939.Contig1_All	4507	34.33333333	135.3333333	30.67105124	144.9549338	2.240654918	up	8.68E-05	0.004615754
CL13939.Contig2_All	4476	6	25.33333333	5.263910891	27.23620077	2.371318501	up	3.59E-05	0.002266248
CL13940.Contig1_All	1767	27.66666667	89.66666667	25.23665199	96.8342213	1.939996459	up	5.63E-06	0.000511329
CL13940.Contig3_All	2728	15	48.66666667	13.66854757	52.57947456	1.943639776	up	1.16E-05	0.000914353
CL13940.Contig4_All	2510	40	131.3333333	36.11159379	141.356345	1.968802642	up	1.09E-07	1.90E-05
CL13940.Contig5_All	1739	25.33333333	79.66666667	23.16762554	85.38647427	1.881897367	up	0.000297398	0.012088514
CL13940.Contig7_All	2399	26.33333333	60	23.23904821	64.99004005	1.483667655	up	0.000356153	0.013878671
CL13940.Contig8_All	2604	36.33333333	71	31.99341874	76.79684823	1.26327194	up	0.001425788	0.039921137
CL13943.Contig1_All	2341	63.66666667	13.66666667	55.1011544	14.45844551	-1.930170094	down	0.001833087	0.048022057
CL13943.Contig2_All	2006	65.66666667	14.33333333	56.83829092	15.37035569	-1.886712623	down	2.51E-05	0.001695395
CL13952.Contig1_All	697	6.333333333	35.66666667	5.832401755	38.48701078	2.722209618	up	4.28E-07	6.06E-05
CL13952.Contig2_All	662	14.66666667	70.66666667	13.18841374	76.1465398	2.529507428	up	5.09E-09	1.41E-06
CL13965.Contig2_All	1501	33.33333333	81.66666667	29.06621925	88.44447144	1.605428537	up	5.77E-05	0.003310361
CL13965.Contig5_All	1613	38.66666667	91.66666667	33.89212166	99.13807525	1.548489296	up	6.61E-05	0.003714093
CL13972.Contig3_All	1912	114.6666667	24.66666667	98.46487584	26.4819323	-1.894600787	down	0.001395828	0.039292482
CL13974.Contig1_All	2453	12835	1649.333333	11017.19445	1762.144902	-2.644352418	down	1.06E-05	0.00085314
CL13975.Contig6_All	914	2	15.66666667	1.77934428	16.83403212	3.24196319	up	2.21E-05	0.001531396
CL13975.Contig7_All	1143	4.666666667	18.66666667	4.189597716	20.10762511	2.262859068	up	0.001737938	0.046132617
CL1398.Contig2_All	1817	64.66666667	14.66666667	55.70467079	15.82916706	-1.81521296	down	4.25E-05	0.002602899
CL1398.Contig6_All	3360	337.6666667	107	292.6472595	114.891403	-1.34889192	down	0.00010175	0.005227057
CL13999.Contig1_All	1280	23	108	21.12412274	116.8378864	2.467544831	up	9.12E-06	0.000754035
CL14000.Contig1_All	706	3.333333333	15.33333333	2.936121455	16.41605932	2.483124296	up	0.000407218	0.015382163
CL14000.Contig2_All	1076	13.33333333	41.66666667	11.80976822	44.85835671	1.925396121	up	3.80E-05	0.002378764
CL14008.Contig1_All	1135	34.66666667	0	30.52338726	0.001	-14.89762745	down	5.55E-13	5.54E-10
CL14008.Contig2_All	880	25.66666667	0	22.63021869	0.001	-14.46596291	down	2.39E-10	1.01E-07
CL14012.Contig2_All	1220	5.333333333	20.33333333	4.633001734	22.05698504	2.251216476	up	0.00027088	0.011218701
CL14015.Contig3_All	2601	662.3333333	2320.333333	597.1920266	2502.155841	2.066904839	up	1.07E-07	1.89E-05
CL14020.Contig4_All	1329	3.333333333	27.33333333	3.098102938	29.29248201	3.241073455	up	9.16E-08	1.66E-05
CL14020.Contig5_All	804	11.33333333	65.66666667	10.29499754	70.60993143	2.77792763	up	5.79E-10	2.12E-07
CL14024.Contig2_All	752	5.666666667	19	5.067981287	20.37091746	2.007027855	up	0.000891653	0.027878678
CL14036.Contig1_All	1107	3	20.33333333	2.788292644	21.84580901	2.969902642	up	5.99E-05	0.003414837
CL14045.Contig1_All	2028	281	897.6666667	257.5824539	965.3897485	1.906077184	up	0.001255608	0.036346735
CL1405.Contig2_All	1805	6.666666667	22.66666667	6.127976962	24.54668613	2.002045491	up	0.000793812	0.025558049
CL1405.Contig3_All	1620	8	38	7.355929569	41.12864102	2.483163832	up	0.000372287	0.014344686
CL1405.Contig6_All	1061	1	8.666666667	0.929430881	9.464804333	3.348153195	up	0.000956655	0.029465579
CL1405.Contig9_All	1703	8.666666667	40.33333333	7.975550156	43.74805098	2.4555628	up	0.000518164	0.018505728
CL14050.Contig1_All	554	1.333333333	15.66666667	1.239241175	16.76653138	3.758055368	up	3.42E-06	0.000340951
CL14050.Contig2_All	1523	2	22.66666667	1.804867935	24.36513353	3.754852947	up	7.83E-08	1.45E-05
CL1406.Contig1_All	1314	26	53.66666667	23.54819617	57.79825819	1.295409465	up	0.001674132	0.044927208
CL14068.Contig1_All	1116	1	11.66666667	0.929430881	12.61461097	3.762604323	up	4.92E-05	0.002921369
CL14068.Contig2_All	1001	1.666666667	11	1.549051469	11.77866537	2.926719093	up	0.000553626	0.019483346
CL14070.Contig1_All	4129	268	42.33333333	233.1632385	45.42429935	-2.359804179	down	2.00E-10	8.64E-08
CL14073.Contig2_All	1658	4.333333333	16.33333333	3.930834733	17.62363657	2.164604036	up	0.000877455	0.027591054
CL14078.Contig2_All	947	10.66666667	35	9.393621745	37.88319084	2.011804445	up	5.43E-05	0.003164259
CL14078.Contig3_All	818	16.66666667	46.33333333	14.60059229	49.72539762	1.767956012	up	8.65E-05	0.004605315
CL14078.Contig4_All	967	28.66666667	66.33333333	25.08031328	71.44735766	1.510325288	up	0.000221202	0.009591871
CL14078.Contig6_All	752	14.66666667	36.33333333	12.92923567	39.0980239	1.596458702	up	0.000709501	0.023483326
CL14082.Contig2_All	1785	82.33333333	184.6666667	70.52297813	197.7867582	1.487780536	up	3.64E-05	0.002290938
CL14097.Contig4_All	1598	4.333333333	27.66666667	3.905311078	30.2127934	2.951650202	up	0.000440015	0.016372626
CL14098.Contig3_All	3606	90	31	78.4231641	33.33176856	-1.234381983	down	0.001925855	0.049831289
CL14099.Contig3_All	1338	501.6666667	187	435.1454118	201.6486835	-1.109653597	down	0.001138042	0.033568703
CL141.Contig1_All	933	85	452	77.91635283	485.4837229	2.639424873	up	3.82E-07	5.57E-05
CL141.Contig2_All	263	0.333333333	10.33333333	0.309810294	11.02989948	5.153890753	up	1.53E-05	0.001136975
CL14110.Contig2_All	2137	1	10.66666667	0.915195795	11.39729921	3.638467759	up	0.000135578	0.006523427
CL14111.Contig1_All	962	242	1164.333333	216.9797851	1260.550133	2.538420951	up	5.74E-12	4.09E-09
CL14111.Contig2_All	1027	9.666666667	38.66666667	8.436218191	41.93517316	2.313492499	up	3.96E-06	0.000383777
CL14111.Contig3_All	970	32.66666667	197.6666667	29.54610584	214.214235	2.858014452	up	1.12E-05	0.000890054
CL14111.Contig4_All	348	4.666666667	50.33333333	4.337344114	54.6875369	3.656328273	up	5.46E-06	0.00049789
CL14118.Contig3_All	776	24.33333333	0	21.31390905	0.001	-14.37950759	down	0.000373372	0.014381178
CL14120.Contig2_All	1476	279.3333333	481	247.2554831	518.4960204	1.068330401	up	0.001611249	0.043743206
CL14127.Contig2_All	877	138	254.6666667	120.584542	273.9528517	1.183882644	up	0.000605255	0.020859466
CL14129.Contig1_All	793	171.3333333	365	149.353776	394.5917259	1.401626992	up	5.61E-05	0.003244159
CL14129.Contig2_All	860	80.66666667	141.6666667	70.31983084	152.7745312	1.119400549	up	0.00186961	0.048720043
CL14130.Contig1_All	2432	55.66666667	185.6666667	48.29744667	201.2457599	2.058939561	up	2.57E-08	5.66E-06
CL14132.Contig1_All	3280	79	23.33333333	68.56659013	25.27852434	-1.439593531	down	0.000449364	0.016642207
CL14133.Contig1_All	1357	27.66666667	100	24.93036813	107.3687654	2.106598269	up	1.16E-06	0.000139752
CL14135.Contig2_All	3364	286	93.33333333	248.1897206	100.3066298	-1.307026399	down	0.000180159	0.008181499
CL14140.Contig4_All	1777	11.66666667	52	10.7638428	55.9754359	2.378600631	up	0.001293882	0.037211052
CL14142.Contig1_All	1201	1.666666667	11.33333333	1.534816383	12.29228172	3.001614762	up	0.000404375	0.015295031
CL14144.Contig3_All	2091	203.3333333	479.3333333	180.2893214	515.6562451	1.516095686	up	9.50E-06	0.000778821
CL14180.Contig2_All	1919	464	52.66666667	406.1958664	55.22734044	-2.878720999	down	2.12E-11	1.23E-08
CL14183.Contig2_All	3485	57	267	51.72441364	287.0811416	2.472541272	up	2.10E-11	1.22E-08
CL14183.Contig3_All	3434	51.33333333	181.6666667	46.75607795	195.5682055	2.064446021	up	1.73E-05	0.001260928
CL14183.Contig4_All	3553	129	654	118.2571383	705.0480158	2.575794242	up	1.83E-09	5.71E-07
CL14188.Contig2_All	2144	776	67.33333333	672.0416833	72.70994986	-3.208326013	down	7.72E-18	2.87E-14
CL14188.Contig3_All	1993	108.3333333	9.333333333	93.71774617	9.892784224	-3.243873744	down	1.17E-12	1.07E-09
CL1420.Contig1_All	3526	23.66666667	51.66666667	21.20085853	55.73203249	1.39438408	up	0.000869972	0.027438306
CL14208.Contig1_All	563	10	75.33333333	9.214791332	80.32820889	3.123883307	up	3.20E-05	0.002061328
CL14208.Contig2_All	2047	337	1815.333333	312.1923243	1953.64982	2.645664924	up	2.51E-06	0.000263617
CL14208.Contig3_All	290	6	30.66666667	5.576585289	32.89834872	2.56056128	up	1.79E-06	0.000197327
CL1422.Contig1_All	1759	6.333333333	26.33333333	5.53690896	28.39595625	2.35853279	up	3.19E-05	0.002055414
CL14220.Contig2_All	1342	1705.333333	256.3333333	1463.651902	279.3855663	-2.389243086	down	1.35E-05	0.001032363
CL14225.Contig1_All	1588	16	1.333333333	13.85629994	1.480604103	-3.226284228	down	0.000161898	0.007530956
CL14225.Contig3_All	1384	50.33333333	3.333333333	43.41950196	3.680350661	-3.560428041	down	1.25E-06	0.000147184
CL14229.Contig1_All	767	161	808.3333333	147.5728689	866.8981255	2.554434956	up	6.73E-06	0.00058934
CL14247.Contig2_All	1431	2	28.66666667	1.819103021	30.9671245	4.089438271	up	7.74E-05	0.004212189
CL14247.Contig3_All	1859	1.333333333	19.33333333	1.199482434	20.92537237	4.124769361	up	1.33E-07	2.25E-05
CL14254.Contig1_All	1010	108	197.6666667	94.46129378	213.2859423	1.17499368	up	0.000796716	0.025635452
CL14258.Contig1_All	1277	6.333333333	44	5.886395583	47.5268591	3.013286658	up	2.73E-09	8.14E-07
CL14258.Contig4_All	1653	5	25	4.632919321	26.82245989	2.533448089	up	1.67E-05	0.001225086
CL14275.Contig2_All	641	15.66666667	53.33333333	13.98972884	57.65324962	2.043033928	up	4.00E-06	0.000387058
CL14282.Contig1_All	916	0.666666667	12.33333333	0.619620588	13.39427096	4.434087168	up	9.78E-06	0.000796393
CL14282.Contig2_All	946	2.333333333	12.66666667	2.168672057	13.65608268	2.654659885	up	0.000526451	0.018727462
CL14285.Contig1_All	1542	183.6666667	14	156.8511763	14.97777441	-3.388501178	down	7.97E-05	0.004318088
CL14293.Contig1_All	1343	0.333333333	11	0.309810294	11.88700468	5.261856336	up	7.01E-06	0.000607977
CL14293.Contig2_All	1067	7	62.66666667	6.065723496	67.89623331	3.4845799	up	1.84E-12	1.57E-09
CL14302.Contig1_All	636	137.6666667	3.666666667	118.1208717	4.050501687	-4.866019489	down	1.13E-10	5.28E-08
CL14307.Contig1_All	852	165.6666667	287.6666667	143.8170319	310.9198599	1.112308231	up	0.001408719	0.039546838
CL1433.Contig1_All	2473	61	129.3333333	54.88207076	139.3832215	1.344650082	up	0.000423205	0.015846001
CL14334.Contig1_All	574	3	16.33333333	2.788292644	17.71081628	2.667176815	up	0.000107152	0.005449982
CL14334.Contig2_All	614	1.666666667	25	1.549051469	26.8901706	4.117621923	up	2.47E-06	0.000259653
CL1434.Contig2_All	1679	184	61.33333333	160.604767	66.0260718	-1.282406994	down	0.00038666	0.014779769
CL14342.Contig4_All	1504	15.33333333	58.66666667	13.46149422	63.07480806	2.228225354	up	5.03E-07	6.92E-05
CL14342.Contig5_All	2630	11.33333333	49	10.0250284	52.84699883	2.39821522	up	3.28E-07	4.87E-05
CL14343.Contig1_All	1583	389	984	352.2671085	1056.083328	1.583981992	up	0.001328767	0.037946208
CL1435.Contig1_All	855	1.333333333	11	1.199482434	11.82225522	3.301021337	up	0.000248563	0.010502342
CL14360.Contig1_All	636	136	19	117.6830749	20.52707854	-2.519306629	down	0.000223684	0.009681482
CL14362.Contig2_All	1832	139.6666667	436.3333333	127.0592769	472.5801592	1.895057346	up	9.62E-05	0.005003334
CL14384.Contig3_All	1278	11.66666667	41.33333333	10.76089628	44.74297157	2.055862829	up	0.000281129	0.011564696
CL1439.Contig5_All	858	208.3333333	411.3333333	181.6423548	442.3234262	1.284001006	up	0.000194423	0.008671144
CL14394.Contig1_All	613	21	47.33333333	18.49266328	51.02438651	1.464233917	up	0.000787229	0.025413093
CL14394.Contig2_All	1170	10	29.66666667	8.890828365	31.86386022	1.841531309	up	0.000304382	0.012323619
CL14394.Contig3_All	2091	42	111.6666667	37.29455695	120.5238022	1.692281099	up	6.82E-06	0.000595725
CL14394.Contig4_All	449	7.333333333	25	6.443762704	26.78458258	2.055427541	up	0.000214624	0.009379613
CL14394.Contig5_All	2085	95.66666667	239.3333333	84.36438369	257.2989541	1.608739626	up	4.05E-06	0.000390551
CL14416.Contig1_All	743	40	0	35.40623001	0.001	-15.11171562	down	1.18E-12	1.07E-09
CL14420.Contig1_All	796	0.333333333	7	0.309810294	7.446672995	4.587139021	up	0.000749061	0.02443629
CL14420.Contig2_All	2198	35.33333333	263.3333333	32.03882328	282.8603025	3.142196652	up	1.68E-15	3.72E-12
CL14420.Contig3_All	967	0.666666667	8	0.619620588	8.488144701	3.775992265	up	0.000816359	0.026152655
CL14421.Contig1_All	548	3.333333333	15.66666667	3.083867852	16.91846054	2.455785449	up	0.000314125	0.012604755
CL14421.Contig2_All	1358	13.66666667	90.33333333	12.59128787	97.58869974	2.954288247	up	1.27E-11	7.95E-09
CL14421.Contig3_All	2020	18.66666667	55.33333333	16.5168919	59.86294064	1.85772092	up	1.92E-05	0.001377762
CL14421.Contig4_All	1337	39.33333333	122.3333333	35.57149068	132.7780814	1.900223671	up	0.00085522	0.027076278
CL14425.Contig1_All	1039	9	45	8.228420105	48.62588708	2.563037211	up	0.000265402	0.011039232
CL14425.Contig2_All	1034	12	54	11.01376623	57.77716122	2.391191429	up	1.43E-05	0.001077875
CL14428.Contig1_All	1742	6.333333333	24	5.829455238	26.09902289	2.16256282	up	0.001371735	0.038767476
CL14439.Contig2_All	1350	1	16	0.929430881	17.42234238	4.228447212	up	9.44E-06	0.000774882
CL14439.Contig3_All	738	3	20.66666667	2.708775161	22.07524601	3.026716961	up	0.001087958	0.032488635
CL14442.Contig1_All	1196	295.3333333	568.3333333	257.4578434	612.2579946	1.249803485	up	0.000319264	0.012763962
CL14458.Contig1_All	1161	42.66666667	233.3333333	39.40293007	251.8743092	2.676329157	up	2.44E-08	5.40E-06
CL14462.Contig1_All	1761	57	2.333333333	49.33934816	2.578361423	-4.258212243	down	0.000167117	0.007730985
CL14464.Contig1_All	1642	9.666666667	45.66666667	8.566782985	49.10189872	2.518953366	up	1.85E-07	3.03E-05
CL14464.Contig2_All	1779	10.66666667	42	9.4196429	45.12164906	2.260075522	up	2.79E-06	0.000287913
CL14472.Contig2_All	1010	670.3333333	1395.333333	586.8777394	1505.201457	1.358824699	up	0.0002312	0.009930537
CL1448.Contig4_All	1085	3.333333333	69.66666667	3.083867852	74.83760645	4.600950567	up	2.70E-10	1.12E-07
CL1448.Contig5_All	1244	4.333333333	27	3.865552336	28.88149242	2.901398818	up	8.99E-05	0.004746401
CL14480.Contig2_All	1226	23.66666667	180.6666667	21.95677212	194.2493276	3.145171721	up	7.11E-08	1.34E-05
CL14480.Contig3_All	1383	33.33333333	168.3333333	30.60896562	180.5668554	2.5605069	up	4.79E-07	6.63E-05
CL14481.Contig1_All	532	0.666666667	8.333333333	0.619620588	9.083438178	3.873781491	up	0.000739477	0.024197513
CL14487.Contig1_All	612	12	1	10.52487527	1.078078352	-3.287269197	down	0.001486182	0.041184947
CL14487.Contig2_All	1013	128	1.666666667	111.2406014	1.786005678	-5.960802973	down	4.76E-05	0.002853104
CL14487.Contig3_All	781	592	52	516.0890711	56.10810603	-3.20133896	down	5.89E-07	7.89E-05
CL1449.Contig1_All	939	16.33333333	1.333333333	14.10082784	1.424318491	-3.307436177	down	0.000132992	0.006447135
CL14493.Contig2_All	617	34	144.6666667	29.6632627	155.6706326	2.391747609	up	5.10E-05	0.003004123
CL14493.Contig6_All	2013	5.333333333	20.33333333	4.686995562	21.69112856	2.210369783	up	0.000274205	0.011321659
CL14495.Contig3_All	1584	12	30.33333333	10.37467985	32.62532187	1.652925317	up	0.001112992	0.032992988
CL14497.Contig11_All	3142	134.6666667	38	117.2120309	41.02326298	-1.514606506	down	6.25E-05	0.003541564
CL14497.Contig18_All	3535	36.33333333	7	31.58109874	7.533852704	-2.067601633	down	0.000126736	0.006217887
CL14497.Contig23_All	4421	75	20.33333333	65.08692156	21.96536345	-1.567137309	down	0.000193059	0.0086268
CL14497.Contig3_All	3896	60	16	52.28227524	17.17604034	-1.605924442	down	0.00033019	0.01308948
CL14497.Contig44_All	2218	140.6666667	48	122.3856333	51.55626382	-1.247214588	down	0.000792604	0.025528773
CL145.Contig2_All	1593	9	33.66666667	8.325119192	36.26758525	2.123137859	up	0.000224065	0.009691449
CL14505.Contig2_All	3652	71	9.666666667	61.89390622	10.3867216	-2.575057012	down	7.52E-07	9.68E-05
CL14525.Contig2_All	2007	31.33333333	0.333333333	27.50285028	0.370151026	-6.215323305	down	8.11E-07	0.000103166
CL14525.Contig5_All	934	42.33333333	2	36.87642632	2.160388623	-4.093336091	down	3.26E-10	1.31E-07
CL14525.Contig7_All	897	39	1.666666667	34.33544327	1.738183904	-4.304045953	down	5.09E-10	1.89E-07
CL14529.Contig1_All	903	10.33333333	64.33333333	9.564360367	69.69218345	2.865256461	up	1.36E-08	3.30E-06
CL14529.Contig3_All	1602	28.66666667	95.66666667	25.21137557	103.3759047	2.035753214	up	2.99E-07	4.52E-05
CL14529.Contig4_All	908	0	6.666666667	0.001	7.184861275	12.81074459	up	0.000214891	0.009384856
CL14529.Contig5_All	907	1.333333333	18.66666667	1.239241175	20.05430075	4.016382773	up	2.40E-07	3.75E-05
CL14529.Contig6_All	2388	8.666666667	38.33333333	8.001073812	41.51995165	2.375539224	up	7.42E-05	0.004067102
CL1453.Contig4_All	2508	13.66666667	50	12.40967577	53.72088436	2.114017632	up	0.000156975	0.00734099
CL14531.Contig1_All	1112	289	646.3333333	252.9271866	695.8563418	1.460067378	up	2.82E-05	0.001861576
CL14546.Contig1_All	2248	27	87.66666667	24.92136375	94.77222752	1.92708133	up	0.001366755	0.038682136
CL14550.Contig1_All	556	33.66666667	4.666666667	29.22778565	4.924597185	-2.569262905	down	1.40E-05	0.001062979
CL14553.Contig2_All	1071	31	161.6666667	28.25278843	175.0540547	2.631335312	up	2.87E-07	4.36E-05
CL14553.Contig3_All	1331	22	101.3333333	19.83391667	109.9414364	2.470693729	up	1.55E-05	0.001148977
CL14564.Contig1_All	588	12.66666667	44	11.42330454	47.69571594	2.061879633	up	1.23E-05	0.00096131
CL14565.Contig18_All	465	6	22	5.320851236	23.87959737	2.166049538	up	0.001004849	0.030542798
CL14580.Contig2_All	846	222	396.6666667	194.3372298	427.6787983	1.13796538	up	0.000909915	0.028328759
CL14592.Contig2_All	865	118	209.6666667	103.7830778	226.2586385	1.124401649	up	0.001168882	0.034285148
CL14592.Contig3_All	933	317.3333333	110.3333333	276.8750011	118.7001918	-1.221912533	down	0.000439828	0.016368032
CL14601.Contig2_All	899	35	73.33333333	30.35364364	79.5510497	1.39001126	up	0.00058099	0.020238049
CL14605.Contig2_All	1059	524.6666667	1831.666667	476.6467512	1973.945123	2.050089514	up	4.52E-05	0.002742237
CL14607.Contig2_All	1572	181.3333333	339	159.262145	365.9535522	1.200257156	up	0.000467585	0.017147191
CL14611.Contig1_All	1236	8.666666667	24	7.716869586	25.78098818	1.740219933	up	0.001273333	0.036731275
CL14614.Contig1_All	1010	61.33333333	111	54.2941141	119.6848954	1.140373378	up	0.001711639	0.045632899
CL14615.Contig1_All	1961	24	104.3333333	21.75511431	112.4352847	2.369668353	up	1.99E-09	6.16E-07
CL14636.Contig1_All	377	881.6666667	87	765.8027755	92.72635122	-3.045921598	down	3.02E-05	0.00196872
CL14636.Contig2_All	368	92	6.666666667	80.36005085	7.108896695	-3.498780902	down	4.94E-08	9.87E-06
CL14649.Contig1_All	936	1.666666667	10.33333333	1.549051469	11.24657809	2.860029125	up	0.000977092	0.029933248
CL14653.Contig1_All	323	7	0	6.048541893	0.001	-12.56237168	down	0.001758578	0.046588871
CL14661.Contig2_All	1392	35.33333333	0.333333333	31.56956293	0.370151026	-6.41427645	down	5.88E-05	0.003365122
CL14669.Contig3_All	2254	3.666666667	18.33333333	3.217461576	19.6615095	2.611379263	up	0.000452988	0.016750819
CL14674.Contig3_All	758	41	85.33333333	36.518268	92.30516666	1.337793061	up	0.000456	0.016842771
CL1468.Contig4_All	2011	4.333333333	26.33333333	3.734987543	28.41986714	2.927724474	up	1.42E-06	0.000163247
CL1468.Contig5_All	2112	11	34.33333333	9.490900745	36.78422548	1.954470295	up	9.79E-05	0.005065369
CL1468.Contig6_All	1998	85	372	74.1225498	399.9983604	2.432009671	up	1.39E-11	8.62E-09
CL14693.Contig1_All	1279	21.66666667	200	19.01263827	215.5665779	3.503102871	up	1.83E-18	8.55E-15
CL14693.Contig2_All	1739	41.66666667	300.3333333	36.61268289	324.6324381	3.148391765	up	6.99E-17	2.11E-13
CL14702.Contig2_All	668	5.333333333	25.66666667	4.863212132	27.61481563	2.505461068	up	1.13E-05	0.000896794
CL14706.Contig1_All	2252	44	83	38.10790536	89.4663268	1.231254474	up	0.001594347	0.043408432
CL1473.Contig1_All	1559	449.3333333	96.66666667	391.6939602	104.1598592	-1.910927478	down	6.05E-08	1.17E-05
CL1473.Contig10_All	3640	12	42	10.67017264	45.27082693	2.08499814	up	1.05E-05	0.000841698
CL1473.Contig11_All	3321	16.66666667	51.33333333	14.79448796	55.29438072	1.902073109	up	1.68E-05	0.00122982
CL1473.Contig12_All	2133	12.33333333	48.66666667	10.95445928	52.43452861	2.258998878	up	1.07E-06	0.000129625
CL1473.Contig13_All	2277	16	63.66666667	14.29119708	68.71827511	2.265567057	up	1.77E-07	2.91E-05
CL1473.Contig14_All	2257	8.666666667	52.66666667	7.708527534	56.85518132	2.88276462	up	2.32E-09	7.07E-07
CL1473.Contig15_All	3485	18	100.6666667	16.27228159	108.1357296	2.732354834	up	2.63E-11	1.48E-08
CL1473.Contig16_All	1927	21	85.33333333	18.75379287	91.96745299	2.293940982	up	2.13E-08	4.82E-06
CL1473.Contig17_All	1882	7.333333333	27	6.588562584	29.02220645	2.139121552	up	9.69E-05	0.005030452
CL1473.Contig18_All	1875	52.66666667	198.3333333	47.54324038	212.7164382	2.161619385	up	1.56E-07	2.61E-05
CL1473.Contig19_All	3499	11.66666667	51.33333333	10.49682018	55.46323756	2.401579478	up	1.89E-07	3.08E-05
CL1473.Contig2_All	1769	260.6666667	46	226.9300171	49.74078205	-2.189746358	down	7.44E-08	1.39E-05
CL1473.Contig20_All	2438	13.66666667	59	12.23640572	63.66989157	2.37943146	up	9.25E-08	1.67E-05
CL1473.Contig21_All	1977	16.33333333	58.33333333	14.83121778	62.89996609	2.084422178	up	1.72E-05	0.001254654
CL1473.Contig22_All	2151	8	33	7.103142033	35.5696024	2.324115609	up	8.08E-06	0.000683224
CL1473.Contig23_All	2077	175	643.3333333	157.5730329	692.3753957	2.135533805	up	1.00E-09	3.41E-07
CL1473.Contig24_All	2040	10.33333333	42.66666667	9.311572831	45.92945186	2.302322785	up	1.46E-06	0.000167924
CL1473.Contig25_All	1925	7.333333333	29.33333333	6.628321325	31.61326363	2.253814533	up	2.26E-05	0.001560592
CL1473.Contig26_All	1671	13.33333333	40	12.01740148	42.91915121	1.836496569	up	7.13E-05	0.003935839
CL1473.Contig3_All	3282	309	118.6666667	270.0466823	127.9888835	-1.077190313	down	0.001839724	0.048151996
CL1473.Contig4_All	1796	344.3333333	88	301.1518829	94.70076745	-1.669043257	down	2.25E-06	0.000240931
CL1473.Contig5_All	1982	271	54.66666667	236.8124474	58.93262216	-2.00660655	down	3.20E-08	6.80E-06
CL1473.Contig6_All	493	67	10	58.58360466	10.83706913	-2.434522331	down	2.06E-07	3.30E-05
CL1473.Contig8_All	2136	11.66666667	61.33333333	10.52234383	66.21164635	2.653628905	up	4.30E-09	1.22E-06
CL1473.Contig9_All	2030	8	26.66666667	7.122772654	28.67596631	2.009331254	up	0.000185829	0.008367866
CL14736.Contig1_All	1048	89.33333333	2.333333333	77.85799636	2.498164923	-4.96190459	down	0.000189372	0.008488679
CL14736.Contig2_All	848	144.3333333	6	124.4024496	6.533219562	-4.251076958	down	3.55E-05	0.002246631
CL14739.Contig2_All	898	347.6666667	910	308.3938115	984.9064337	1.67521286	up	9.97E-06	0.000808403
CL1475.Contig1_All	731	30	153.3333333	27.05044189	165.1754248	2.610274988	up	8.15E-12	5.47E-09
CL1475.Contig2_All	749	3	13	2.654781333	14.03617817	2.402485225	up	0.001297122	0.037262426
CL1475.Contig3_All	2574	317	1261	284.5838294	1354.401262	2.25072963	up	6.77E-10	2.43E-07
CL1475.Contig4_All	1407	48.66666667	128.6666667	43.33172786	139.7373177	1.689221682	up	0.001059465	0.031844646
CL1475.Contig5_All	1634	113	253.6666667	99.94192774	273.6822409	1.453339871	up	2.67E-05	0.001780999
CL14771.Contig3_All	880	39.33333333	118.6666667	33.89033497	128.3024764	1.920603215	up	6.88E-07	8.99E-05
CL14780.Contig1_All	2527	14.66666667	60	13.45543636	64.4635806	2.260295146	up	0.000713951	0.02359999
CL14786.Contig2_All	379	20.33333333	1.666666667	17.78124164	1.790237597	-3.312133092	down	0.000266891	0.011086928
CL14789.Contig1_All	1315	8	28.33333333	7.338747965	30.65346905	2.062444496	up	0.000135154	0.006508845
CL14790.Contig3_All	3367	55.33333333	137.3333333	48.34251854	148.0459356	1.614680342	up	1.20E-05	0.000943144
CL14790.Contig4_All	3597	18.33333333	56.33333333	16.08191235	61.11537841	1.926096478	up	1.13E-05	0.000894863
CL14790.Contig5_All	3046	33.66666667	95.33333333	29.38682062	103.0311452	1.809839328	up	4.19E-06	0.000401557
CL14790.Contig7_All	859	16	50.66666667	13.79691058	55.18443554	1.999916167	up	0.000669575	0.022483926
CL14791.Contig1_All	542	4.333333333	27.33333333	3.70651737	29.39658939	2.987512605	up	7.60E-07	9.76E-05
CL14791.Contig2_All	441	2.666666667	17.33333333	2.478482351	18.73260902	2.918022957	up	2.61E-05	0.001749802
CL14793.Contig10_All	2660	83.33333333	16.66666667	71.97122417	17.71235953	-2.022663786	down	2.77E-06	0.000286434
CL14793.Contig11_All	3446	117.3333333	21.33333333	101.7841848	22.71715322	-2.163659452	down	1.19E-07	2.06E-05
CL14793.Contig12_All	3433	73.33333333	14	63.43527797	14.88065023	-2.091847814	down	3.37E-06	0.000336665
CL14793.Contig13_All	2645	88.66666667	15	76.82509926	15.98687139	-2.264690093	down	1.25E-05	0.00096791
CL14793.Contig14_All	2680	105.3333333	20.33333333	91.63137329	21.63061103	-2.082767222	down	5.13E-07	7.03E-05
CL14793.Contig15_All	2337	89	17.66666667	76.99305619	18.80736556	-2.033430561	down	3.06E-05	0.001987263
CL14793.Contig16_All	1844	517.6666667	124	451.0691278	132.3731801	-1.768737698	down	5.30E-07	7.20E-05
CL14793.Contig18_All	1798	23	4	20.0638768	4.20820602	-2.253323154	down	0.000622033	0.021291761
CL14793.Contig20_All	1030	8	24.66666667	6.895508774	26.52129023	1.943422055	up	0.000502851	0.01812294
CL14793.Contig21_All	1451	23	4.666666667	20.01872253	4.911901427	-2.026996399	down	0.001568433	0.042907858
CL14793.Contig24_All	2069	34	7	29.82424919	7.386155463	-2.013590286	down	0.000297454	0.0120889
CL14793.Contig27_All	2374	65	13	56.1479924	13.81526764	-2.022970928	down	9.52E-06	0.000779707
CL14793.Contig28_All	2491	23	3.333333333	20.24843542	3.467903969	-2.545674583	down	0.000206923	0.009098876
CL14793.Contig29_All	1226	11	28.66666667	9.564525193	30.796997	1.687024425	up	0.001055436	0.031760415
CL14793.Contig30_All	1408	23.66666667	5	20.63834311	5.282052453	-1.96615662	down	0.001766135	0.046750449
CL14793.Contig7_All	1422	23	4.333333333	20.10363554	4.522071433	-2.152400735	down	0.001002199	0.030502018
CL14793.Contig8_All	3075	200.3333333	44.33333333	173.5776175	47.15556266	-1.880081055	down	0.000216608	0.009438956
CL14793.Contig9_All	2362	126.3333333	30.33333333	109.3533904	32.43107351	-1.753549266	down	6.96E-06	0.000606028
CL14796.Contig2_All	1063	20.66666667	98.66666667	19.10025056	106.5870796	2.480369097	up	0.001331087	0.037999762
CL14796.Contig3_All	744	23.33333333	71.66666667	20.82821486	77.77752981	1.900814222	up	0.000127056	0.006227629
CL14796.Contig6_All	793	6.666666667	24	6.085271704	26.03279281	2.096936508	up	0.000980549	0.030006898
CL14796.Contig8_All	648	4	17.66666667	3.689253353	19.14359861	2.375461281	up	0.000224679	0.009708196
CL1480.Contig10_All	334	15.33333333	39.33333333	13.55769581	42.32802703	1.642501238	up	0.000381526	0.014622677
CL1480.Contig2_All	1786	40.33333333	100.3333333	35.61444318	107.7488609	1.597138278	up	2.56E-05	0.001718675
CL1480.Contig3_All	1951	51.66666667	147.6666667	45.54816803	157.8965885	1.793515066	up	8.91E-07	0.000111672
CL1480.Contig4_All	1950	38	364.3333333	34.84371761	391.8644998	3.491384416	up	1.55E-20	1.42E-16
CL1480.Contig5_All	2066	51.66666667	550.6666667	48.02059554	594.0374178	3.628828607	up	1.65E-09	5.25E-07
CL1480.Contig6_All	2161	172	349.6666667	150.4779766	374.3685538	1.314906901	up	0.000120698	0.005986931
CL1480.Contig7_All	824	25.33333333	52	22.13584977	55.86032335	1.335439167	up	0.001632354	0.044109239
CL1480.Contig8_All	768	15.66666667	110.6666667	14.15760336	119.1979412	3.07371035	up	1.46E-13	1.75E-10
CL14802.Contig1_All	2706	22.33333333	65.66666667	20.18643222	70.75212609	1.809387552	up	0.000185258	0.008348401
CL14804.Contig3_All	868	12.66666667	31	11.18180558	33.49639348	1.582852605	up	0.001360403	0.038553418
CL14819.Contig1_All	1679	75	519	66.5275733	561.0783528	3.076177937	up	6.99E-17	2.11E-13
CL14819.Contig2_All	1426	309	92	272.71687	99.53065653	-1.454191082	down	0.000143516	0.006829494
CL14820.Contig2_All	1619	15	40.66666667	13.23954346	43.68611544	1.722321453	up	0.000191419	0.008568451
CL14820.Contig4_All	1585	6.666666667	20.66666667	5.72744303	22.34270765	1.963840924	up	0.001041087	0.031413398
CL14835.Contig1_All	1748	10.33333333	29	9.294391228	31.15170097	1.744878662	up	0.000540438	0.019153295
CL1484.Contig14_All	2835	467	163.3333333	403.0896102	175.9676334	-1.195790506	down	0.000446457	0.01655466
CL1484.Contig15_All	1876	29.33333333	6.666666667	25.50997971	7.113128614	-1.842505597	down	0.001202256	0.035083505
CL1484.Contig21_All	2088	40	11	34.76764113	11.71391592	-1.569521744	down	0.001711448	0.045632565
CL1484.Contig23_All	2115	38.33333333	10	33.20730109	10.64853332	-1.640845739	down	0.001283834	0.036980116
CL14843.Contig2_All	1022	46.33333333	4.666666667	39.94033088	4.952739991	-3.011547495	down	0.000349349	0.013677727
CL14849.Contig1_All	2584	62	4.333333333	53.71113789	4.658553546	-3.527267305	down	3.86E-06	0.000375861
CL14854.Contig1_All	783	3.333333333	13.33333333	2.939067972	14.25990261	2.278533499	up	0.00170071	0.045426537
CL14854.Contig3_All	517	0	5.333333333	0.001	5.736631897	12.48598823	up	0.001351873	0.038417832
CL14854.Contig4_All	715	0	5.333333333	0.001	5.816828397	12.50601703	up	0.001304183	0.03742555
CL14877.Contig2_All	576	0	8.666666667	0.001	9.419733849	13.20147058	up	0.000511979	0.018357812
CL14890.Contig1_All	2355	119	29.33333333	105.1120861	31.13927781	-1.755121173	down	0.000658562	0.022184861
CL14911.Contig1_All	2726	13.33333333	155.6666667	12.24466536	166.541955	3.765660413	up	1.83E-08	4.22E-06
CL14911.Contig2_All	3285	36.33333333	385.3333333	33.49640637	412.8741937	3.623624016	up	7.87E-10	2.74E-07
CL14911.Contig3_All	1373	0.666666667	13.33333333	0.619620588	14.24445557	4.522871591	up	2.82E-06	0.000290561
CL14911.Contig4_All	1501	30	67	26.61554475	72.12841284	1.438298583	up	0.000333658	0.013194349
CL14911.Contig5_All	1314	29	73	25.46719204	78.65888111	1.626969765	up	5.62E-05	0.003249387
CL14911.Contig6_All	2960	16	189.3333333	14.6721004	202.125859	3.784106584	up	2.96E-08	6.35E-06
CL14912.Contig5_All	1491	15	51.66666667	13.11192518	55.43684797	2.079965703	up	1.54E-05	0.001143781
CL14912.Contig6_All	1664	39.66666667	158	35.28147584	170.6235202	2.273833718	up	1.25E-09	4.15E-07
CL14912.Contig7_All	1159	15.66666667	37.33333333	13.65202829	39.90736994	1.547539894	up	0.000933233	0.028914314
CL14924.Contig2_All	1375	40.33333333	111.6666667	36.55491539	120.6389148	1.722558038	up	0.000460539	0.016971312
CL14936.Contig2_All	1563	141.6666667	587	127.8451502	637.1116213	2.317148721	up	0.000187521	0.008429295
CL14937.Contig1_All	1060	1.333333333	14	1.239241175	15.07193733	3.604335981	up	1.53E-05	0.001138738
CL14946.Contig4_All	1152	3.666666667	18.66666667	3.328395749	20.00923027	2.587766783	up	6.75E-05	0.003771263
CL14952.Contig3_All	1152	29	81	25.89030311	86.79513575	1.745202336	up	4.89E-05	0.002910562
CL14958.Contig2_All	1818	12.66666667	60	11.29813528	64.64534317	2.516461766	up	2.25E-08	5.04E-06
CL14963.Contig2_All	573	0.333333333	7.666666667	0.309810294	8.371278933	4.755991064	up	0.000509064	0.0182686
CL14965.Contig1_All	1431	18.66666667	67.33333333	17.1761064	72.76158362	2.082773909	up	0.0015029	0.04154049
CL14968.Contig2_All	1081	2.666666667	17.33333333	2.478482351	18.56375218	2.904959453	up	0.000233359	0.009997245
CL14991.Contig2_All	1106	8	45	7.071725343	48.30658171	2.772085619	up	2.61E-08	5.73E-06
CL15009.Contig2_All	472	44.66666667	9.666666667	38.62738284	10.36704264	-1.897619531	down	0.000133166	0.006453125
CL15009.Contig3_All	2757	551.3333333	100.3333333	477.0307651	107.7207181	-2.146786561	down	0.000918257	0.028543439
CL15011.Contig1_All	504	18.33333333	74	16.74407337	80.26024768	2.26103507	up	0.000102886	0.005271689
CL15011.Contig2_All	3650	330	835.3333333	298.2857482	899.5543342	1.592515376	up	0.000456895	0.016866119
CL15011.Contig3_All	1120	30.33333333	89	27.57917401	95.88274322	1.797691936	up	0.000390276	0.014886927
CL15029.Contig2_All	2512	189.6666667	347	166.4983833	375.2610095	1.17238623	up	0.000648561	0.021950765
CL15034.Contig1_All	1166	75.66666667	258.3333333	68.80382095	279.7985705	2.023828001	up	5.71E-05	0.003283498
CL15034.Contig2_All	1057	74.66666667	212	67.9283839	228.8634521	1.752400657	up	0.000180276	0.008183653
CL15054.Contig2_All	1003	106.6666667	221	94.02805698	236.6511758	1.331598879	up	0.000110763	0.005587065
CL15054.Contig3_All	933	210.6666667	654.3333333	187.781544	701.9701373	1.902354382	up	4.44E-08	9.01E-06
CL15055.Contig1_All	986	19	3.333333333	16.55084002	3.608618	-2.197386105	down	0.001594207	0.043408432
CL15056.Contig2_All	1836	17	47.33333333	15.3742674	51.1875308	1.735274749	up	0.000865114	0.027311947
CL1506.Contig1_All	1149	168.6666667	387	151.3022515	416.0459702	1.459309488	up	0.000948665	0.029289825
CL15063.Contig2_All	1240	516.6666667	1392.666667	453.447135	1505.192681	1.73094191	up	2.96E-06	0.000302083
CL15078.Contig2_All	474	1	11.66666667	0.915195795	12.67936042	3.79225774	up	4.87E-05	0.002905893
CL15079.Contig3_All	3476	15	40.66666667	13.66020551	43.83106139	1.681974426	up	0.001099691	0.032704548
CL15079.Contig4_All	3517	40.33333333	164.6666667	37.09780019	177.3999958	2.257600429	up	2.58E-06	0.000269881
CL1508.Contig8_All	1164	38.66666667	102	33.6844884	109.4489575	1.70010192	up	9.95E-06	0.000807525
CL15082.Contig2_All	1875	82	214.3333333	73.47682867	232.1309973	1.659577919	up	0.000128162	0.006271085
CL15087.Contig2_All	1874	3.666666667	18	3.328395749	19.39694649	2.542930672	up	0.000106241	0.005412104
CL15087.Contig5_All	3043	7	24.33333333	6.221811945	25.89933458	2.057508337	up	0.000670281	0.022498804
CL15087.Contig9_All	3151	17	42.33333333	15.31977607	45.41583551	1.567800212	up	0.000397505	0.015101029
CL15106.Contig1_All	2667	39.66666667	257	36.54935503	277.9288289	2.926797637	up	1.17E-11	7.36E-09
CL15106.Contig2_All	1681	11.33333333	36.66666667	10.13006954	39.62158471	1.967642506	up	0.000296438	0.012064498
CL15106.Contig4_All	2672	23.66666667	102	21.54494962	110.5397537	2.359143674	up	0.000444642	0.016512557
CL15109.Contig2_All	2179	3	29.66666667	2.748533903	32.08900267	3.545344771	up	8.19E-09	2.13E-06
CL1513.Contig1_All	1112	26.66666667	78.33333333	23.32699016	84.93466822	1.864353376	up	0.000869959	0.027438306
CL15152.Contig1_All	1425	3.666666667	14	3.407913232	14.98475762	2.136535239	up	0.001690668	0.04525259
CL15164.Contig2_All	1747	28.66666667	61.66666667	25.35077992	66.59576379	1.393400277	up	0.000645852	0.02187928
CL15166.Contig1_All	1837	12.66666667	45.33333333	11.4488282	48.83437445	2.092697072	up	5.27E-06	0.000484126
CL15166.Contig2_All	1871	10	29	9.118092245	31.13900522	1.771918946	up	0.0007011	0.023286415
CL15166.Contig3_All	2631	14.33333333	47.66666667	12.93554379	51.43241484	1.991337189	up	1.37E-05	0.001045439
CL15167.Contig2_All	1845	6	25	5.576585289	27.0012612	2.275572903	up	0.0004077	0.015395822
CL15167.Contig3_All	782	8.333333333	30.66666667	7.745257346	32.91379576	2.087307334	up	0.00053477	0.018981276
CL15167.Contig5_All	2136	3.666666667	23.33333333	3.353919404	25.17864887	2.908280942	up	2.75E-06	0.000285239
CL15168.Contig2_All	892	134.6666667	476.3333333	121.7058022	514.9800441	2.081118579	up	4.28E-07	6.05E-05
CL1517.Contig4_All	1125	778.3333333	1606.666667	682.9436179	1736.570533	1.346402626	up	0.000332097	0.013146792
CL15175.Contig1_All	791	28.33333333	136.6666667	26.07814092	147.6033594	2.500812626	up	1.34E-05	0.001029123
CL15175.Contig2_All	804	0.666666667	10.33333333	0.619620588	11.17907735	4.173272232	up	6.06E-05	0.003447028
CL15175.Contig4_All	780	2.666666667	18.33333333	2.478482351	19.69113294	2.990017229	up	1.23E-05	0.00096131
CL15184.Contig1_All	1152	11.33333333	32.66666667	10.16982828	35.04604158	1.784956183	up	0.00025952	0.010853352
CL15185.Contig2_All	1880	3.666666667	17	3.353919404	18.3315639	2.450409944	up	0.000211741	0.009278904
CL15188.Contig1_All	2098	442.3333333	158	385.9468426	170.0466976	-1.182471166	down	0.000603333	0.020818403
CL1520.Contig1_All	3463	33	7.666666667	28.4663117	8.182743127	-1.798599111	down	0.000901551	0.02813395
CL1520.Contig10_All	3219	49.66666667	14	42.86860778	15.03406002	-1.511686896	down	0.001082922	0.032374811
CL1520.Contig21_All	3761	53	10.33333333	45.43855851	11.07073804	-2.037165663	down	0.000251267	0.010594629
CL1520.Contig23_All	2934	36.66666667	9.666666667	31.89385555	10.31075702	-1.629128251	down	0.001612476	0.043771896
CL1520.Contig29_All	4150	54	9.333333333	46.302707	9.992659691	-2.212155912	down	0.000124737	0.006138952
CL1520.Contig30_All	3772	76	16.33333333	65.96775415	17.32676146	-1.928758964	down	1.08E-05	0.00086224
CL1520.Contig31_All	2810	35	5.666666667	30.23142089	6.13069381	-2.30192653	down	3.78E-05	0.002367993
CL1520.Contig34_All	4150	67.66666667	13	58.19207511	13.93482207	-2.062128112	down	7.34E-06	0.000629761
CL1520.Contig35_All	3619	42.66666667	8	37.03014817	8.49660854	-2.123741319	down	4.34E-05	0.002649318
CL1520.Contig36_All	3325	89	16.66666667	76.59301975	18.03314553	-2.08656185	down	3.44E-05	0.002187945
CL1520.Contig37_All	3117	44.66666667	8	38.81243896	8.57257312	-2.178718885	down	2.15E-05	0.001503234
CL1520.Contig39_All	4297	60.66666667	12	52.20881561	12.86943948	-2.020344212	down	1.19E-05	0.000935936
CL1520.Contig4_All	3766	39	8	33.73316911	8.520519427	-1.985154573	down	0.000155764	0.007293286
CL1520.Contig40_All	3791	45	8	38.74723898	8.616162975	-2.168976068	down	1.98E-05	0.001406307
CL1520.Contig43_All	3736	48.66666667	7	42.37652306	7.466351962	-2.504789798	down	1.39E-06	0.000160868
CL1520.Contig44_All	3757	44.66666667	9	38.61069874	9.494490392	-2.023838191	down	6.87E-05	0.003816478
CL1520.Contig45_All	4077	55.66666667	14.33333333	48.23755981	15.1790686	-1.668073659	down	0.000304383	0.012323619
CL1520.Contig46_All	3398	38.66666667	10	33.27855893	10.69360381	-1.63784483	down	0.001173777	0.034409065
CL1520.Contig47_All	3718	52.33333333	8.666666667	44.93821415	9.312875172	-2.270644247	down	1.83E-05	0.001320246
CL1520.Contig48_All	3756	54.33333333	9.666666667	46.50747615	10.33466791	-2.16997062	down	0.000580913	0.020238049
CL1520.Contig50_All	3648	43	11.66666667	37.15539984	12.47960949	-1.573999105	down	0.001216847	0.035404524
CL1520.Contig52_All	3388	51.66666667	8.333333333	44.34706373	8.966635033	-2.306200003	down	2.61E-05	0.001747651
CL1520.Contig53_All	3850	37	8.333333333	31.96805991	8.927277098	-1.84033908	down	0.000436855	0.016281022
CL1520.Contig54_All	3820	52.33333333	8.333333333	45.07172546	8.942724146	-2.333436402	down	2.54E-06	0.000266376
CL1520.Contig55_All	3319	65.66666667	10	56.70477961	10.75264071	-2.398779333	down	3.24E-07	4.83E-05
CL1520.Contig56_All	3451	52	10.33333333	44.61711529	11.15093454	-2.000432614	down	0.000151015	0.007125484
CL1520.Contig59_All	2221	24.33333333	4.333333333	21.08469365	4.650089707	-2.180865607	down	0.000547875	0.019338268
CL1520.Contig60_All	3673	57.66666667	9	49.55992731	9.702705165	-2.352715132	down	3.76E-06	0.000368414
CL1520.Contig63_All	3897	61.33333333	10.66666667	52.49368216	11.41274626	-2.201497808	down	0.000653098	0.022061522
CL1520.Contig64_All	3671	49.33333333	8.666666667	42.92791473	9.284732366	-2.208983864	down	9.89E-06	0.000803707
CL1520.Contig65_All	3332	47.66666667	6.666666667	40.75745598	7.208772162	-2.499238546	down	0.000553543	0.019483113
CL1520.Contig66_All	4202	52.33333333	12	45.44918476	12.84552859	-1.822988158	down	0.000115516	0.005780195
CL1520.Contig68_All	4252	60.33333333	13.33333333	51.8960588	14.3542755	-1.854144463	down	8.51E-05	0.004550314
CL1520.Contig71_All	3626	57.33333333	7.666666667	49.93141116	8.202422095	-2.605825789	down	1.82E-07	2.99E-05
CL1520.Contig72_All	3350	59.33333333	9.666666667	50.91018508	10.44300722	-2.285417093	down	3.89E-05	0.00242198
CL1520.Contig74_All	3105	60	10	51.50133549	10.72872982	-2.263130558	down	2.71E-05	0.001806036
CL1520.Contig75_All	2469	47.66666667	7.666666667	40.89930935	8.343136126	-2.293414791	down	7.59E-05	0.004151556
CL1520.Contig76_All	2821	47.33333333	10	41.4695869	10.74142558	-1.948868198	down	7.72E-05	0.004205944
CL1520.Contig8_All	3640	144.3333333	51.33333333	124.7475357	55.11303809	-1.178545753	down	0.001320473	0.037742981
CL15200.Contig1_All	1738	1.333333333	9.666666667	1.239241175	10.36281072	3.06388647	up	0.000866055	0.027336932
CL15240.Contig2_All	927	83.66666667	4.333333333	72.87102506	4.690928271	-3.957399939	down	1.89E-11	1.12E-08
CL15249.Contig1_All	1376	78	599.3333333	68.64341136	648.0608384	3.238936099	up	3.76E-18	1.51E-14
CL15251.Contig1_All	1715	13.66666667	51.33333333	12.46072308	55.39848811	2.152458815	up	5.74E-06	0.000518552
CL15251.Contig2_All	1823	5.666666667	28.33333333	5.173022426	30.27491681	2.549043645	up	1.23E-05	0.000958273
CL15251.Contig3_All	1873	22	134.6666667	20.31396808	143.9530926	2.825054798	up	1.38E-05	0.001048796
CL15252.Contig1_All	1250	105.3333333	193	92.37060277	208.9610179	1.177728142	up	0.000805027	0.025841282
CL15259.Contig2_All	1105	6.666666667	35.33333333	6.088218221	37.89742985	2.638008035	up	4.04E-07	5.78E-05
CL15272.Contig2_All	638	317	37.33333333	274.628301	40.40843788	-2.76475182	down	8.50E-08	1.56E-05
CL15275.Contig1_All	1037	52.66666667	204	47.62030885	222.1017531	2.221571898	up	0.000550648	0.019413187
CL1528.Contig3_All	1933	21.33333333	66.66666667	19.53531253	71.87083304	1.879322072	up	0.00112916	0.033371954
CL15281.Contig1_All	1358	7.666666667	26.66666667	6.909661447	28.5085901	2.044709763	up	0.000134566	0.006499465
CL15282.Contig1_All	1663	639.6666667	155.3333333	552.1501746	166.7928462	-1.727003294	down	1.18E-06	0.000141405
CL15282.Contig2_All	1135	180.6666667	43.66666667	156.1593059	47.09343926	-1.729420553	down	2.67E-06	0.000278105
CL15283.Contig1_All	791	20	2.666666667	17.35510164	2.864084029	-2.599214089	down	0.000304372	0.012323619
CL15294.Contig1_All	908	46.33333333	206.3333333	42.93011953	223.121045	2.377764502	up	4.86E-06	0.000453937
CL15294.Contig2_All	864	2.333333333	15	2.154436971	16.34003211	2.923028022	up	0.000312925	0.012572187
CL15299.Contig1_All	982	20.66666667	89.66666667	18.63443423	96.68208218	2.375277526	up	5.28E-09	1.46E-06
CL1530.Contig1_All	2434	44	672.3333333	38.07403965	716.0330879	4.233146703	up	0.000745057	0.02433734
CL1531.Contig1_All	1426	36.33333333	5	31.47016457	5.394623678	-2.544390495	down	1.32E-05	0.00101261
CL1531.Contig3_All	370	33	6	28.44323706	6.581041336	-2.111697876	down	0.00144921	0.04038508
CL15321.Contig1_All	874	5.333333333	37	4.729700821	40.26893188	3.089846373	up	0.001061451	0.031888298
CL15327.Contig2_All	1265	10.33333333	39.66666667	9.070073865	42.57566237	2.23084277	up	5.29E-06	0.000485259
CL15327.Contig3_All	1574	2.333333333	25	2.02092566	27.07024257	3.743619657	up	4.11E-06	0.000395243
CL15331.Contig3_All	1400	246.3333333	516.3333333	216.903788	557.8839583	1.362909819	up	7.80E-05	0.004241377
CL15334.Contig2_All	878	64.66666667	12	56.1326799	12.94392343	-2.11656596	down	0.000402383	0.015246667
CL15336.Contig3_All	1777	118	277.3333333	105.9050621	298.5670385	1.495283352	up	9.00E-05	0.004748877
CL15336.Contig6_All	1308	312.3333333	645	280.3902517	695.6802622	1.310988197	up	0.000215982	0.009417982
CL15345.Contig1_All	2423	2028.666667	47	1740.007158	50.21516571	-5.114826286	down	7.97E-05	0.004318409
CL15345.Contig2_All	369	14.66666667	0.333333333	12.50367558	0.365919106	-5.094683694	down	0.000135041	0.006507085
CL15351.Contig3_All	741	0.333333333	7	0.270051552	7.546548462	4.804510209	up	0.000734997	0.024093966
CL15356.Contig1_All	491	23	94	20.35102755	101.3306913	2.315897662	up	1.09E-08	2.74E-06
CL15365.Contig1_All	609	3.333333333	61.33333333	2.896362713	64.92003852	4.486349667	up	0.000275163	0.011350382
CL15365.Contig3_All	690	15.33333333	98.66666667	13.44725913	104.7245717	2.961215932	up	0.000756321	0.024613649
CL15373.Contig2_All	3187	2.666666667	25.66666667	2.367548178	27.68231638	3.54749898	up	5.50E-08	1.08E-05
CL15373.Contig3_All	2603	7	42.33333333	6.05148841	45.37351631	2.906488536	up	9.34E-06	0.000767552
CL15373.Contig4_All	1333	8.666666667	36.33333333	7.713923069	39.07390304	2.340668708	up	1.66E-05	0.001217646
CL15376.Contig1_All	904	20.66666667	2	17.83286887	2.075960204	-3.102688123	down	5.08E-05	0.002996405
CL15378.Contig2_All	1000	3.666666667	14.66666667	3.37944306	15.82916706	2.22772793	up	0.001061799	0.031888298
CL15378.Contig6_All	840	3.666666667	19	3.393678146	20.45809717	2.591750312	up	7.38E-05	0.00405487
CL15383.Contig1_All	1331	53	97	46.78790671	105.0209238	1.166469202	up	0.00180841	0.04755044
CL15394.Contig1_All	3173	25	61.33333333	22.35224017	66.23280595	1.567126552	up	0.00013726	0.006585539
CL15394.Contig2_All	3468	40.33333333	109	36.28789277	117.8116474	1.69892199	up	1.33E-05	0.001021202
CL15394.Contig4_All	3706	13	44.33333333	11.82686741	47.81406234	2.015366988	up	1.04E-05	0.000840783
CL15397.Contig1_All	858	43	123.3333333	39.11046621	133.1832737	1.767786269	up	0.000721137	0.023775889
CL15397.Contig2_All	877	176.3333333	521.3333333	158.0710931	564.757035	1.837056775	up	2.39E-05	0.001633478
CL15397.Contig3_All	838	703.6666667	2392.666667	642.0710398	2593.037061	2.013837992	up	0.000265403	0.011039232
CL1540.Contig1_All	686	35	113.6666667	31.0069651	123.086654	1.989010112	up	2.30E-07	3.63E-05
CL1540.Contig2_All	1263	17.66666667	63.33333333	15.70379072	68.63801599	2.127895	up	7.98E-07	0.000101698
CL1540.Contig3_All	1623	69.33333333	258	61.28337545	279.3501235	2.188506791	up	1.14E-09	3.83E-07
CL1540.Contig4_All	1096	257.6666667	740.3333333	228.3321584	803.3850246	1.814957505	up	5.07E-06	0.000469336
CL15407.Contig2_All	2467	143	49.66666667	124.752104	53.61121177	-1.218457498	down	0.000961991	0.029590815
CL1541.Contig1_All	2164	78.33333333	173.6666667	70.38158983	187.0212338	1.40993207	up	0.000302731	0.012276116
CL1541.Contig10_All	2512	41.33333333	96.66666667	37.00724138	103.871448	1.488919641	up	7.32E-05	0.004023023
CL1541.Contig5_All	2493	39.33333333	90.66666667	35.20237344	97.27495958	1.466395773	up	0.000240467	0.010223266
CL1541.Contig6_All	2572	59.66666667	156.3333333	53.464164	168.2084283	1.653605886	up	3.65E-06	0.00035953
CL1541.Contig7_All	1304	30.33333333	77.33333333	27.35141263	82.92068408	1.600116672	up	4.90E-05	0.002912988
CL1541.Contig8_All	2067	133.6666667	305	120.0739541	328.2002581	1.450653132	up	0.000171105	0.007860832
CL1541.Contig9_All	2433	39.66666667	92.66666667	35.51218374	99.40297348	1.48497493	up	0.000221851	0.009611876
CL1544.Contig23_All	2294	20	48.33333333	17.78754976	52.15303792	1.551883499	up	0.000351088	0.013737444
CL15441.Contig3_All	337	0.333333333	10.33333333	0.309810294	11.18182864	5.173627251	up	3.75E-05	0.002351768
CL15448.Contig3_All	1313	123	15.33333333	107.5403098	16.52439862	-2.702207859	down	0.000141212	0.006741109
CL15448.Contig5_All	1345	26	3.666666667	22.55373014	3.95062622	-2.513212799	down	8.59E-05	0.004583683
CL15456.Contig1_All	651	5	41.33333333	4.4483607	44.44461583	3.320662977	up	8.18E-10	2.82E-07
CL15456.Contig2_All	691	22	69.33333333	19.86483586	74.68286337	1.91056037	up	3.11E-06	0.000314965
CL1546.Contig8_All	7819	122.6666667	43	106.902136	46.32626506	-1.206388401	down	0.001373832	0.03880753
CL15513.Contig4_All	1927	14	41.66666667	12.67088777	44.98785562	1.828017993	up	6.45E-05	0.003635574
CL15520.Contig2_All	374	1.333333333	13	1.239241175	13.97418001	3.495234739	up	3.85E-05	0.002399661
CL15539.Contig1_All	1433	17.66666667	71	16.03070021	76.70797792	2.258539189	up	2.22E-05	0.00153786
CL15540.Contig3_All	714	8	23.66666667	7.216525223	25.21531814	1.80492418	up	0.001831855	0.048004493
CL15540.Contig4_All	739	4.666666667	18.66666667	4.161127544	20.07397972	2.270280249	up	0.000311806	0.012544945
CL15541.Contig7_All	2532	84.33333333	5.666666667	73.38805352	6.139157649	-3.57943261	down	1.15E-06	0.000138084
CL15541.Contig8_All	2201	43.33333333	6	37.57514931	6.481165868	-2.535453575	down	0.001590434	0.043354244
CL15545.Contig1_All	613	13.66666667	41.66666667	12.10289441	45.07799658	1.89707129	up	4.97E-05	0.002944803
CL15545.Contig2_All	783	9.666666667	31	8.691952244	33.44433979	1.944009913	up	0.000123572	0.006101532
CL1555.Contig14_All	3893	17.33333333	60.66666667	14.9934465	65.59661128	2.129289238	up	1.40E-06	0.00016199
CL1555.Contig16_All	3739	18	57	15.61306709	61.46295184	1.976963083	up	7.24E-06	0.000623358
CL1555.Contig22_All	3070	166.3333333	352.6666667	145.6068375	383.0159422	1.395326338	up	0.001680909	0.045057222
CL15552.Contig1_All	1445	60.33333333	131	53.33621305	141.6049157	1.408684049	up	0.000742464	0.024273599
CL15552.Contig2_All	1541	40	110	36.16509012	118.8289982	1.716217293	up	4.28E-05	0.002617623
CL15567.Contig3_All	1879	19.66666667	42.33333333	17.51455169	45.6282822	1.38137428	up	0.001710764	0.045619066
CL15569.Contig1_All	1149	44.33333333	245.3333333	40.44345995	264.7589858	2.710701318	up	4.22E-08	8.63E-06
CL15569.Contig3_All	1633	139.3333333	41.66666667	120.4822796	44.67553346	-1.43126411	down	0.000136315	0.006553683
CL15570.Contig1_All	652	0.333333333	7	0.309810294	7.546548462	4.60635997	up	0.000725945	0.023885754
CL1558.Contig4_All	2205	35.66666667	77.33333333	32.01877757	83.44820422	1.381962775	up	0.001008049	0.030614659
CL15589.Contig3_All	628	0.666666667	10	0.619620588	10.73719366	4.115088081	up	8.77E-05	0.004656661
CL156.Contig3_All	1110	31.66666667	137.6666667	29.19047895	148.0667379	2.342677799	up	4.88E-06	0.00045567
CL156.Contig4_All	1662	44	203.6666667	39.9260164	218.5952648	2.452861109	up	1.09E-10	5.15E-08
CL15600.Contig1_All	1120	92.33333333	358.6666667	81.67810325	388.3972181	2.249511598	up	2.91E-10	1.19E-07
CL15600.Contig2_All	1054	82.66666667	225	73.29538139	242.4956865	1.726164888	up	9.19E-07	0.000114712
CL15600.Contig3_All	1096	72.66666667	404.3333333	65.89330556	438.0727682	2.732966728	up	7.15E-09	1.91E-06
CL15600.Contig4_All	983	81.33333333	246.3333333	72.01098594	265.3637082	1.881682153	up	9.75E-08	1.75E-05
CL15612.Contig1_All	2674	21.33333333	56.66666667	19.08028727	61.48828073	1.688228576	up	9.91E-05	0.005117878
CL15616.Contig1_All	1141	65.66666667	17.66666667	58.01092504	19.01282905	-1.609351408	down	0.00031473	0.01262156
CL15617.Contig1_All	296	10.33333333	30.33333333	8.854098554	32.43107351	1.872959443	up	0.000304343	0.012323619
CL1562.Contig1_All	3566	133.3333333	276	116.0587363	297.6368048	1.358697812	up	9.76E-05	0.005056383
CL1562.Contig2_All	3179	24.33333333	54.33333333	20.71312739	58.57516689	1.499743763	up	0.000586132	0.020391124
CL1562.Contig3_All	1524	19.66666667	45.66666667	17.07425902	48.85559667	1.51670087	up	0.000638118	0.021675336
CL1564.Contig1_All	1965	94.33333333	300	86.5144701	321.6799222	1.894612534	up	0.001027381	0.031069306
CL15641.Contig1_All	302	2.666666667	12.33333333	2.276742126	13.19875194	2.535358717	up	0.001273544	0.036733251
CL15642.Contig1_All	1356	8.666666667	33.33333333	7.614774965	35.66954049	2.227819323	up	1.51E-05	0.001124707
CL15642.Contig3_All	1254	20.33333333	120	18.36438268	129.3042328	2.815787197	up	2.61E-06	0.00027273
CL15642.Contig4_All	1375	9.666666667	48.33333333	8.649246985	51.87160986	2.584298705	up	5.94E-08	1.15E-05
CL15657.Contig1_All	2488	32.33333333	66.33333333	28.46909339	71.69768166	1.33252992	up	0.000938363	0.029052198
CL15657.Contig2_All	2655	58.33333333	154	51.58878296	166.4161649	1.68966626	up	0.000105896	0.005399886
CL15657.Contig3_All	1844	34.66666667	93.33333333	30.61763733	100.7114243	1.717792482	up	9.77E-06	0.000795576
CL15657.Contig4_All	1943	112	218.6666667	98.62914453	235.2571436	1.254152605	up	0.000285257	0.011704468
CL15657.Contig6_All	2722	31.66666667	95.66666667	27.93733234	103.1715019	1.884778351	up	8.48E-06	0.000711336
CL15658.Contig2_All	1818	10.33333333	71	9.456372711	76.75156778	3.020837416	up	2.14E-07	3.42E-05
CL15658.Contig3_All	1908	16	39	14.51846096	42.14493118	1.537470599	up	0.001296617	0.037256276
CL15660.Contig3_All	1148	2757.333333	280.6666667	2385.921272	298.0077591	-3.001124641	down	1.21E-13	1.50E-10
CL15660.Contig4_All	1399	632.6666667	36	544.269784	38.34932063	-3.82704902	down	3.36E-10	1.34E-07
CL15660.Contig5_All	870	249	20	214.4025931	21.46021094	-3.320586193	down	1.43E-10	6.39E-08
CL15661.Contig1_All	424	13.66666667	0.333333333	12.28990205	0.370151026	-5.05321558	down	0.001421127	0.039816716
CL1567.Contig10_All	1892	5.333333333	37	4.755224476	39.73400859	3.062788996	up	1.75E-07	2.88E-05
CL1567.Contig11_All	1796	5.333333333	36	4.755224476	38.6193236	3.021737544	up	2.50E-05	0.00168565
CL1567.Contig12_All	3330	8.333333333	82.33333333	7.435529465	87.53704368	3.55738628	up	0.000122374	0.006053707
CL1567.Contig13_All	1878	5.666666667	51	5.06503477	54.57382026	3.429564961	up	3.18E-07	4.76E-05
CL1567.Contig14_All	1955	5.333333333	35.66666667	4.755224476	38.2013508	3.006038301	up	3.22E-05	0.002073067
CL1567.Contig15_All	2039	6	36	5.360609978	38.59964463	2.848118488	up	9.56E-06	0.000782407
CL1567.Contig17_All	1756	5.333333333	45.66666667	4.755224476	48.81327748	3.35968827	up	1.16E-05	0.000917008
CL1567.Contig18_All	1894	5.666666667	35.66666667	5.025276028	38.22526168	2.92725163	up	5.44E-05	0.003165241
CL1567.Contig19_All	2007	4.666666667	43	4.200886285	46.28119457	3.461660464	up	6.31E-06	0.000559392
CL1567.Contig2_All	772	0	8.666666667	0.001	9.272036607	13.17867055	up	1.61E-05	0.001187893
CL1567.Contig20_All	2133	6.333333333	37.33333333	5.670420271	40.04787401	2.820198086	up	2.42E-06	0.000255368
CL1567.Contig21_All	2659	5.666666667	64	5.170075908	68.7786453	3.733703332	up	2.01E-06	0.000218936
CL1567.Contig23_All	1973	6.333333333	76.33333333	5.644896616	81.64391548	3.854326309	up	7.83E-06	0.00066468
CL1567.Contig24_All	3403	17	130.6666667	15.02183426	140.0569988	3.220881187	up	1.36E-05	0.001035243
CL1567.Contig25_All	2629	4.333333333	20.66666667	3.908257595	22.26103052	2.509922916	up	5.29E-05	0.003090172
CL1567.Contig26_All	2011	6	34.33333333	5.360609978	36.75312142	2.777397705	up	0.000232648	0.009973533
CL1567.Contig27_All	1855	6	38.33333333	5.360609978	41.06543483	2.937455497	up	2.00E-05	0.00142229
CL1567.Contig28_All	1951	6	36.33333333	5.360609978	38.93742093	2.860688251	up	3.18E-05	0.002051503
CL1567.Contig29_All	3028	11	70	9.885541643	74.74350615	2.91855632	up	2.92E-05	0.001913334
CL1567.Contig32_All	2238	5	33.33333333	4.445414182	35.73979252	3.007141512	up	2.11E-06	0.000227491
CL1567.Contig33_All	2215	6.666666667	72.66666667	5.914948168	77.4937483	3.711642496	up	3.17E-08	6.75E-06
CL1567.Contig36_All	1828	7	50	6.210523376	53.37893876	3.103483865	up	0.000103779	0.00530896
CL1567.Contig37_All	1834	6.333333333	47	5.656185185	50.22913213	3.150623088	up	3.65E-05	0.002298454
CL1567.Contig38_All	2103	2	11.33333333	1.804867935	12.1769592	2.75418873	up	0.000836432	0.026619455
CL1567.Contig4_All	1885	1	17.33333333	0.900960709	18.36823317	4.349604859	up	0.000287434	0.011780603
CL1567.Contig43_All	2806	7	63	6.344034687	67.4559555	3.410473256	up	1.62E-12	1.40E-09
CL1567.Contig44_All	2778	4	76	3.425177249	80.96588418	4.563063589	up	8.72E-09	2.25E-06
CL1567.Contig46_All	1798	2.666666667	31.33333333	2.356259609	33.41350832	3.825861062	up	7.68E-09	2.03E-06
CL1567.Contig47_All	1702	3.333333333	30.33333333	2.975880196	32.33119805	3.441538616	up	2.46E-07	3.83E-05
CL1567.Contig49_All	494	0	9.333333333	0.001	9.979963933	13.28481889	up	6.99E-06	0.000607404
CL1567.Contig5_All	2142	5	34.66666667	4.445414182	37.20346895	3.065047401	up	1.03E-05	0.000829854
CL1567.Contig6_All	2176	2.333333333	15.33333333	2.114678229	16.3809333	2.953507493	up	6.28E-05	0.003556806
CL1567.Contig7_All	1844	6.666666667	61	5.965995479	65.08587147	3.447509615	up	3.03E-06	0.000307636
CL1567.Contig9_All	1952	5.333333333	36.66666667	4.755224476	39.29910812	3.046911219	up	6.26E-05	0.003546604
CL15674.Contig1_All	1438	60	6.666666667	51.7173108	7.044147243	-2.876150289	down	2.88E-08	6.21E-06
CL15679.Contig1_All	1225	266	26	230.4694047	27.71073177	-3.056058528	down	2.49E-07	3.89E-05
CL15679.Contig2_All	1017	296.3333333	47.33333333	256.3252153	51.12849389	-2.325775973	down	2.13E-09	6.54E-07
CL15684.Contig5_All	2105	87	352	76.92532779	377.8119391	2.296137701	up	9.85E-11	4.73E-08
CL15690.Contig4_All	1190	39	82.66666667	33.93246032	89.54773134	1.399990844	up	0.000429007	0.016030287
CL15694.Contig1_All	1546	20.66666667	49	18.30457823	52.94962559	1.532415951	up	0.000413997	0.015562559
CL15694.Contig2_All	1599	34	155.6666667	30.59734438	168.4302743	2.460673129	up	6.53E-10	2.35E-07
CL15694.Contig3_All	1604	35	199.3333333	32.17764771	215.4253187	2.743057049	up	7.55E-12	5.16E-09
CL15694.Contig4_All	1807	74.66666667	185.6666667	66.08130518	201.1132998	1.605694404	up	6.57E-06	0.000578123
CL15695.Contig1_All	1837	2.666666667	29.33333333	2.478482351	31.54999481	3.670110877	up	4.18E-09	1.19E-06
CL15695.Contig2_All	1817	13.66666667	80.33333333	12.58294582	86.59377894	2.782793668	up	1.12E-10	5.23E-08
CL15695.Contig3_All	1811	11.33333333	41.33333333	10.45403251	44.2351304	2.081133025	up	0.000719424	0.023729061
CL15695.Contig4_All	1860	4.666666667	19.33333333	4.297585372	20.89722956	2.281713486	up	0.000202454	0.008939128
CL15695.Contig5_All	1266	4	23.33333333	3.677964784	24.92811491	2.760794217	up	9.79E-05	0.005065369
CL15699.Contig1_All	1301	5.666666667	34.66666667	4.959993632	37.38099959	2.913894975	up	1.14E-07	1.98E-05
CL15699.Contig2_All	416	2	21	1.776397763	22.81696606	3.683080407	up	6.62E-07	8.70E-05
CL15700.Contig2_All	2865	62.66666667	150	55.51912019	161.538874	1.540824777	up	1.82E-05	0.001316686
CL15700.Contig3_All	1517	26.66666667	55.33333333	23.35546033	59.85997938	1.357831902	up	0.001259759	0.036433992
CL15700.Contig6_All	2278	17	47	15.07288157	50.3897351	1.74117462	up	8.69E-05	0.004620143
CL1571.Contig10_All	786	0.666666667	18	0.619620588	19.54887565	4.979556743	up	2.80E-08	6.06E-06
CL15711.Contig1_All	2409	181	408.6666667	160.1009377	439.0075766	1.455264081	up	2.02E-05	0.001431967
CL1572.Contig1_All	1929	14.66666667	38.33333333	12.73093946	41.24571676	1.695905423	up	0.00034822	0.013639775
CL15720.Contig2_All	522	5.333333333	25.66666667	4.82345339	27.71617173	2.52258967	up	1.13E-05	0.000895233
CL15722.Contig1_All	2129	38.66666667	98.66666667	34.76731148	106.8335916	1.61956193	up	0.000703572	0.023350354
CL15722.Contig3_All	1858	26.66666667	75	24.16536774	81.21030776	1.748721906	up	0.000854259	0.027049169
CL15725.Contig3_All	1698	26.33333333	79	23.42655335	85.11740675	1.861309485	up	3.59E-06	0.000354425
CL15725.Contig4_All	1562	11	57.66666667	9.862964505	62.04582215	2.653240823	up	7.49E-09	1.99E-06
CL15725.Contig5_All	1815	15.66666667	63.66666667	14.21159719	68.25550442	2.263876693	up	1.31E-07	2.23E-05
CL15725.Contig6_All	1772	1.666666667	12	1.4552989	12.88911845	3.146766194	up	0.000229911	0.009894236
CL15725.Contig7_All	1090	5	26	4.380131785	27.93291297	2.67291985	up	5.55E-06	0.000505455
CL15725.Contig8_All	1481	9.333333333	46.66666667	8.401772571	49.95610528	2.571895366	up	6.51E-06	0.000574048
CL15725.Contig9_All	1505	15.33333333	76	13.98425089	81.8425431	2.549048001	up	1.88E-09	5.88E-07
CL15730.Contig1_All	838	388.3333333	729	339.7864864	785.994663	1.20989104	up	0.000542009	0.019195684
CL15732.Contig1_All	716	4	22	3.649494612	23.79792024	2.705066902	up	1.25E-05	0.000970444
CL15737.Contig2_All	1961	4.333333333	32	3.905311078	34.7757034	3.15457032	up	1.90E-07	3.10E-05
CL15765.Contig2_All	2435	48.33333333	108.3333333	43.08964898	116.7503493	1.438013616	up	9.90E-05	0.005113184
CL15769.Contig2_All	1137	1.333333333	10.33333333	1.225006089	11.10163214	3.179910969	up	0.000696494	0.023181468
CL15769.Contig3_All	1594	169	4.666666667	146.4625585	4.996329846	-4.87351937	down	7.51E-20	5.06E-16
CL15791.Contig1_All	1069	73	18.66666667	63.67030399	20.21744504	-1.655019962	down	0.00019162	0.008575956
CL15792.Contig1_All	861	8.666666667	0.333333333	7.506787309	0.365919106	-4.358598955	down	0.001673572	0.044916873
CL158.Contig6_All	2458	12.66666667	31	11.32955197	33.521785	1.565008162	up	0.001360307	0.038553418
CL158.Contig7_All	1702	15.33333333	35.33333333	13.73980541	38.27873338	1.478181521	up	0.001520205	0.041923924
CL15803.Contig2_All	3424	6.333333333	22.33333333	5.792643013	24.13146462	2.058621817	up	0.000288767	0.011822042
CL15803.Contig4_All	2957	14	54.33333333	12.8898096	58.84093794	2.19058929	up	0.000166238	0.007697932
CL15804.Contig2_All	1191	113.3333333	32.66666667	97.93344746	35.16982794	-1.477463394	down	0.000131367	0.006385237
CL15806.Contig1_All	1292	58	109.6666667	51.04286923	118.5335411	1.215514019	up	0.000996067	0.030362293
CL15816.Contig1_All	1399	228	61.66666667	198.8844499	66.70558373	-1.576051046	down	2.46E-05	0.00167171
CL15816.Contig2_All	1124	100	19.66666667	86.50603657	20.99166507	-2.042984204	down	0.000338453	0.013345144
CL15819.Contig1_All	923	214	40.66666667	185.2804755	44.1306878	-2.069856723	down	1.24E-07	2.14E-05
CL15828.Contig1_All	696	6	39	5.562350203	41.95343412	2.915022424	up	8.69E-05	0.004618853
CL15830.Contig1_All	1183	9.666666667	27.33333333	8.67477064	29.65981912	1.773612281	up	0.001882655	0.049015172
CL15830.Contig2_All	2684	33	141	29.29929375	152.6264987	2.381067667	up	6.01E-09	1.64E-06
CL15830.Contig3_All	2719	31	142.3333333	27.65885632	153.8567788	2.475774601	up	1.16E-10	5.33E-08
CL15830.Contig4_All	2555	54.33333333	202	48.6716298	217.7646339	2.161616682	up	2.16E-09	6.61E-07
CL15842.Contig1_All	505	9	0	8.066438622	0.001	-12.97771614	down	0.001371576	0.038767233
CL15852.Contig2_All	1266	4.666666667	28	4.25782663	30.41683888	2.836681114	up	0.00022042	0.009569291
CL15853.Contig2_All	1565	187	27.66666667	162.9326388	29.76822105	-2.452430721	down	2.44E-10	1.03E-07
CL15853.Contig3_All	1128	53	5	46.4884724	5.38192792	-3.110678046	down	7.97E-09	2.08E-06
CL15856.Contig2_All	2732	148.3333333	7.333333333	128.0308595	7.909716278	-4.016721832	down	2.01E-13	2.31E-10
CL15865.Contig1_All	410	12	85	10.64170247	92.01098022	3.112077063	up	1.96E-12	1.65E-09
CL15865.Contig2_All	919	92.66666667	875.6666667	82.29764142	946.7618399	3.524078568	up	1.94E-20	1.66E-16
CL15879.Contig1_All	1236	53.66666667	108.6666667	47.030068	117.5147096	1.321186031	up	0.000407173	0.015382163
CL15901.Contig1_All	1586	12.66666667	63.66666667	11.55681585	69.19797348	2.581985828	up	4.77E-05	0.002858634
CL15902.Contig1_All	1224	57.66666667	349	50.14551737	379.5109382	2.919948822	up	0.001779091	0.046981842
CL15916.Contig2_All	3209	14.66666667	56.66666667	12.83892711	60.32469117	2.232223976	up	0.00059772	0.020674778
CL15916.Contig7_All	494	2.666666667	12	2.435777092	12.82013708	2.39595767	up	0.001626688	0.044017886
CL15921.Contig1_All	2076	0.666666667	9.666666667	0.619620588	10.33043599	4.059372253	up	0.000126212	0.006196908
CL15922.Contig1_All	1121	6	35.66666667	5.576585289	38.62497352	2.792080052	up	1.15E-07	1.99E-05
CL15922.Contig2_All	2054	8	34.33333333	7.435447052	37.15558455	2.321087675	up	0.000266647	0.011082743
CL15934.Contig1_All	414	1	10	0.929430881	10.74417687	3.531063569	up	0.000259211	0.010845753
CL15934.Contig2_All	1229	8	38	7.435447052	40.85990872	2.45819459	up	0.000507597	0.018238913
CL15935.Contig1_All	1145	234.6666667	528.6666667	206.9640877	569.5170774	1.460358649	up	2.23E-05	0.001545415
CL15950.Contig2_All	1655	153	47	133.7361875	50.89059306	-1.393918986	down	0.000159791	0.007447778
CL15953.Contig1_All	895	66.33333333	126.6666667	58.96434315	136.6219742	1.212274846	up	0.000712894	0.023572914
CL15958.Contig1_All	1848	1713.333333	537.3333333	1498.465164	578.5982469	-1.372851688	down	0.000206622	0.009094777
CL15958.Contig5_All	1576	61.33333333	19.33333333	53.5524356	20.54830076	-1.381933096	down	0.001751171	0.046411813
CL15963.Contig1_All	1431	53.66666667	231	47.94647057	248.4759944	2.373609953	up	5.65E-11	2.89E-08
CL15963.Contig2_All	1258	43	126.6666667	38.32558495	136.9141974	1.836892339	up	8.47E-07	0.000106629
CL15969.Contig1_All	907	8.666666667	25	7.44445143	27.09965603	1.864037092	up	0.000793715	0.025558049
CL15983.Contig2_All	1040	3.666666667	14	3.260166835	15.03681131	2.205480964	up	0.00170021	0.045426537
CL15984.Contig2_All	1562	10.33333333	45.33333333	9.589884022	48.85405342	2.348892995	up	9.37E-06	0.000769571
CL15987.Contig3_All	1705	4	17.33333333	3.638206043	18.72562581	2.36371478	up	0.000282717	0.011620722
CL1600.Contig2_All	259	13	0.333333333	11.45135963	0.365919106	-4.967850343	down	0.001212515	0.035314562
CL16006.Contig2_All	1533	34	6.333333333	29.27057332	6.841372426	-2.09709333	down	0.000399069	0.015140862
CL16018.Contig1_All	887	5.333333333	25	4.715465735	26.9307992	2.513784869	up	1.69E-05	0.00123601
CL16018.Contig2_All	805	3	18.66666667	2.788292644	19.95717658	2.839453739	up	1.95E-05	0.001393538
CL16020.Contig1_All	838	175	313	154.0825672	337.4370435	1.130914714	up	0.000914065	0.028440703
CL16020.Contig2_All	864	408	868.6666667	359.3979579	936.4039612	1.381548826	up	8.65E-05	0.004605443
CL16021.Contig1_All	1531	102.6666667	958	93.78556906	1026.428632	3.45212356	up	1.10E-16	3.18E-13
CL16021.Contig2_All	977	17	178.6666667	15.0449089	191.32252	3.668659423	up	3.17E-17	1.03E-13
CL16024.Contig2_All	2893	23.66666667	48.66666667	21.22638219	52.56550814	1.308257958	up	0.001894678	0.049218253
CL16029.Contig5_All	2115	430.3333333	1029.666667	374.1923544	1112.957503	1.57254652	up	1.43E-05	0.001080456
CL16029.Contig6_All	2297	925.3333333	2039.666667	805.7140154	2203.908698	1.451724702	up	0.000197759	0.008787808
CL16040.Contig1_All	1192	93.33333333	179	82.49805398	193.7862438	1.232034169	up	0.000447875	0.016595249
CL16047.Contig1_All	1067	28	94.66666667	24.79399271	101.9696372	2.040077115	up	4.79E-06	0.000447848
CL16049.Contig2_All	1263	85.66666667	24.66666667	75.63404431	26.66919744	-1.503861354	down	0.000798994	0.025702314
CL16052.Contig2_All	2018	2.666666667	15.33333333	2.424488523	16.48504069	2.765405119	up	0.000123268	0.006090869
CL16065.Contig2_All	1429	86.33333333	242.3333333	75.93854148	262.196576	1.787744651	up	4.58E-07	6.40E-05
CL16065.Contig4_All	247	17	68.33333333	14.84561769	73.73428393	2.312298458	up	9.83E-08	1.76E-05
CL16093.Contig1_All	1425	29.33333333	3.666666667	26.05236701	3.937930462	-2.725904915	down	2.97E-05	0.001939907
CL16102.Contig3_All	2324	80.33333333	432.6666667	74.24951179	470.1483938	2.662662744	up	3.54E-05	0.002242543
CL16107.Contig3_All	1052	210.6666667	385.3333333	185.2634647	413.652027	1.158839252	up	0.000638923	0.021696889
CL16111.Contig1_All	773	28.33333333	122.3333333	25.22063021	132.2247498	2.390316014	up	5.46E-09	1.50E-06
CL16111.Contig2_All	718	6	50.66666667	5.38908015	54.33888069	3.333873899	up	5.58E-11	2.87E-08
CL16117.Contig1_All	1148	0.666666667	22.66666667	0.619620588	24.76188411	5.320592202	up	7.29E-06	0.000626365
CL16117.Contig2_All	766	1	24.66666667	0.929430881	26.73796885	4.846398484	up	3.76E-10	1.47E-07
CL16129.Contig1_All	607	11.33333333	0	9.814448625	0.001	-13.2606915	down	8.31E-05	0.004468155
CL16129.Contig2_All	613	21	0	17.9350459	0.001	-14.13049382	down	0.00149509	0.041380888
CL16132.Contig1_All	1172	19.66666667	143.3333333	18.22481351	154.2042049	3.080866149	up	8.00E-07	0.000101889
CL16132.Contig2_All	1370	70.66666667	481.6666667	64.60040323	518.8431738	3.005683458	up	3.07E-11	1.70E-08
CL16137.Contig1_All	229	15.33333333	1.333333333	13.33632496	1.439765539	-3.211455366	down	0.00025136	0.010596803
CL16139.Contig1_All	1408	8.333333333	46.66666667	7.466946155	50.83699612	2.767288553	up	9.02E-05	0.004754605
CL16139.Contig2_All	1422	0.333333333	8.666666667	0.309810294	9.376143994	4.919537741	up	9.90E-05	0.005113833
CL16141.Contig1_All	858	65	10.33333333	56.27511318	11.17632606	-2.332051037	down	6.61E-05	0.003714093
CL16141.Contig3_All	2756	209	53	180.2617548	57.47438569	-1.649102294	down	0.000110433	0.005572649
CL16147.Contig1_All	625	12.33333333	59	11.38346339	63.5023054	2.479869408	up	0.000124771	0.006139092
CL16147.Contig2_All	870	165	305	144.7053354	329.538627	1.187329465	up	0.000564925	0.01978582
CL16151.Contig1_All	1507	70.66666667	146.6666667	61.67689198	158.8866914	1.365196316	up	0.000176256	0.008045599
CL16158.Contig3_All	794	32.66666667	70.33333333	28.27872415	75.57388655	1.418170787	up	0.00045628	0.016850699
CL16158.Contig6_All	529	27	57.33333333	23.24215955	61.80792131	1.411047623	up	0.000890869	0.027861558
CL1616.Contig6_All	3318	418	817	373.4623592	879.9713415	1.236493697	up	0.000326694	0.012972959
CL16164.Contig2_All	1252	51.66666667	158	46.11657648	171.0765564	1.89128475	up	2.21E-07	3.52E-05
CL16166.Contig2_All	963	98.66666667	230.6666667	88.48090141	248.431712	1.489411355	up	0.001108528	0.032894939
CL16172.Contig3_All	1532	74.66666667	197	66.47349706	212.7339661	1.67819924	up	0.000215838	0.009416295
CL16174.Contig3_All	823	23.33333333	71.33333333	20.68096596	77.18498762	1.9000167	up	0.000621735	0.021284392
CL16176.Contig1_All	426	1.333333333	11.66666667	1.239241175	12.61884289	3.348050735	up	0.00013097	0.006370028
CL16193.Contig1_All	934	4	15.66666667	3.345659766	16.79044226	2.327277587	up	0.000884056	0.02773244
CL16197.Contig1_All	624	18.33333333	1.333333333	15.860044	1.448229378	-3.453034747	down	0.000656193	0.022130191
CL16204.Contig1_All	1782	247.3333333	489.3333333	218.427151	526.9135449	1.270414069	up	0.00019739	0.008775989
CL16206.Contig1_All	1859	76.33333333	6.666666667	65.13290299	7.236914968	-3.169939804	down	0.00102006	0.030902879
CL16206.Contig2_All	1922	151.3333333	20.66666667	129.8924176	22.38904879	-2.536452075	down	0.000656288	0.022130484
CL16206.Contig4_All	1839	214.6666667	25.33333333	184.6979967	27.098448	-2.768886087	down	0.00012401	0.006112838
CL16206.Contig5_All	1887	99.66666667	444.3333333	89.2498433	476.2436082	2.415778189	up	4.69E-10	1.76E-07
CL16210.Contig1_All	1771	35	218.6666667	31.60973676	232.4885633	2.878718822	up	0.000187685	0.00843517
CL16210.Contig2_All	1785	11.66666667	244.6666667	10.6160964	261.0173479	4.619820413	up	1.57E-06	0.000177294
CL16210.Contig3_All	1908	30	176.3333333	26.95668932	188.3234971	2.804497788	up	1.26E-07	2.16E-05
CL16215.Contig3_All	1063	5	18.66666667	4.578925493	19.99653451	2.126669001	up	0.000484031	0.017606787
CL16245.Contig1_All	2513	340	887.3333333	303.6831644	958.2037784	1.657765572	up	3.01E-05	0.001961294
CL16245.Contig2_All	1763	182.3333333	793.6666667	161.0476326	856.4975479	2.410961663	up	2.31E-11	1.33E-08
CL16245.Contig3_All	2366	14	55	12.85005086	59.24775823	2.204986498	up	2.67E-05	0.001781551
CL16245.Contig4_All	2270	4.666666667	32.33333333	4.297585372	34.85321123	3.019693382	up	6.73E-08	1.28E-05
CL16248.Contig1_All	610	0.333333333	29	0.270051552	30.71136054	6.829393775	up	1.01E-05	0.000816893
CL16248.Contig3_All	1183	246.3333333	81	212.7384187	87.42718321	-1.282926772	down	0.000231712	0.009943359
CL16248.Contig4_All	591	2	28.33333333	1.671356624	30.19895223	4.17540699	up	5.45E-08	1.07E-05
CL16250.Contig2_All	421	27.66666667	61.33333333	24.20832024	66.49180375	1.457673537	up	0.000461725	0.016989402
CL16256.Contig2_All	3188	27.66666667	267.6666667	24.57793499	287.1580822	3.546409555	up	3.61E-07	5.28E-05
CL1626.Contig2_All	471	1.666666667	9.666666667	1.549051469	10.33466791	2.738035045	up	0.001809823	0.047568092
CL1626.Contig6_All	849	6.666666667	22	5.875189427	23.57849034	2.004764077	up	0.000508759	0.018262782
CL16261.Contig1_All	784	10.33333333	0.666666667	8.908092381	0.731838213	-3.605519867	down	0.001354588	0.038460892
CL16276.Contig1_All	2781	43.33333333	125	39.30689331	135.0581497	1.78072645	up	0.000863417	0.027271816
CL16276.Contig2_All	2772	138.3333333	451.3333333	126.2279552	486.3524227	1.945970651	up	6.85E-05	0.003810179
CL16277.Contig1_All	231	38	86.33333333	33.36625364	93.71926809	1.489955977	up	0.000369324	0.014250919
CL1628.Contig1_All	3096	119.3333333	27	103.0069067	28.87874113	-1.834661315	down	3.47E-06	0.000344655
CL1628.Contig10_All	1787	104.3333333	25.66666667	90.04862094	27.41929662	-1.715512619	down	1.91E-05	0.00137005
CL1628.Contig11_All	1922	108.6666667	25.66666667	93.93969693	27.41929662	-1.776543377	down	9.22E-06	0.000760365
CL1628.Contig13_All	1872	104.6666667	23.33333333	90.26762518	24.91266786	-1.857329127	down	5.44E-06	0.000496951
CL1628.Contig14_All	2211	102	31.33333333	87.87210433	33.61749117	-1.386193181	down	0.000391982	0.014929766
CL1628.Contig15_All	2283	170	34	146.5035595	36.60261026	-2.000917276	down	5.07E-06	0.000469336
CL1628.Contig16_All	2346	106	26	91.22610615	27.77675189	-1.715568833	down	4.59E-05	0.002774727
CL1628.Contig17_All	3296	282.6666667	45.66666667	243.9332186	49.00477454	-2.315492013	down	2.06E-07	3.30E-05
CL1628.Contig18_All	1773	106.3333333	25.66666667	91.8250187	27.41929662	-1.743695722	down	1.36E-05	0.001040515
CL1628.Contig2_All	2961	115.6666667	26.66666667	99.73545129	28.51282202	-1.806495571	down	1.41E-05	0.001069175
CL1628.Contig3_All	1638	98	19.33333333	84.55097322	20.59760316	-2.037344893	down	0.000260042	0.010868126
CL1628.Contig4_All	3129	363.6666667	54	314.8401759	57.81948041	-2.444992102	down	1.50E-10	6.68E-08
CL1628.Contig5_All	2949	169	31.66666667	145.9913467	33.83571304	-2.109264162	down	7.38E-07	9.52E-05
CL1628.Contig6_All	3067	126.6666667	28	109.3564193	29.95681948	-1.868081545	down	1.31E-05	0.001005401
CL1628.Contig7_All	3469	121	26.66666667	104.2521233	28.51282202	-1.870394027	down	1.36E-05	0.001035211
CL1628.Contig8_All	3604	143.6666667	30.66666667	123.8245777	32.88142104	-1.912953146	down	3.71E-06	0.00036414
CL16295.Contig1_All	1493	33.33333333	212.6666667	29.92422746	230.4903575	2.94532049	up	8.98E-12	5.96E-09
CL16299.Contig1_All	1320	120.6666667	11	104.3757177	12.0797724	-3.11112094	down	2.81E-06	0.000289723
CL16303.Contig1_All	1293	41	104.3333333	37.16324741	112.6676203	1.600124478	up	0.000635495	0.021608865
CL16307.Contig1_All	1822	823.3333333	302	715.1462382	324.837784	-1.138518833	down	0.001041845	0.031432581
CL16311.Contig2_All	1613	5	19.33333333	4.473884355	20.80158601	2.217093661	up	0.000321999	0.012843198
CL16311.Contig3_All	1743	12.66666667	42.66666667	11.09099952	46.46564581	2.066775072	up	0.001117962	0.033109685
CL16311.Contig6_All	1461	8.333333333	35.66666667	7.46105312	38.43791835	2.365079022	up	3.32E-06	0.000332767
CL16314.Contig1_All	1796	123.3333333	10.33333333	109.571532	11.09888085	-3.303386902	down	3.91E-05	0.002432907
CL16314.Contig2_All	1027	109.3333333	13.66666667	97.20792312	14.93539259	-2.702338748	down	0.000190344	0.008524774
CL16314.Contig3_All	1555	83.33333333	6.333333333	74.33466903	6.80624641	-3.44910394	down	0.000190293	0.008523986
CL16315.Contig1_All	2051	232.6666667	41.66666667	200.6767371	44.68674859	-2.166954403	down	0.00095533	0.029449505
CL16332.Contig3_All	603	13.33333333	38.33333333	12.16514787	41.40886105	1.767185665	up	0.001107373	0.032879625
CL16339.Contig1_All	1027	0	19.33333333	0.001	20.76497937	14.34186482	up	1.12E-10	5.23E-08
CL16359.Contig2_All	594	32.66666667	84.33333333	29.50045407	91.08764494	1.626518221	up	0.000255385	0.010718912
CL1637.Contig10_All	528	2	10.66666667	1.765109194	11.54499646	2.709438391	up	0.001460227	0.040614911
CL1637.Contig5_All	797	2.333333333	11.33333333	2.02092566	12.22478098	2.59672046	up	0.001562964	0.04279934
CL16379.Contig1_All	2683	80.66666667	10.66666667	69.67240241	11.49844534	-2.599148497	down	1.57E-08	3.72E-06
CL16385.Contig2_All	1831	41.33333333	7.666666667	36.18309887	8.186975046	-2.143913569	down	4.51E-05	0.002738501
CL16387.Contig1_All	1118	7.666666667	28	7.031884189	30.0315134	2.094493964	up	0.001051171	0.031672953
CL16397.Contig1_All	1379	4	18.66666667	3.663729698	20.1218015	2.457374501	up	0.000115792	0.005785803
CL1640.Contig4_All	1517	53	9.666666667	45.56617679	10.10952546	-2.172248048	down	0.000325287	0.012932125
CL16404.Contig1_All	578	2	27	1.858861763	29.23465314	3.975188083	up	3.26E-08	6.92E-06
CL16404.Contig2_All	637	2.333333333	31.33333333	2.168672057	33.89595798	3.966229433	up	2.66E-06	0.000277152
CL16419.Contig1_All	1322	5.333333333	35	4.82345339	37.92551003	2.975030252	up	5.13E-08	1.02E-05
CL16421.Contig1_All	1981	12.66666667	0	10.98546089	0.001	-13.42330778	down	3.63E-05	0.002286491
CL16422.Contig1_All	680	216	8.333333333	186.3485629	8.802010114	-4.404026854	down	2.17E-07	3.45E-05
CL16422.Contig2_All	973	2319.333333	91.33333333	2009.077342	97.44542229	-4.36579488	down	5.51E-08	1.08E-05
CL16427.Contig2_All	371	0	7.666666667	0.001	8.213637223	13.00380551	up	7.80E-05	0.004241377
CL16429.Contig1_All	1028	46.33333333	273.6666667	41.56603875	294.6147217	2.825352352	up	1.63E-14	2.72E-11
CL16429.Contig2_All	1460	38.66666667	128	34.2273732	137.3327781	2.004453522	up	1.02E-07	1.80E-05
CL16429.Contig3_All	913	5.666666667	34.66666667	5.036564598	37.27668224	2.887761537	up	1.14E-07	1.98E-05
CL16429.Contig4_All	875	26.33333333	111.3333333	23.617005	120.1716396	2.347198536	up	5.65E-08	1.10E-05
CL16438.Contig1_All	676	1	13	0.929430881	14.01353794	3.914329842	up	0.000256724	0.010759238
CL16440.Contig4_All	1694	19.33333333	45.66666667	17.20768792	49.37190168	1.52063695	up	0.001356853	0.038491093
CL16455.Contig1_All	2233	2454.666667	657	2121.300831	707.1569477	-1.584846881	down	3.48E-05	0.002208643
CL16455.Contig2_All	2078	189.6666667	49.33333333	162.8734498	53.08341903	-1.617418246	down	0.00083627	0.026619455
CL16455.Contig3_All	1592	128.3333333	30.66666667	110.2413583	32.91379576	-1.743901249	down	0.00031207	0.012549668
CL16472.Contig2_All	827	91.33333333	207.3333333	79.83322631	223.7659761	1.486929468	up	2.65E-05	0.001772828
CL16480.Contig1_All	1311	28.66666667	65.66666667	25.67474289	70.98277112	1.467119068	up	0.000260007	0.010868126
CL16480.Contig2_All	2202	217.6666667	370	192.1106255	398.5935956	1.052981215	up	0.001865131	0.048637937
CL16486.Contig3_All	1130	3.333333333	16.66666667	3.058344197	17.972628	2.554978692	up	0.000153924	0.007229515
CL165.Contig11_All	3521	40	10	35.1082882	10.96656803	-1.678699548	down	0.000728685	0.023951355
CL165.Contig2_All	4472	148.3333333	47.66666667	128.8972098	51.42119971	-1.325785859	down	0.000324353	0.012909984
CL16506.Contig3_All	2260	45.66666667	12.33333333	39.63093567	13.20298386	-1.585763015	down	0.000946025	0.029232067
CL16506.Contig4_All	2334	61	15	53.109114	16.05585276	-1.72586017	down	0.000130209	0.006344977
CL16506.Contig5_All	2072	125.6666667	26.66666667	109.0007924	28.54667737	-1.932943882	down	1.03E-06	0.000125791
CL16506.Contig7_All	1922	52	15	45.37203388	16.01078228	-1.502759534	down	0.00114844	0.033824841
CL16519.Contig3_All	1867	32	73	28.79542296	78.5126645	1.447085874	up	0.000204439	0.00900973
CL16523.Contig1_All	1032	12.66666667	47.66666667	11.26721609	51.54075415	2.193582549	up	2.16E-06	0.000232719
CL16523.Contig2_All	1162	3.333333333	20	3.018585455	21.49681758	2.832178548	up	1.44E-05	0.001085136
CL16527.Contig1_All	1108	204.6666667	397	180.9061219	427.5569752	1.240875453	up	0.00026217	0.010941001
CL16527.Contig2_All	1448	308.6666667	581.6666667	272.6210835	625.3346396	1.197731296	up	0.000450741	0.016679766
CL1653.Contig1_All	1183	1.333333333	9.333333333	1.185247347	10.07285619	3.087212753	up	0.001181943	0.034593066
CL16534.Contig1_All	923	35.33333333	135	31.64318738	145.0775968	2.196857919	up	5.65E-09	1.55E-06
CL16534.Contig3_All	1753	39	106.6666667	34.98581822	114.3621296	1.708767253	up	7.86E-05	0.004271213
CL16540.Contig1_All	575	16.66666667	2	14.38216796	2.164620542	-2.732095116	down	0.000692891	0.023121547
CL16545.Contig1_All	2105	294.3333333	79	255.616908	85.40898925	-1.581523442	down	6.61E-06	0.000580345
CL16545.Contig2_All	1861	92.33333333	13.33333333	80.52261225	14.28106221	-2.495290686	down	1.38E-08	3.34E-06
CL16545.Contig3_All	2185	38.33333333	6.333333333	32.89462669	6.773871685	-2.279799377	down	0.000730021	0.023980438
CL16549.Contig16_All	921	54.66666667	105	48.34185621	113.4263306	1.230410809	up	0.000870953	0.027448994
CL1655.Contig3_All	624	5.333333333	19.33333333	4.928494529	20.97044285	2.089138399	up	0.001436205	0.04014706
CL16553.Contig2_All	481	11	0	9.569920728	0.001	-13.22429126	down	0.000426446	0.015946384
CL16559.Contig1_All	1258	10.33333333	32.33333333	9.143698314	35.15283763	1.942791443	up	0.000126429	0.006204031
CL16562.Contig2_All	1104	10.66666667	57.66666667	9.561496263	62.32428895	2.704486212	up	4.89E-09	1.36E-06
CL16573.Contig1_All	1332	510.6666667	35.33333333	442.2492985	37.87627026	-3.545493676	down	2.54E-20	2.04E-16
CL16573.Contig2_All	1401	22742	17.33333333	19688.84859	17.90821377	-10.10254158	down	9.95E-31	1.28E-25
CL16577.Contig5_All	1664	4.333333333	16	3.93378125	17.31675437	2.138179915	up	0.00108585	0.032448729
CL16587.Contig1_All	1848	10	46.33333333	8.941875675	49.87013361	2.479526676	up	3.15E-06	0.000318981
CL16587.Contig3_All	2354	26.66666667	122	24.00288876	130.789614	2.445968031	up	2.97E-10	1.21E-07
CL16587.Contig5_All	2888	19.66666667	79.33333333	17.60241123	84.53493428	2.263774595	up	0.001811318	0.047602493
CL16587.Contig7_All	1745	65.66666667	248	58.02320861	265.7817215	2.195539908	up	8.63E-10	2.96E-07
CL1659.Contig13_All	3408	34.33333333	8.666666667	29.80470098	9.304411333	-1.679553117	down	0.001441282	0.04025387
CL16591.Contig1_All	2526	19	56.33333333	17.08538276	60.69450698	1.828803386	up	0.001521063	0.041943077
CL166.Contig2_All	2105	6.666666667	25.33333333	5.764255254	27.1786445	2.237267377	up	8.42E-05	0.004512063
CL166.Contig3_All	1919	2	16.33333333	1.765109194	17.56036775	3.314493719	up	1.27E-05	0.000981476
CL16600.Contig4_All	2686	31.33333333	123.3333333	29.06522727	132.5556681	2.189232267	up	0.000155339	0.007281311
CL16604.Contig2_All	759	0.333333333	23	0.309810294	24.68047957	6.315841538	up	4.42E-11	2.34E-08
CL16620.Contig1_All	1802	2.666666667	16.33333333	2.410253437	17.56036775	2.8650663	up	5.71E-05	0.003287148
CL16620.Contig2_All	2009	13.33333333	32	12.02279701	34.33811426	1.514038246	up	0.001449211	0.04038508
CL16628.Contig2_All	2478	1424.333333	348	1240.866269	374.6983304	-1.727546187	down	2.05E-06	0.000222069
CL16635.Contig1_All	1907	11.33333333	55.33333333	9.999504746	59.26770979	2.567317762	up	2.77E-08	6.01E-06
CL16635.Contig2_All	1675	41.33333333	136.3333333	35.60095284	145.9729145	2.03571294	up	8.45E-08	1.55E-05
CL16635.Contig4_All	1374	10.66666667	49.33333333	9.484925297	52.89911515	2.479535274	up	1.34E-07	2.28E-05
CL16653.Contig1_All	2238	1586	394.3333333	1370.668484	424.5128192	-1.690999651	down	3.57E-06	0.000353222
CL16653.Contig2_All	1479	707	214.3333333	607.3676472	231.7456718	-1.390027667	down	0.001089588	0.032510785
CL16655.Contig1_All	1017	27	286.3333333	25.0946338	306.746651	3.611596794	up	4.62E-07	6.45E-05
CL16655.Contig2_All	1036	14.33333333	119	13.32184263	127.1852906	3.255066277	up	2.33E-08	5.21E-06
CL16658.Contig1_All	2442	38	247	33.61020163	265.5326903	2.981918383	up	2.28E-15	4.80E-12
CL16658.Contig2_All	2081	44.66666667	244.6666667	39.3126185	263.4524355	2.744478151	up	1.59E-13	1.89E-10
CL1666.Contig3_All	1155	50.33333333	12.33333333	44.24953749	13.27619715	-1.736820417	down	0.000254198	0.010681321
CL16678.Contig2_All	516	20.33333333	3.333333333	17.46072269	3.515725743	-2.312218836	down	0.000854127	0.027048353
CL16679.Contig1_All	1953	31.33333333	92.33333333	27.9824042	99.23955659	1.826395367	up	2.54E-06	0.00026633
CL16679.Contig2_All	1883	88.66666667	403.6666667	80.15013944	434.5251578	2.438662772	up	5.08E-12	3.69E-09
CL16685.Contig1_All	1712	20.66666667	75.66666667	18.70511216	81.74091441	2.127625766	up	1.53E-06	0.000174984
CL167.Contig43_All	1570	6.333333333	24	5.803931582	26.02157768	2.164606017	up	0.000114348	0.00573407
CL1671.Contig11_All	1894	64.66666667	14	55.84897317	15.12970357	-1.884147034	down	0.000325328	0.012932125
CL1671.Contig14_All	2226	82	19	70.49882608	20.46804163	-1.784226162	down	0.001464567	0.040717959
CL1671.Contig15_All	1931	94.33333333	20	81.63145346	21.40117403	-1.931435202	down	0.000337772	0.013328266
CL1671.Contig18_All	3349	105	204.3333333	93.79594202	220.6652619	1.23426212	up	0.000322003	0.012843198
CL1671.Contig6_All	2550	83.66666667	14	72.27514143	15.17329342	-2.251965265	down	2.59E-07	4.00E-05
CL1671.Contig7_All	2259	186.6666667	39	161.2769244	42.09435812	-1.937841243	down	4.05E-05	0.002502273
CL1671.Contig8_All	1991	181.6666667	45.33333333	156.9390003	48.72476448	-1.687476799	down	0.001621918	0.043948471
CL1671.Contig9_All	3351	139.6666667	38.33333333	121.148426	41.40335847	-1.548955958	down	3.85E-05	0.002399302
CL16721.Contig2_All	3551	68.33333333	17	58.78322552	18.22470522	-1.689509044	down	0.000206722	0.009094777
CL16740.Contig2_All	285	7.333333333	0	6.358352186	0.001	-12.63443721	down	0.001241575	0.03601369
CL16742.Contig1_All	1650	28.66666667	64	25.07491775	68.78879974	1.455928715	up	0.000376655	0.01447718
CL16754.Contig3_All	1906	6.333333333	33.66666667	5.681708841	36.67279967	2.690313601	up	6.81E-05	0.003793271
CL16754.Contig4_All	2255	7.333333333	26.66666667	6.440816187	28.85751891	2.163631841	up	9.00E-05	0.004748877
CL16764.Contig1_All	2231	55.66666667	14.33333333	48.24835088	15.35490864	-1.651779703	down	0.000491735	0.017821294
CL16764.Contig2_All	1373	67	254.3333333	58.7372441	273.2420257	2.217831911	up	7.29E-10	2.58E-07
CL16766.Contig7_All	3465	317.3333333	543	281.0497459	582.8918352	1.052402683	up	0.001806108	0.047509412
CL16770.Contig1_All	934	22	132.6666667	19.68911679	142.7188753	2.85770585	up	6.91E-13	6.79E-10
CL16779.Contig1_All	985	74.33333333	182	65.76805087	196.5917735	1.579744133	up	8.83E-06	0.000734336
CL16779.Contig3_All	2035	33.33333333	78.66666667	29.29543465	84.50666623	1.528389296	up	0.000106066	0.005405441
CL1678.Contig16_All	432	140	7	120.9443192	7.542316543	-4.003191497	down	5.64E-11	2.89E-08
CL1678.Contig2_All	2152	33.66666667	8.333333333	29.34411536	9.051063452	-1.696911999	down	0.001306935	0.037460405
CL1678.Contig21_All	311	55	3.333333333	47.66554252	3.604386081	-3.725121259	down	1.24E-06	0.000146854
CL1678.Contig23_All	1352	21	4	18.33852635	4.331992374	-2.081775103	down	0.001571708	0.042992881
CL1678.Contig7_All	3683	218.6666667	22.33333333	189.6624763	23.81639117	-2.993407551	down	1.65E-09	5.25E-07
CL16781.Contig1_All	1736	20.33333333	80.66666667	18.50918256	87.10464399	2.234508457	up	2.59E-07	4.00E-05
CL16781.Contig2_All	1672	28.33333333	190.3333333	26.15765841	205.9054368	2.97667662	up	2.87E-11	1.60E-08
CL168.Contig1_All	1116	4	36	3.689253353	38.9303751	3.399495473	up	1.79E-09	5.60E-07
CL168.Contig2_All	1042	4	36.33333333	3.541506956	39.00089972	3.461072125	up	1.50E-09	4.86E-07
CL168.Contig3_All	978	3.333333333	40.33333333	2.870839058	43.59887311	3.924746487	up	2.44E-11	1.39E-08
CL16811.Contig1_All	1166	0.666666667	7.666666667	0.619620588	8.126457514	3.713169604	up	0.001495512	0.041380888
CL16813.Contig3_All	1053	63.66666667	158.6666667	56.21589166	170.59	1.60148315	up	8.28E-06	0.000697578
CL16813.Contig4_All	1088	15.66666667	39.66666667	14.07219284	43.10191185	1.614904705	up	0.001532103	0.042188901
CL1684.Contig4_All	1563	197.6666667	53.66666667	169.7547235	57.45927386	-1.562840052	down	0.001665323	0.044737622
CL16840.Contig1_All	4515	106.6666667	31	93.58282779	33.46253813	-1.483696946	down	0.000163337	0.007582743
CL16840.Contig6_All	2746	188.6666667	47.66666667	164.1896415	51.22843199	-1.680346473	down	4.98E-06	0.000463722
CL16845.Contig1_All	1884	83	177	74.66738913	190.9464059	1.354617574	up	0.000468334	0.017162398
CL16846.Contig1_All	2680	245.6666667	81	214.0119876	86.98388152	-1.298871616	down	0.000238239	0.010155496
CL16846.Contig2_All	1871	114.3333333	17.66666667	99.81264912	18.83275708	-2.405978435	down	5.16E-05	0.003034701
CL16853.Contig1_All	1512	30.33333333	5.333333333	26.19546261	5.711240381	-2.197440927	down	0.000163505	0.007589166
CL16854.Contig1_All	346	8.333333333	42.33333333	7.037942049	45.41583551	2.689969881	up	1.45E-07	2.45E-05
CL16855.Contig1_All	697	0.666666667	11.33333333	0.619620588	12.15304831	4.293789336	up	2.17E-05	0.001510441
CL16858.Contig2_All	1417	17.66666667	48	15.16140343	51.64344353	1.768181897	up	0.001666945	0.044771812
CL16859.Contig2_All	6011	172.6666667	59	150.1267033	63.37153583	-1.244273729	down	0.000601391	0.02076537
CL16872.Contig2_All	980	197.3333333	341.3333333	173.4880597	367.0028875	1.080955041	up	0.00145257	0.040445794
CL16885.Contig2_All	1298	6	24.33333333	5.465651116	26.20171227	2.261195817	up	0.000689635	0.023039876
CL16890.Contig35_All	2493	77	18.33333333	66.55359144	19.77831265	-1.75059717	down	3.71E-05	0.002326574
CL16890.Contig48_All	3065	85	22.33333333	73.23067588	24.02735723	-1.607770136	down	9.06E-05	0.004770207
CL16890.Contig60_All	2472	101.3333333	33.33333333	87.85621192	35.99455841	-1.287365477	down	0.000901573	0.02813395
CL16890.Contig61_All	2701	78.66666667	25.66666667	67.95489651	27.62751139	-1.298471894	down	0.001417974	0.039754419
CL16890.Contig63_All	2558	512	186	444.9428906	200.4705197	-1.150230079	down	0.000780302	0.025218063
CL16903.Contig1_All	1334	43	101.6666667	37.85437308	110.0794617	1.54001344	up	8.25E-05	0.004447321
CL16903.Contig2_All	1368	120.3333333	222	105.3401771	238.9019374	1.181362764	up	0.000654223	0.022089919
CL16908.Contig2_All	826	12.66666667	50.66666667	11.50576854	54.70875912	2.24941448	up	0.000186367	0.008383257
CL1692.Contig1_All	2353	357.6666667	697.6666667	313.6198706	748.3529497	1.254701887	up	0.000288165	0.011804925
CL1692.Contig3_All	1027	821.6666667	2523.333333	718.8904949	2712.015474	1.915521476	up	1.59E-06	0.000179643
CL16932.Contig1_All	2492	16.33333333	69	14.950494	74.7589753	2.322053639	up	4.14E-05	0.002551949
CL16934.Contig5_All	4094	275.6666667	101.6666667	238.5350517	109.5066611	-1.12318265	down	0.001131794	0.033436938
CL16939.Contig1_All	1664	1621	12	1394.412531	12.94688469	-6.750908635	down	9.21E-07	0.000114821
CL16939.Contig2_All	1569	2022.333333	21.66666667	1737.820393	23.12666218	-6.231578114	down	6.14E-08	1.18E-05
CL16939.Contig3_All	822	105.3333333	0.666666667	90.10136951	0.712159245	-6.983205347	down	0.000272866	0.011279071
CL1697.Contig1_All	2049	3.333333333	22.66666667	2.975880196	24.42565106	3.037008665	up	2.22E-06	0.000237689
CL1697.Contig2_All	2101	4.666666667	24	4.243591544	25.76130922	2.601848209	up	1.09E-05	0.000869945
CL1697.Contig4_All	1882	3	20.66666667	2.788292644	22.45104696	3.009328832	up	8.08E-05	0.004372174
CL1697.Contig6_All	2017	5.333333333	29.66666667	4.809218304	31.90469878	2.729894593	up	1.09E-06	0.000132082
CL16971.Contig3_All	513	15.66666667	44.33333333	13.7850421	47.72117008	1.791525744	up	8.53E-05	0.004556311
CL16972.Contig1_All	1465	0.666666667	11.66666667	0.619620588	12.46268181	4.330085661	up	1.55E-05	0.001151739
CL16972.Contig3_All	1609	16.66666667	52.33333333	14.62711095	56.32040538	1.945012873	up	1.21E-05	0.000945728
CL16994.Contig3_All	1451	27.66666667	55.33333333	24.38993235	59.28463747	1.281372549	up	0.00185849	0.048523967
CL1700.Contig2_All	1222	3.333333333	23.33333333	3.018585455	25.11813134	3.05678459	up	1.40E-06	0.000161557
CL17000.Contig1_All	838	65.66666667	215.6666667	58.60045661	233.1784542	1.992450677	up	2.44E-08	5.40E-06
CL17000.Contig2_All	884	818.3333333	2492.333333	727.2368268	2697.473818	1.891111793	up	1.87E-06	0.00020504
CL17000.Contig3_All	1258	128.6666667	262	114.1289963	282.3807735	1.306976486	up	0.000132912	0.006444757
CL17010.Contig2_All	844	7.333333333	68	6.469286359	73.79770009	3.511897376	up	5.13E-08	1.02E-05
CL17023.Contig2_All	1389	38.33333333	203.3333333	34.88110975	220.1587135	2.658026099	up	9.83E-09	2.51E-06
CL17036.Contig1_All	970	17	61.33333333	14.979129	65.53897029	2.129399269	up	0.000952744	0.029395307
CL17036.Contig2_All	950	21	93.66666667	18.27079494	99.48060656	2.444875899	up	0.001042407	0.031438435
[truncated: 7,591 more rows]
