# Supplementary material for: Bark tissue transcriptome analyses of inverted Populus yunnanensis cuttings reveal the crucial role of plant hormones in response to inversion
Source: PeerJ. 2019 Oct 1;7:e7740. doi: 10.7717/peerj.7740 (PMC6777492; doi:10.7717/peerj.7740)
Supplement: File S1 [file peerj-07-7740-s010.zip › DEGs detection/DEGs of pair BU vs CI.xls]

GeneID	length	ReadsMeanBU	ReadsMeanCI	baseMeanBU	baseMeanCI	log2FlodChange(CI/BU)	Up-Down-Regulation(CI/BU)	P-value	FDR
CL10.Contig4_All	1385	153	405.6666667	146.7971772	414.4558837	1.497394318	up	0.001080779	0.041786251
CL10.Contig6_All	1407	205.6666667	725.3333333	198.6328827	740.229994	1.897869121	up	0.000690366	0.030277744
CL10027.Contig1_All	1543	46.33333333	11	42.69918574	11.17994981	-1.933294846	down	0.000246295	0.01443344
CL10044.Contig2_All	635	28	119.3333333	26.85534846	122.1371778	2.185221068	up	1.25E-05	0.00165074
CL10044.Contig4_All	632	98.33333333	401.3333333	94.96872349	414.1717454	2.12470477	up	0.00045379	0.022591291
CL10048.Contig1_All	1375	86.66666667	7.333333333	80.42981733	7.66105008	-3.392116386	down	1.01E-11	1.59E-08
CL10048.Contig2_All	1456	666.3333333	48.33333333	625.1230801	48.23205095	-3.696076206	down	1.15E-17	7.12E-14
CL10048.Contig3_All	1379	714.6666667	18.33333333	666.8676429	18.57702776	-5.165808849	down	1.41E-17	8.29E-14
CL10052.Contig4_All	2705	36	93.33333333	34.14584529	95.56972715	1.484843651	up	0.000443813	0.022283288
CL10061.Contig2_All	1260	52.33333333	147.3333333	50.22309145	149.7333353	1.575972705	up	8.99E-05	0.006942174
CL10080.Contig1_All	2218	22	86.66666667	21.32089721	89.27505301	2.065988936	up	0.000185019	0.011723169
CL10080.Contig2_All	607	3.666666667	22.66666667	3.62159628	23.47147923	2.696211132	up	0.000129959	0.009078842
CL1011.Contig5_All	2895	292	113.3333333	270.7330695	113.2163772	-1.257788455	down	0.00106902	0.04142838
CL1011.Contig6_All	2918	501.3333333	167.3333333	466.0810681	170.8427458	-1.447911922	down	0.000145166	0.009865781
CL10118.Contig2_All	920	89	0	82.36700954	0.001	-16.32977899	down	4.40E-10	3.94E-07
CL10125.Contig1_All	669	5	40.33333333	4.907452843	40.17618055	3.033294108	up	2.23E-06	0.000435701
CL1013.Contig5_All	3732	1844.333333	630.6666667	1716.322202	634.4664844	-1.435704552	down	0.000796949	0.033717715
CL10138.Contig3_All	3925	1831.333333	596	1699.739158	605.1126065	-1.490037821	down	0.000428971	0.021721038
CL10139.Contig1_All	2203	31	151.6666667	30.56451018	153.3556495	2.326951963	up	1.63E-06	0.000341426
CL10139.Contig2_All	2276	13	65.33333333	12.63767541	65.61801657	2.37636087	up	3.93E-07	0.000109144
CL10139.Contig3_All	2172	19	76.66666667	18.57992822	77.34368156	2.05753851	up	3.47E-05	0.003530198
CL10139.Contig4_All	2310	17.33333333	91	17.07637384	92.67184911	2.440129506	up	2.56E-06	0.000485481
CL10139.Contig6_All	1738	8.666666667	45	8.294981979	44.85744488	2.435036694	up	2.40E-06	0.000464041
CL10142.Contig1_All	701	70.33333333	9.333333333	65.9959914	9.466963957	-2.801404663	down	1.85E-08	8.95E-06
CL10142.Contig2_All	1903	354.6666667	59	330.3793756	59.74253486	-2.46729327	down	7.54E-10	6.21E-07
CL10142.Contig3_All	2165	71.66666667	11.66666667	66.8937566	11.93773766	-2.486342111	down	2.09E-07	6.39E-05
CL10142.Contig4_All	1625	218.3333333	69.33333333	202.1728875	70.12988506	-1.527488268	down	8.18E-05	0.006482995
CL10142.Contig6_All	2187	389	49.66666667	361.6552495	50.21507632	-2.848422611	down	3.09E-12	5.83E-09
CL10142.Contig7_All	1821	126.6666667	18.66666667	118.102837	18.61494793	-2.665510135	down	1.51E-07	4.92E-05
CL10142.Contig8_All	1966	116.6666667	419.3333333	111.5991996	425.8293197	1.931948607	up	1.17E-05	0.001568666
CL10142.Contig9_All	1037	16	1.333333333	14.89774044	1.326760673	-3.489113472	down	7.48E-05	0.0060598
CL10143.Contig10_All	2006	18.33333333	67.33333333	18.00327804	67.4953985	1.906529533	up	0.000358665	0.019026883
CL10143.Contig12_All	1948	50.33333333	193.6666667	49.06135152	197.1933671	2.006952143	up	7.43E-05	0.006035977
CL10143.Contig14_All	1782	21	74	20.67099618	74.81294708	1.855680047	up	0.000842784	0.035081442
CL10143.Contig8_All	1136	33.33333333	139	32.71055339	142.9355202	2.127536406	up	0.001141283	0.043371215
CL10143.Contig9_All	1826	18.66666667	71.33333333	18.33525646	72.09893114	1.975357426	up	0.000373625	0.019608432
CL10145.Contig1_All	1479	144	544.6666667	139.8070197	552.5853194	1.982760435	up	0.000224037	0.013485456
CL10174.Contig2_All	2086	512	5992.666667	508.2151029	6155.230854	3.598301812	up	1.01E-07	3.57E-05
CL10181.Contig1_All	1464	4	22	3.770263028	22.76501018	2.594081025	up	0.001311144	0.047937656
CL10181.Contig10_All	1420	8.666666667	59.66666667	8.291789563	61.52319715	2.891375069	up	9.65E-06	0.001341176
CL10181.Contig2_All	1016	17	107	16.64519799	109.9842591	2.724119124	up	4.42E-06	0.000744525
CL10181.Contig3_All	1341	3	28.33333333	2.987805796	29.08041422	3.282889536	up	4.24E-07	0.000115724
CL10181.Contig5_All	1155	3	23	2.942556256	23.6835519	3.008743561	up	9.46E-06	0.001320889
CL10181.Contig6_All	1631	3.333333333	28.66666667	3.232477555	29.50329569	3.190163863	up	4.29E-05	0.004127782
CL10181.Contig7_All	1135	6	40.33333333	5.846247805	41.40253253	2.824136131	up	5.61E-05	0.004991748
CL10181.Contig8_All	1310	2.666666667	31	2.610577834	31.92823732	3.612391829	up	1.50E-05	0.001887865
CL10188.Contig4_All	2537	479.6666667	151.3333333	447.968319	158.624512	-1.497780981	down	6.19E-05	0.005340712
CL10188.Contig9_All	1135	51	16.33333333	47.97223456	16.89394759	-1.505693162	down	0.001318022	0.048133432
CL10189.Contig2_All	1471	26.66666667	4.333333333	24.61550343	4.509490156	-2.448531009	down	0.000663891	0.02951092
CL10195.Contig1_All	3692	154.3333333	43.33333333	143.5176386	43.5129133	-1.721712541	down	2.25E-05	0.002562167
CL10195.Contig5_All	3511	33.33333333	8.333333333	30.69324608	8.196475013	-1.904845731	down	0.001066476	0.041374184
CL10195.Contig7_All	3614	176.6666667	60	163.8142301	60.74540947	-1.431213392	down	0.000253656	0.014731573
CL10199.Contig2_All	1317	84	188.6666667	79.86671316	191.2735134	1.259970863	up	0.001104953	0.042411232
CL10206.Contig5_All	1823	23	66.33333333	21.59547654	67.89856197	1.652651867	up	0.000276227	0.015713866
CL10206.Contig6_All	1974	13.66666667	58.66666667	12.92862407	60.34437236	2.222650489	up	4.49E-06	0.000753805
CL10209.Contig1_All	1155	53	136.3333333	50.85776083	138.181289	1.442022425	up	0.000461058	0.022867506
CL10209.Contig2_All	1085	7	39.33333333	6.803318364	40.10456308	2.559455888	up	2.44E-06	0.00047053
CL10209.Contig4_All	1129	58.33333333	172	55.55683433	172.9961959	1.638704013	up	2.99E-05	0.003161559
CL10216.Contig1_All	2523	21	99.33333333	19.96153101	98.16262149	2.297951401	up	1.14E-07	3.91E-05
CL10216.Contig2_All	2638	29.66666667	131.3333333	28.31596681	130.5547688	2.204967462	up	1.29E-07	4.30E-05
CL10216.Contig3_All	2535	26.66666667	144.6666667	25.38849373	143.3952712	2.49775074	up	2.48E-09	1.65E-06
CL10216.Contig4_All	3274	23.66666667	112.6666667	22.62924915	112.0296405	2.307619866	up	5.97E-08	2.34E-05
CL10216.Contig6_All	4741	32.33333333	146.3333333	30.52744142	144.7342693	2.24522797	up	3.59E-05	0.00362183
CL10229.Contig5_All	1203	18	52	16.64915899	52.44756072	1.655426372	up	0.000525255	0.02502993
CL10233.Contig1_All	1683	9	61.66666667	8.701497399	62.78101752	2.850992818	up	1.19E-08	6.20E-06
CL10233.Contig2_All	1623	34	210.6666667	33.54912356	215.7561167	2.685054478	up	4.11E-05	0.004000382
CL10236.Contig1_All	915	67.66666667	15.33333333	62.51961067	15.2971474	-2.031046149	down	0.001185513	0.04458922
CL10239.Contig1_All	290	4.333333333	34.66666667	4.045101147	34.21714286	3.080471617	up	4.23E-06	0.000722142
CL10239.Contig7_All	243	2	14.33333333	1.889480688	14.34379392	2.924364988	up	0.000346434	0.018534349
CL10256.Contig5_All	647	12.66666667	52.33333333	12.1763332	53.96114248	2.147841151	up	0.000163662	0.010752716
CL1027.Contig6_All	1191	3	17.66666667	2.987805796	17.8284157	2.577020222	up	0.000252671	0.014688933
CL10271.Contig1_All	1137	14.66666667	88	14.30307345	90.10868119	2.655340917	up	1.76E-08	8.60E-06
CL10271.Contig2_All	1865	98.33333333	587.6666667	94.75117413	604.956144	2.674614833	up	1.34E-07	4.42E-05
CL10280.Contig1_All	1911	55.33333333	131	52.84977983	132.0750455	1.32138854	up	0.000797793	0.033735224
CL10288.Contig2_All	1953	23	2.666666667	21.37010775	2.653521347	-3.009614122	down	2.55E-05	0.002810316
CL103.Contig13_All	1475	44.66666667	11.33333333	42.08433688	11.30404739	-1.896443966	down	0.000237344	0.014045009
CL103.Contig4_All	1594	7.666666667	28	7.464082791	28.86101028	1.951084909	up	0.001377924	0.049572737
CL1030.Contig27_All	1740	196.6666667	75	183.9304514	75.83781546	-1.278171039	down	0.001013592	0.039874483
CL10318.Contig5_All	2533	39.66666667	11.66666667	36.86508748	12.15587772	-1.600601113	down	0.001278457	0.047083085
CL10325.Contig1_All	1094	193.3333333	813.6666667	187.506924	826.6629151	2.140355297	up	0.000785605	0.033332616
CL10325.Contig2_All	877	124	638.6666667	121.4055632	646.0973034	2.411916922	up	0.000379148	0.019822942
CL10340.Contig3_All	1682	178	20.66666667	164.227899	20.8663177	-2.976451298	down	3.27E-05	0.003384211
CL10347.Contig2_All	4357	102.6666667	36.66666667	96.05034831	36.8021083	-1.384002429	down	0.000973213	0.038737078
CL10359.Contig2_All	2168	11	66	10.75370065	66.72590712	2.633413797	up	3.91E-08	1.65E-05
CL10364.Contig1_All	1277	65.33333333	21	60.42608073	21.49636577	-1.491078597	down	0.00076241	0.032609591
CL10392.Contig2_All	1942	34.66666667	8.333333333	32.58210665	8.082817093	-2.011149781	down	0.000401536	0.020686638
CL10398.Contig1_All	1036	27	6.333333333	25.32918838	6.601369937	-1.939963497	down	0.000876744	0.036043896
CL10399.Contig5_All	3722	12.33333333	44.66666667	11.66335662	44.23841713	1.923316722	up	9.47E-05	0.007164281
CL10408.Contig1_All	1959	181.6666667	42.33333333	168.4742905	42.66952868	-1.98125037	down	9.74E-07	0.000225375
CL10408.Contig4_All	1633	38	6.333333333	35.29018852	6.276903216	-2.491142268	down	1.23E-05	0.001629393
CL10419.Contig3_All	2001	4.666666667	42.66666667	4.506443355	43.43153939	3.268681927	up	1.23E-08	6.38E-06
CL10426.Contig1_All	1137	2.666666667	14.66666667	2.625661014	14.82716998	2.497490687	up	0.000947601	0.038089545
CL10431.Contig2_All	2250	4.666666667	22	4.308048502	22.42039421	2.379705248	up	0.000285736	0.016116949
CL10437.Contig1_All	1838	8.333333333	30.33333333	8.215346297	30.62420049	1.898278885	up	0.001199544	0.044942869
CL10438.Contig1_All	1492	49.33333333	12.66666667	45.94340559	12.93876774	-1.828157577	down	0.000186304	0.011780943
CL10438.Contig2_All	1828	77.66666667	25.33333333	72.27506254	26.37431019	-1.454364591	down	0.000593886	0.027282585
CL10451.Contig3_All	457	14	0.333333333	12.91456826	0.311068078	-5.375625254	down	1.69E-05	0.002051269
CL10467.Contig2_All	1368	72	2	65.9219642	2.242193991	-4.877776221	down	3.44E-05	0.003511653
CL10475.Contig4_All	2440	59	18.66666667	54.80241655	19.37020803	-1.500400063	down	0.000824713	0.034519926
CL10476.Contig1_All	590	139.6666667	20.33333333	128.7774761	20.70740836	-2.636661372	down	2.81E-07	8.22E-05
CL10476.Contig2_All	569	76.66666667	12.33333333	70.8887224	12.42422212	-2.512400601	down	1.26E-07	4.22E-05
CL10476.Contig3_All	1422	205.6666667	52.66666667	191.4540262	53.52797076	-1.838633133	down	0.000385051	0.020037496
CL10476.Contig4_All	1460	589	58.66666667	546.067857	59.60746382	-3.195515342	down	3.26E-08	1.43E-05
CL10487.Contig2_All	209	100	33	92.83357406	34.02929288	-1.44786949	down	0.000409815	0.020996431
CL105.Contig1_All	5830	821.3333333	255.6666667	762.9144482	255.156418	-1.580139355	down	0.000103186	0.007652715
CL105.Contig2_All	5508	935.6666667	296.6666667	870.8250489	295.3681404	-1.559868687	down	0.000115462	0.00832377
CL105.Contig5_All	5519	233	77.33333333	216.4892863	76.31964582	-1.504169249	down	0.000145326	0.009872085
CL105.Contig6_All	5551	377.3333333	120.3333333	350.5911225	119.3986573	-1.554002852	down	6.87E-05	0.005735908
CL10500.Contig1_All	2917	9	36.33333333	8.701497399	36.59921141	2.07247697	up	8.14E-05	0.006460253
CL10500.Contig10_All	1735	7	36	6.87234943	35.95085862	2.387150929	up	0.000936186	0.037786953
CL10500.Contig11_All	2473	1.666666667	17.66666667	1.602751806	17.49113099	3.448000639	up	1.48E-05	0.001867422
CL10500.Contig2_All	2696	5.333333333	41	5.182290962	41.08248493	2.986861524	up	2.13E-05	0.002460686
CL10500.Contig4_All	1977	8	65	7.925424999	65.21712887	3.040690723	up	9.69E-10	7.64E-07
CL10500.Contig5_All	1849	1.333333333	18	1.285856564	17.93785076	3.802205417	up	8.46E-06	0.001214416
CL10500.Contig6_All	2578	1.666666667	18.66666667	1.602751806	18.49949232	3.528862741	up	7.25E-06	0.001080214
CL10500.Contig7_All	2072	5.666666667	42.33333333	5.442045901	41.92713342	2.945663165	up	7.27E-06	0.001082941
CL10500.Contig8_All	2479	1.666666667	20	1.602751806	19.68327004	3.618346981	up	2.93E-05	0.003110716
CL10500.Contig9_All	2886	5.666666667	23.66666667	5.453936664	23.51746071	2.108362443	up	0.000455452	0.022656149
CL10512.Contig1_All	2973	410.6666667	23	377.9232236	23.17760141	-4.027289997	down	0.000196816	0.01225864
CL10514.Contig1_All	1397	54.66666667	16	50.77878342	15.96511563	-1.669302829	down	0.000482119	0.023606355
CL10517.Contig1_All	1660	112.3333333	39.66666667	104.8380147	39.87117986	-1.394743736	down	0.00074496	0.032074574
CL10528.Contig1_All	2778	113.3333333	301	106.6237812	303.692385	1.510081483	up	9.20E-05	0.007041335
CL10528.Contig2_All	872	6.666666667	27.66666667	6.30861738	27.34742852	2.116009424	up	0.000235682	0.013987951
CL10528.Contig3_All	916	139	535	132.4900968	542.9481447	2.03492989	up	2.46E-07	7.38E-05
CL10535.Contig1_All	576	2.666666667	29.33333333	2.613770251	29.08240815	3.475942496	up	1.18E-07	4.00E-05
CL1054.Contig3_All	2028	196.3333333	53	182.428693	54.09932192	-1.753650243	down	9.13E-06	0.00128873
CL1054.Contig4_All	2114	336.3333333	94.66666667	312.4877415	96.45467413	-1.695876539	down	3.25E-05	0.003368128
CL10551.Contig2_All	1140	94.66666667	17.66666667	87.80586302	17.88706576	-2.295400532	down	0.00080729	0.034007246
CL10556.Contig2_All	3161	17.33333333	63	16.43362623	63.41854626	1.948253948	up	2.36E-05	0.002661129
CL10563.Contig2_All	1234	233.3333333	37.66666667	217.1637834	37.99928466	-2.514739358	down	8.30E-05	0.0065589
CL10581.Contig1_All	2043	100.3333333	16	92.8871147	16.06959777	-2.531144662	down	2.49E-08	1.15E-05
CL10581.Contig3_All	344	27	2.666666667	24.76185667	2.5856955	-3.2594952	down	6.33E-05	0.005415639
CL10589.Contig1_All	376	2123.666667	13226.33333	2057.403134	13724.48122	2.737855204	up	4.53E-05	0.004280292
CL10589.Contig2_All	838	2939.333333	15450.33333	2829.312181	15802.78316	2.481655391	up	0.000353393	0.018820652
CL1059.Contig7_All	883	31.66666667	8.333333333	29.27061354	8.225800045	-1.831225078	down	0.001150138	0.043628767
CL10593.Contig1_All	1557	63.66666667	163.6666667	60.18511895	164.9537241	1.454582627	up	0.000216673	0.013151853
CL1060.Contig1_All	1070	16	2	14.67237164	2.099211039	-2.80518297	down	0.000386823	0.020107281
CL1060.Contig2_All	2686	90	6	83.46214223	6.161981423	-3.759655713	down	1.71E-06	0.00035479
CL1061.Contig8_All	322	0	6.333333333	0.001	6.344729064	12.63134284	up	0.000907639	0.036959328
CL10621.Contig10_All	4549	14.66666667	53.33333333	14.20706844	54.51856119	1.940138596	up	4.36E-05	0.004174703
CL10621.Contig13_All	4391	11	42.66666667	10.71164353	42.58097294	1.99102906	up	5.79E-05	0.005107266
CL10621.Contig4_All	4330	14.33333333	51.66666667	14.01634456	52.07599805	1.893508438	up	5.47E-05	0.004902872
CL10621.Contig9_All	5412	25	84.33333333	24.54364905	84.83917426	1.78938082	up	0.00069331	0.030375265
CL10622.Contig1_All	1655	16	93.66666667	15.03029664	96.67271162	2.685235226	up	2.20E-05	0.002527226
CL1063.Contig1_All	1882	71.66666667	5	66.85257838	5.003305874	-3.740029645	down	7.10E-12	1.17E-08
CL1063.Contig12_All	2963	113.3333333	0	105.9957936	0.001	-16.69364749	down	8.40E-19	6.64E-15
CL1063.Contig15_All	2354	42.33333333	2.333333333	39.34949394	2.417610375	-4.02469142	down	4.98E-10	4.37E-07
CL1063.Contig16_All	2567	49.33333333	12.33333333	45.76240743	12.43704011	-1.87951977	down	0.00014598	0.009902487
CL1063.Contig22_All	3064	29.33333333	0	27.37284175	0.001	-14.7404576	down	1.55E-07	5.01E-05
CL1063.Contig24_All	2757	544.6666667	134.3333333	503.0221838	134.7951845	-1.899853068	down	0.000527194	0.025093943
CL1063.Contig3_All	1315	42.33333333	0	39.829519	0.001	-15.28155044	down	1.87E-14	6.06E-11
CL1064.Contig11_All	1040	42.33333333	124.6666667	40.04156241	128.991397	1.687704675	up	0.001121538	0.042885012
CL1064.Contig14_All	3313	650	205.3333333	603.8413486	204.3191587	-1.563345061	down	0.000221386	0.01337371
CL10644.Contig2_All	1023	42.33333333	107.6666667	40.2454632	108.120724	1.425745013	up	0.000437691	0.02207678
CL10646.Contig1_All	1134	13	81.33333333	12.34239664	81.74441988	2.727497688	up	5.79E-09	3.38E-06
CL10646.Contig2_All	1760	49.66666667	142.6666667	46.65214032	143.6020922	1.622061592	up	5.72E-05	0.005066575
CL10646.Contig3_All	1980	9.666666667	40.66666667	9.182142569	41.06102496	2.160866903	up	3.28E-05	0.003395155
CL10646.Contig5_All	1627	8.333333333	61.33333333	8.166904341	62.97036635	2.946811826	up	0.000248151	0.014518589
CL10646.Contig6_All	1646	5.333333333	28.33333333	5.155317018	28.55431448	2.469575698	up	3.11E-05	0.003254354
CL10646.Contig7_All	1766	41.66666667	157	39.2688309	158.5709812	2.013672227	up	8.22E-07	0.000196657
CL10646.Contig9_All	1326	6	33	5.849440222	33.44085403	2.515241219	up	1.09E-05	0.001481653
CL10653.Contig1_All	2509	88	19.66666667	82.61164315	19.14673065	-2.109247057	down	4.59E-06	0.00076803
CL10657.Contig1_All	1948	150.6666667	44.33333333	139.0192276	45.2398316	-1.61961897	down	0.00037203	0.019549052
CL10657.Contig2_All	1896	149.3333333	37.66666667	139.1949142	38.51805314	-1.853499809	down	5.01E-06	0.000819784
CL10657.Contig3_All	2166	46.33333333	13.66666667	42.75632604	13.71248198	-1.640648166	down	0.000847843	0.035245572
CL10657.Contig6_All	1602	100	30.33333333	92.69144061	30.29788924	-1.613218833	down	0.000807164	0.034007246
CL10660.Contig1_All	1116	24	0	22.38024729	0.001	-14.44993836	down	1.31E-08	6.74E-06
CL10673.Contig1_All	1393	1	17	0.995935265	17.60590337	4.143863472	up	4.06E-06	0.000700908
CL10702.Contig1_All	2592	52.66666667	8.666666667	49.32814956	9.101468674	-2.438239897	down	1.45E-06	0.000309384
CL10717.Contig1_All	1222	31	140.6666667	29.83589052	143.3543283	2.264464721	up	2.78E-07	8.15E-05
CL10738.Contig2_All	1378	12.33333333	88	12.03085887	91.14806267	2.921472354	up	1.90E-05	0.002247046
CL1074.Contig1_All	1276	48	144.6666667	45.75741907	147.1385108	1.68509731	up	2.85E-05	0.003052531
CL1074.Contig2_All	1355	20.66666667	53.66666667	19.54224593	54.15137079	1.470401578	up	0.001369608	0.049366906
CL10751.Contig1_All	2696	209	51.66666667	193.8668293	52.05949101	-1.896832867	down	0.00052143	0.024908707
CL10751.Contig3_All	1435	123	22.33333333	113.8956334	22.42350261	-2.344628883	down	4.31E-05	0.004139533
CL10751.Contig5_All	2489	69.66666667	23	64.3052669	22.93198085	-1.487575927	down	0.000878256	0.036082589
CL10771.Contig2_All	500	5.333333333	34.66666667	5.044228828	35.39581825	2.810873297	up	1.56E-06	0.000330461
CL10772.Contig1_All	841	4	34	3.983741061	34.49320292	3.114116317	up	4.64E-05	0.0043578
CL1078.Contig1_All	973	8.666666667	35.66666667	8.505267596	36.43350462	2.098837245	up	0.000518683	0.024810832
CL10788.Contig2_All	1749	48.33333333	11	44.66176881	11.3760961	-1.973034833	down	6.33E-05	0.005418655
CL10798.Contig1_All	2027	313.3333333	116	291.2592115	117.4078993	-1.3107742	down	0.000568489	0.0264664
CL10798.Contig2_All	1983	348	106.3333333	323.558809	107.6830306	-1.587237037	down	3.61E-05	0.003637053
CL108.Contig4_All	1949	7	52.33333333	6.788235184	54.47442422	3.004470588	up	0.00013167	0.009165418
CL10805.Contig1_All	1748	187.3333333	536.6666667	177.7328459	551.4163753	1.633431788	up	0.000530944	0.025191766
CL10805.Contig4_All	1872	428.3333333	53	395.3191294	54.3669831	-2.86221509	down	3.87E-05	0.003829628
CL10805.Contig6_All	1607	73.33333333	9	67.73397426	9.119239589	-2.892894213	down	2.34E-07	7.09E-05
CL1081.Contig10_All	2774	28.33333333	72	26.9642716	72.83472522	1.433577382	up	0.000910284	0.037043178
CL10813.Contig2_All	392	77.66666667	426.3333333	75.95350995	435.0986215	2.518153905	up	2.13E-07	6.50E-05
CL10813.Contig3_All	1032	52.66666667	363.3333333	51.47569955	368.9561147	2.84148579	up	1.83E-12	3.67E-09
CL10817.Contig1_All	2365	58.66666667	275.3333333	57.04175177	280.4184483	2.297491072	up	6.13E-09	3.53E-06
CL10817.Contig9_All	2276	702.6666667	146	650.5459945	147.6256785	-2.13970737	down	5.10E-05	0.004668587
CL10843.Contig2_All	1579	2.333333333	21.33333333	2.239734706	22.25104522	3.312473345	up	0.000831711	0.034711783
CL10844.Contig1_All	657	17	1.666666667	16.12135802	1.630497493	-3.305589149	down	8.85E-05	0.006873315
CL10844.Contig2_All	519	40.33333333	5	36.99187897	4.988643358	-2.890489144	down	0.000106	0.007815493
CL1085.Contig1_All	1491	42.66666667	9.666666667	40.3662771	9.552560718	-2.079191108	down	0.000100707	0.007499887
CL10851.Contig2_All	2289	180.3333333	62.33333333	168.5928368	63.96042297	-1.398291855	down	0.000309421	0.017124238
CL10874.Contig1_All	929	2	19	1.991870531	19.48512982	3.290177762	up	1.49E-05	0.001875107
CL10879.Contig1_All	1405	74	0	68.11773552	0.001	-16.05574285	down	3.28E-09	2.05E-06
CL10895.Contig3_All	1725	28.33333333	70	26.41026526	70.04079551	1.407096678	up	0.001297844	0.047582167
CL1090.Contig4_All	3355	255.6666667	96.33333333	237.146588	97.60854617	-1.280699737	down	0.000757624	0.032472111
CL10910.Contig1_All	778	86	204	81.67351422	206.6532429	1.339271793	up	0.000523852	0.024986609
CL10912.Contig3_All	2769	33.66666667	129.3333333	32.64023618	132.6094415	2.022460095	up	0.00021001	0.012825595
CL1094.Contig1_All	2764	17	60.66666667	16.25710664	61.36385657	1.91631864	up	0.000114333	0.008267412
CL1094.Contig3_All	2874	14.33333333	54.33333333	13.67350274	55.28309964	2.015455642	up	2.69E-05	0.002908025
CL1094.Contig6_All	2632	8.666666667	36.33333333	8.312378674	36.85764996	2.148630805	up	0.001278807	0.047086476
CL1094.Contig8_All	2729	36.33333333	147.3333333	34.91986295	152.032036	2.122255556	up	0.00132907	0.048403988
CL10955.Contig2_All	1845	20.33333333	64.33333333	19.54441098	65.56654835	1.746203843	up	0.001231278	0.045839847
CL10960.Contig2_All	1202	458	1102.666667	433.0531133	1112.122782	1.360700191	up	0.000811695	0.034132884
CL10979.Contig2_All	1281	419.6666667	1137.333333	390.938743	1146.913421	1.552742016	up	0.000176109	0.011329005
CL10979.Contig3_All	1313	55.66666667	190.6666667	50.97419873	188.0017114	1.882906697	up	2.66E-05	0.002891174
CL1099.Contig6_All	735	82.66666667	27	76.99281887	28.38607994	-1.439540262	down	0.000525162	0.02502993
CL1099.Contig7_All	1316	293.6666667	116	273.3504657	120.4215148	-1.182658663	down	0.001320956	0.048219659
CL10990.Contig1_All	436	3.333333333	22.33333333	3.262643914	22.23653211	2.768818366	up	7.97E-05	0.00636411
CL11.Contig46_All	832	126	46.66666667	118.0746872	45.94164655	-1.361825245	down	0.001110534	0.042599566
CL11002.Contig2_All	1103	2	30.66666667	1.991870531	30.67314096	3.944780126	up	7.82E-09	4.33E-06
CL11004.Contig3_All	372	104	33.33333333	97.10445125	33.67676501	-1.52778387	down	0.000269674	0.015424372
CL11004.Contig4_All	3263	220.6666667	84.33333333	205.4576655	86.14432556	-1.254013485	down	0.000969214	0.038645569
CL11008.Contig1_All	1225	17.33333333	97.33333333	16.39938855	97.7938684	2.576101987	up	9.60E-09	5.20E-06
CL11008.Contig2_All	1280	13.33333333	120.3333333	13.06885125	121.2427732	3.213694517	up	1.25E-12	2.70E-09
CL11008.Contig4_All	887	4.666666667	48	4.521526535	47.44440426	3.391356106	up	1.32E-09	9.84E-07
CL1101.Contig2_All	5271	5.333333333	23.66666667	5.059312008	23.96107209	2.243679342	up	0.000296858	0.016581349
CL11036.Contig1_All	606	7.666666667	58.33333333	7.521223094	60.33757491	3.004017517	up	0.000746199	0.032105679
CL11042.Contig1_All	1182	217.3333333	81.33333333	202.5219013	84.22096214	-1.265826671	down	0.000746183	0.032105679
CL11044.Contig1_All	857	37	6.666666667	34.53063391	6.859274683	-2.331748884	down	2.70E-05	0.002922473
CL11046.Contig2_All	868	0.333333333	12.33333333	0.331978422	12.00993578	5.176995156	up	1.08E-05	0.001470137
CL11064.Contig2_All	1380	127.6666667	37.66666667	120.099768	38.27058805	-1.64992539	down	6.26E-05	0.00538402
CL11075.Contig6_All	1228	161	423.3333333	150.169421	434.9515013	1.534263477	up	0.000375164	0.019664695
CL11084.Contig1_All	1355	8	52	7.811144392	53.94521609	2.787889191	up	9.16E-05	0.007016458
CL11087.Contig1_All	1681	1153.333333	432.3333333	1074.027276	444.6023742	-1.272443076	down	0.001337979	0.048574496
CL11096.Contig3_All	2020	16	94.33333333	15.82068364	97.02898427	2.616603828	up	0.000444773	0.022318192
CL11096.Contig4_All	2010	9	50.66666667	8.837246017	51.01262886	2.529185697	up	8.03E-06	0.001170838
CL11117.Contig2_All	528	3	44.33333333	2.987805796	46.3415522	3.955148085	up	4.98E-05	0.004580843
CL11117.Contig3_All	711	1	17.66666667	0.953878142	18.34718417	4.265609879	up	5.13E-06	0.000833331
CL11118.Contig2_All	1469	6.666666667	27.66666667	6.422897986	27.68286871	2.107697166	up	0.000230763	0.013788544
CL11130.Contig1_All	700	6	33.33333333	5.834357042	34.05255053	2.545117278	up	6.53E-05	0.005506532
CL11155.Contig1_All	2099	215	7.333333333	199.3313705	7.375084176	-4.756365452	down	1.28E-09	9.59E-07
CL11155.Contig2_All	2117	19.66666667	1	18.23914113	0.947866749	-4.266209727	down	5.86E-05	0.005149451
CL11155.Contig3_All	1950	23.33333333	0.666666667	21.61709302	0.636798671	-5.085191393	down	0.000112585	0.008172288
CL11155.Contig4_All	2220	218.6666667	9.333333333	202.2818107	9.459632699	-4.41843862	down	8.94E-12	1.42E-08
CL11158.Contig1_All	814	4.666666667	21	4.503250939	21.00692232	2.221826034	up	0.000486938	0.023796217
CL11165.Contig1_All	1700	234	47	216.5002785	46.94014888	-2.205474558	down	1.69E-07	5.39E-05
CL11178.Contig1_All	2065	9.666666667	38.33333333	9.440870142	38.82305383	2.039921865	up	7.43E-05	0.006035977
CL11189.Contig3_All	1784	109	312.3333333	105.4119137	315.6673128	1.582366947	up	0.000204361	0.012582792
CL11211.Contig3_All	2312	4.666666667	33.66666667	4.647697905	34.65691577	2.898555067	up	0.000194047	0.012131465
CL11218.Contig2_All	882	2	29.66666667	1.991870531	29.3164746	3.879515843	up	1.48E-08	7.47E-06
CL11225.Contig3_All	1278	496	1445.666667	460.9809011	1440.393079	1.643683688	up	0.000449087	0.022466434
CL1123.Contig8_All	3036	16.33333333	47	15.83360177	46.85950504	1.565352244	up	0.001313573	0.048012561
CL11230.Contig1_All	1112	29	6	27.10758088	6.198637712	-2.128673279	down	0.000271303	0.015496504
CL11236.Contig1_All	1329	25.66666667	67.33333333	24.58456849	69.22770097	1.493596405	up	0.000741484	0.031964988
CL11263.Contig2_All	2445	483.3333333	1217	453.9196655	1221.583486	1.428243566	up	0.000511756	0.024590659
CL11273.Contig1_All	596	39	8.666666667	36.67014382	8.808171511	-2.057691458	down	0.000125031	0.008814951
CL11276.Contig1_All	1119	85.66666667	1.333333333	78.30615918	1.544900731	-5.663539743	down	3.52E-05	0.003575533
CL11276.Contig2_All	1737	804.3333333	8.333333333	738.0284582	8.601585571	-6.422930014	down	2.77E-10	2.69E-07
CL11284.Contig1_All	2692	225.6666667	12	206.8894603	12.32396285	-4.069322008	down	8.59E-06	0.001230587
CL11284.Contig2_All	2601	103.6666667	23.33333333	96.07929293	24.15410997	-1.991956841	down	2.30E-05	0.002605393
CL11292.Contig1_All	771	7	80	6.971546857	82.19394922	3.559481489	up	1.07E-09	8.30E-07
CL11298.Contig2_All	2387	19.66666667	83.66666667	19.2891346	86.16748064	2.159355084	up	0.000699468	0.030602612
CL11298.Contig3_All	2361	6.666666667	32	6.513397065	32.67631558	2.326763238	up	5.80E-05	0.00511116
CL11304.Contig1_All	1859	32	205	31.43108166	206.8512426	2.718329798	up	4.35E-07	0.000117843
CL11304.Contig2_All	1552	12.33333333	103.6666667	12.19908736	104.8479786	3.103453923	up	2.88E-07	8.39E-05
CL1131.Contig3_All	484	79.33333333	12.66666667	74.38018631	12.59963851	-2.561536019	down	9.07E-08	3.31E-05
CL1132.Contig2_All	975	74.66666667	21.33333333	70.1078101	21.47379134	-1.70699824	down	0.000151618	0.010177795
CL11320.Contig2_All	752	1.666666667	16.66666667	1.575777862	16.8127231	3.415417335	up	2.91E-05	0.003095845
CL11343.Contig1_All	1697	32.33333333	136.6666667	30.60197842	137.3520888	2.166182019	up	0.000658924	0.029372767
CL11359.Contig2_All	923	2	17.66666667	1.949813407	17.8045774	3.19084022	up	3.30E-05	0.003404692
CL1136.Contig11_All	3681	5	31.33333333	4.70905799	31.01664247	2.71953213	up	4.65E-06	0.000774976
CL1136.Contig19_All	3378	10.33333333	37	9.696146515	36.55042035	1.914404594	up	0.000223963	0.013484275
CL1136.Contig20_All	1958	4.333333333	21.66666667	4.10224145	21.3962559	2.38287405	up	0.000314584	0.017297635
CL1136.Contig28_All	2346	3.666666667	22.33333333	3.522398853	22.13020545	2.65138666	up	5.36E-05	0.004836408
CL1136.Contig31_All	1822	3	21	2.85844201	20.84927685	2.866696418	up	3.45E-05	0.00351669
CL1136.Contig34_All	2207	3.333333333	22.66666667	3.148363308	22.22313347	2.819388315	up	2.51E-05	0.002778026
CL1136.Contig39_All	2130	3.666666667	23.66666667	3.48034173	23.32864569	2.744801682	up	2.58E-05	0.002829038
CL1136.Contig4_All	2122	4.333333333	22.66666667	4.144298573	22.32028435	2.429155557	up	0.000130932	0.00912662
CL1136.Contig42_All	2195	3.333333333	23	3.148363308	22.69184702	2.849500106	up	2.04E-05	0.002377034
CL1136.Contig46_All	2105	4	27.66666667	3.770263028	27.1586135	2.848672749	up	5.42E-06	0.000869632
CL1136.Contig47_All	1877	3	20	2.85844201	19.78042092	2.7907722	up	6.37E-05	0.005439673
CL1136.Contig50_All	1109	2.333333333	17.33333333	2.194485166	17.41286548	2.988199211	up	8.91E-05	0.006902085
CL1136.Contig6_All	2131	3.666666667	28	3.438284606	27.54483868	3.002021139	up	2.41E-06	0.00046616
CL1136.Contig7_All	2050	4.333333333	24.66666667	4.10224145	24.33700703	2.568667442	up	4.56E-05	0.004304116
CL11360.Contig2_All	2539	58	7.666666667	53.15503533	7.596332632	-2.806831378	down	0.000600973	0.027502518
CL11360.Contig3_All	2124	163.3333333	21.33333333	152.0999052	21.24832002	-2.839598568	down	3.75E-08	1.60E-05
CL11360.Contig7_All	2224	470	38.33333333	433.9228658	39.38580986	-3.461690766	down	4.15E-06	0.000713848
CL11360.Contig8_All	1810	110.6666667	22.33333333	102.066685	22.65630519	-2.171527532	down	2.55E-06	0.000485481
CL11361.Contig1_All	769	17	1.333333333	15.74284391	1.469743626	-3.421059758	down	9.68E-05	0.007273419
CL11364.Contig1_All	2149	116.6666667	1715.666667	114.2537486	1719.109057	3.911347664	up	2.35E-16	1.17E-12
CL11364.Contig2_All	2134	29.33333333	773	29.00932143	776.7766834	4.742911442	up	1.07E-25	4.49E-21
CL11366.Contig1_All	1645	0.333333333	56.66666667	0.289921298	58.17913315	7.648696669	up	1.43E-06	0.000304287
CL11366.Contig2_All	1477	0	16.33333333	0.001	16.35682754	13.99760534	up	8.71E-05	0.006803909
CL11367.Contig3_All	3460	54.33333333	149.3333333	51.71897485	149.2057367	1.528537422	up	9.80E-05	0.007343415
CL11367.Contig4_All	772	42.66666667	105	40.78772724	106.2609636	1.381404675	up	0.000674798	0.029855845
CL11385.Contig1_All	997	12	60.66666667	11.70757879	61.61321303	2.395797025	up	0.000294653	0.016483823
CL11388.Contig1_All	934	15.33333333	103.6666667	15.10277891	106.0083961	2.8112926	up	9.21E-08	3.34E-05
CL11388.Contig3_All	1308	17.66666667	88.66666667	17.55279923	91.22210532	2.377682344	up	0.000235705	0.013987951
CL11388.Contig4_All	935	8.666666667	50.33333333	8.490184416	50.63926851	2.576388769	up	1.25E-06	0.000274441
CL11390.Contig2_All	1050	590.3333333	52	543.2871236	51.21931737	-3.406954924	down	7.17E-07	0.000176456
CL11428.Contig1_All	2800	1139.333333	81	1058.944155	82.36091989	-3.684522755	down	9.18E-06	0.001293011
CL11428.Contig3_All	3296	2434	301.6666667	2242.951409	303.7937676	-2.884234188	down	0.000198552	0.012339396
CL11428.Contig4_All	3258	1438.333333	213.6666667	1323.278213	217.7931381	-2.603086007	down	0.000625172	0.028307563
CL11428.Contig5_All	3142	1501	271	1382.875521	273.3791589	-2.338696131	down	0.000284021	0.016041674
CL11444.Contig9_All	742	1	10.33333333	0.995935265	10.21868442	3.35901369	up	0.00104875	0.040912589
CL11453.Contig3_All	294	20.33333333	3	18.9451551	3.182729482	-2.573492506	down	0.00020568	0.01264142
CL11455.Contig4_All	864	3	22	2.987805796	22.74301641	2.928265329	up	0.0002221	0.013405152
CL11455.Contig5_All	1962	17.66666667	126.6666667	17.32423802	132.4379492	2.934452772	up	0.000658315	0.029356006
CL11458.Contig1_All	1133	53.66666667	10.33333333	50.29623198	10.96476874	-2.197574938	down	6.81E-06	0.001031602
CL11477.Contig3_All	1412	3.333333333	26	3.289617858	26.56565296	3.013570267	up	3.34E-06	0.000600391
CL11477.Contig4_All	1316	2	13	1.907756284	13.37631173	2.809731591	up	0.000845791	0.035189205
CL11477.Contig8_All	1119	3.333333333	18	3.151555724	17.95800001	2.510490608	up	0.00037441	0.01963329
CL11489.Contig2_All	1819	0.666666667	23.66666667	0.648873664	24.14988711	5.217935024	up	4.08E-09	2.47E-06
CL11495.Contig3_All	1388	26	2	24.11658267	1.881070981	-3.680399297	down	0.000126564	0.008906751
CL11495.Contig6_All	1280	61.66666667	12.66666667	57.32249531	12.89293567	-2.152520616	down	1.39E-05	0.001776587
CL11498.Contig3_All	2180	71.66666667	163.3333333	68.3843547	164.3566433	1.26509157	up	0.001020913	0.040080287
CL11513.Contig2_All	758	4.666666667	33	4.521526535	34.1557688	2.91724743	up	0.000163131	0.010726182
CL11520.Contig3_All	437	1	20.33333333	0.953878142	21.30317847	4.481119915	up	0.00046293	0.022946841
CL11527.Contig2_All	1324	61.66666667	300.6666667	60.70654286	311.012483	2.357048565	up	0.001242157	0.046170063
CL11534.Contig3_All	2510	280	69.66666667	265.7251105	70.90107155	-1.906055229	down	0.000120264	0.008553245
CL1154.Contig25_All	3972	223.3333333	1087.666667	214.6040291	1066.903351	2.313680423	up	3.88E-05	0.003829753
CL1154.Contig26_All	4102	223.3333333	1087.666667	214.6040291	1066.903351	2.313680423	up	3.88E-05	0.003829753
CL1154.Contig27_All	4021	1589	7270.333333	1513.370415	7222.961905	2.254825414	up	4.14E-05	0.004025648
CL1154.Contig28_All	4059	291.6666667	1292.333333	279.6357965	1271.561002	2.184979717	up	7.40E-06	0.001096989
CL1154.Contig31_All	4029	750	2876	709.6745939	2847.70862	2.004571971	up	1.08E-05	0.001464413
CL1154.Contig36_All	4148	291	1297.666667	279.002006	1276.792888	2.19417712	up	7.17E-06	0.001071734
CL1154.Contig39_All	4090	767	2984.666667	725.4690722	2955.992719	2.026656699	up	9.92E-06	0.001373596
CL11546.Contig2_All	826	197.3333333	488.3333333	185.7491051	494.0975053	1.411440512	up	0.000282774	0.015989131
CL11576.Contig4_All	3550	137	50.66666667	127.3253433	52.26281914	-1.284662754	down	0.000976668	0.038850136
CL11579.Contig1_All	757	26	66.33333333	24.29119599	67.91137996	1.483219824	up	0.001028433	0.040296836
CL1159.Contig3_All	612	71.66666667	13	66.20344593	12.95838318	-2.353020588	down	4.77E-05	0.004456899
CL11605.Contig1_All	958	78	12.66666667	72.39906886	12.64362605	-2.51756087	down	1.28E-07	4.27E-05
CL11606.Contig2_All	951	27	4.666666667	24.80391379	4.699569055	-2.399967406	down	0.000170996	0.011101386
CL11609.Contig2_All	1081	67	227	63.16844618	229.0481505	1.858374923	up	1.12E-05	0.001508261
CL11610.Contig1_All	1931	344.6666667	871.3333333	324.4638916	869.8908115	1.42277639	up	0.000325374	0.017727529
CL11613.Contig1_All	2739	130.3333333	38.66666667	121.9419826	38.47052595	-1.664369449	down	6.57E-05	0.005526856
CL11613.Contig13_All	3062	148.6666667	41.33333333	139.0539184	41.10938479	-1.758104712	down	2.09E-05	0.002419875
CL11613.Contig14_All	2115	113.6666667	36.33333333	106.2065509	36.1665735	-1.55414393	down	0.000221777	0.01339413
CL11613.Contig17_All	3031	167	40.66666667	155.5733064	40.17928895	-1.953070602	down	2.33E-06	0.000453877
CL11613.Contig18_All	2374	125.3333333	37	117.5447212	36.57790086	-1.684165561	down	6.64E-05	0.005568826
CL11613.Contig19_All	2466	119	38	111.1388126	37.35345962	-1.573048958	down	0.000202654	0.012538797
CL11613.Contig2_All	4601	361	99.33333333	336.4342997	99.68775737	-1.754836553	down	6.89E-06	0.001039062
CL11613.Contig20_All	2340	106.6666667	35.66666667	99.86586088	35.19064559	-1.504799596	down	0.000429201	0.021721038
CL11613.Contig21_All	2535	181.6666667	48.66666667	169.8984035	47.93637545	-1.825479563	down	8.46E-06	0.001214416
CL11613.Contig22_All	2289	108	38.66666667	101.1366343	38.23772338	-1.403237138	down	0.000929858	0.03766387
CL11613.Contig23_All	2656	127.6666667	38.33333333	119.3583787	37.73784028	-1.661216079	down	8.06E-05	0.006420578
CL11613.Contig24_All	2213	140	37.33333333	130.4091541	36.9714573	-1.818561327	down	1.32E-05	0.001711263
CL11613.Contig25_All	2489	100.3333333	33.33333333	93.81149251	32.80236025	-1.515965047	down	0.00044542	0.022332945
CL11613.Contig26_All	2371	113.3333333	34	106.2585925	33.43915892	-1.667969043	down	0.00010071	0.007499887
CL11613.Contig27_All	2351	107.3333333	32.66666667	100.1060541	32.32320705	-1.630886974	down	0.000135778	0.009374769
CL11613.Contig28_All	2838	101.6666667	34.33333333	94.99495923	33.750227	-1.492953755	down	0.000526654	0.025077661
CL11613.Contig4_All	2515	143	45.66666667	133.7960631	45.53638658	-1.554943946	down	0.000148108	0.009990513
CL11613.Contig5_All	2867	142.3333333	41	132.9154358	40.55085162	-1.71270454	down	3.74E-05	0.003739688
CL11613.Contig7_All	4533	144	41	135.172826	40.58017665	-1.735958103	down	3.09E-05	0.003247088
CL11613.Contig8_All	4445	177.3333333	54.66666667	165.8651932	54.36048448	-1.609380949	down	6.75E-05	0.005649195
CL11633.Contig2_All	1107	37	123.3333333	34.43870022	126.17067	1.873273977	up	9.30E-06	0.001304553
CL11637.Contig7_All	1802	469.6666667	77.33333333	430.2267314	79.64675454	-2.433409686	down	0.000466065	0.023053595
CL11648.Contig1_All	389	10.66666667	0.666666667	9.934433442	0.772450366	-3.684923554	down	0.000518154	0.024803789
CL1165.Contig2_All	1319	583.6666667	56.66666667	534.8270267	56.73284343	-3.236816294	down	0.000719059	0.031195282
CL1166.Contig1_All	4071	334.3333333	888	313.7865502	887.9777505	1.500740013	up	0.000168272	0.01097003
CL11662.Contig1_All	1226	103.6666667	249	97.09241202	252.4492762	1.378563085	up	0.00065801	0.029352755
CL11662.Contig3_All	1338	43.66666667	107.3333333	40.9535319	108.392608	1.404206591	up	0.000661743	0.029467266
CL11675.Contig1_All	1703	104.3333333	37.66666667	97.32709928	38.45022729	-1.339849431	down	0.00106807	0.041410628
CL11678.Contig1_All	1780	32	3	29.56604077	2.918757351	-3.340514879	down	0.000345508	0.018509456
CL11678.Contig5_All	1153	13.33333333	1.333333333	12.47278779	1.273597342	-3.291802823	down	0.000724419	0.031368436
CL11700.Contig2_All	945	115	28.66666667	107.0494893	29.06152884	-1.881095407	down	8.28E-06	0.00119616
CL1171.Contig2_All	1749	13.33333333	59.66666667	12.89104551	60.54984384	2.231753963	up	2.56E-06	0.000485899
CL1171.Contig3_All	1495	18	113.3333333	17.50307113	116.462889	2.734190324	up	0.00083024	0.034667764
CL1171.Contig4_All	1512	12.66666667	66.33333333	12.22708867	68.08737699	2.477306424	up	2.89E-05	0.003081951
CL1171.Contig5_All	1697	9	56.33333333	8.818970421	57.78746808	2.712074519	up	5.87E-05	0.005151234
CL1171.Contig7_All	757	12	52.33333333	11.47901758	53.64220933	2.224369483	up	0.000509568	0.024536811
CL11722.Contig1_All	1497	6	32.66666667	5.918471288	33.70356229	2.509604597	up	0.000121048	0.0085965
CL11722.Contig2_All	1720	289	1381	282.066335	1426.661348	2.338536523	up	0.00017592	0.011322626
CL1173.Contig20_All	1556	2.666666667	22.33333333	2.655827374	22.28236419	3.068669031	up	0.001344009	0.048723707
CL1173.Contig4_All	1662	13.33333333	39	12.69584307	39.21423194	1.627021143	up	0.001071506	0.041511974
CL11751.Contig2_All	1019	51.33333333	13.66666667	47.64087626	13.69781947	-1.798253698	down	0.000233648	0.013905066
CL11756.Contig1_All	1995	533.3333333	151	494.9736392	157.2264326	-1.654507912	down	1.22E-05	0.00162491
CL11756.Contig3_All	2165	195.6666667	52.66666667	180.9656508	54.65717187	-1.727233167	down	0.000564908	0.026372565
CL1176.Contig4_All	1980	45	10.33333333	42.11090358	10.03904518	-2.068571772	down	9.37E-05	0.007127219
CL11760.Contig2_All	2729	206.6666667	28.66666667	191.1381386	30.01842196	-2.670695631	down	1.65E-09	1.17E-06
CL11760.Contig4_All	2916	207.6666667	21	191.097729	20.93909647	-3.190039537	down	4.11E-07	0.000113403
CL11760.Contig7_All	2657	171.6666667	19.33333333	158.5816554	19.97768167	-2.988764812	down	2.52E-10	2.51E-07
CL11762.Contig2_All	992	25	121.6666667	23.61751343	121.5393282	2.363494238	up	3.06E-08	1.37E-05
CL11766.Contig1_All	1174	9.666666667	34	9.104413155	34.41071456	1.918219917	up	0.000489993	0.023899296
CL11769.Contig1_All	2592	1114	356.3333333	1034.852802	358.8729964	-1.527880296	down	0.000162207	0.010687682
CL11769.Contig2_All	2431	2426.666667	776.6666667	2257.076932	785.5238006	-1.5227287	down	0.00057586	0.026711196
CL11771.Contig1_All	2125	4	27	3.884543635	27.31737343	2.814001752	up	7.14E-06	0.001067627
CL11776.Contig1_All	806	194.6666667	465.3333333	182.9216243	476.8792622	1.382398411	up	0.00045153	0.022528091
CL11776.Contig2_All	1323	184.3333333	715.6666667	175.1348893	739.0014736	2.077110724	up	0.000182561	0.011629692
CL11801.Contig1_All	1870	94	10	86.23987528	10.06710634	-3.098706033	down	4.74E-05	0.004441601
CL11836.Contig1_All	2047	943.6666667	156	875.310902	159.7696565	-2.453802103	down	1.63E-09	1.15E-06
CL11836.Contig2_All	1303	164.3333333	42.66666667	152.1128877	43.69915373	-1.799465144	down	6.35E-06	0.000983647
CL11842.Contig1_All	1380	130	0	120.9060449	0.001	-16.88352685	down	1.97E-24	5.54E-20
CL11842.Contig2_All	1739	56.33333333	0.333333333	53.80046555	0.311068078	-7.434244497	down	2.03E-07	6.24E-05
CL11870.Contig4_All	1805	4.333333333	24.66666667	4.315719483	24.9675889	2.532383509	up	4.28E-05	0.004120865
CL11871.Contig1_All	1300	2.666666667	16.66666667	2.529656004	16.61657682	2.715610085	up	0.000269958	0.015437167
CL11884.Contig1_All	1601	7	59.33333333	6.731094881	60.62004802	3.170881897	up	1.26E-09	9.45E-07
CL11886.Contig2_All	2131	7.666666667	36	7.334719005	36.10850409	2.299525051	up	2.36E-05	0.002661129
CL11886.Contig3_All	1964	7.666666667	29.66666667	7.487864318	30.03323389	2.00393363	up	0.000283265	0.016011816
CL11886.Contig5_All	2028	22.33333333	114.6666667	21.53628151	117.4560071	2.447279422	up	0.000108961	0.007953047
CL11937.Contig1_All	932	80	491.3333333	75.6204964	511.5638675	2.758065143	up	0.000250001	0.014599804
CL11937.Contig3_All	985	124.6666667	838.6666667	119.5365154	869.8049374	2.863240506	up	1.65E-05	0.002016488
CL11937.Contig5_All	581	49.33333333	306.3333333	47.87979107	319.8239422	2.739789182	up	0.000671692	0.029763447
CL11937.Contig7_All	763	36	201.6666667	34.17689055	209.1171553	2.613218371	up	4.76E-05	0.004452487
CL11937.Contig8_All	1109	123.6666667	746.6666667	119.192905	777.9909303	2.706454975	up	0.000624114	0.028279927
CL11937.Contig9_All	525	9.333333333	51	8.802601093	53.12382525	2.593357238	up	0.00051935	0.024832815
CL11957.Contig1_All	677	2.666666667	23.33333333	2.568520711	23.98180199	3.222930455	up	1.61E-05	0.001978891
CL11965.Contig3_All	1245	22	4.333333333	20.5661825	4.509490156	-2.189237789	down	0.000700274	0.030618063
CL11967.Contig3_All	2091	154.6666667	38.66666667	143.8725197	39.73722328	-1.856228087	down	4.06E-06	0.000700908
CL11969.Contig1_All	569	31	2	28.60027186	2.106542297	-3.763080072	down	0.000121407	0.008614747
CL1197.Contig2_All	1255	27.33333333	6	25.78183224	6.094155575	-2.08085656	down	0.000530207	0.025173499
CL11976.Contig1_All	1243	38.33333333	405.6666667	36.08160288	416.1115125	3.527634869	up	1.88E-05	0.002231577
CL11978.Contig7_All	3979	2	18.33333333	1.991870531	18.98582737	3.252727089	up	0.000510794	0.024573736
CL11984.Contig2_All	698	15.33333333	0.666666667	14.33298102	0.772450366	-4.213752653	down	1.26E-05	0.001658697
CL1199.Contig3_All	1621	2	16	1.991870531	15.99628519	3.005541125	up	0.000106223	0.007822819
CL11997.Contig1_All	1544	7	31	6.658871398	31.72111757	2.252094017	up	7.83E-05	0.006286701
CL12006.Contig1_All	2226	17.33333333	47.66666667	16.43043381	48.33584986	1.556723036	up	0.001060858	0.041238515
CL12017.Contig1_All	806	23.66666667	61.33333333	22.6379475	62.05381858	1.454776831	up	0.00125084	0.046390469
CL12023.Contig1_All	1666	11	34.33333333	10.47350506	34.07105151	1.701802138	up	0.000934231	0.037750242
CL12023.Contig4_All	1022	5.666666667	23.33333333	5.297598935	23.19906138	2.130655905	up	0.000537767	0.025410557
CL12027.Contig7_All	911	0.666666667	9.333333333	0.663956844	9.30198723	3.808377583	up	0.000638651	0.028742823
CL12029.Contig1_All	863	29	134	28.2805533	137.648093	2.283102371	up	5.57E-05	0.004970483
CL12029.Contig2_All	902	45.66666667	203	43.96842195	210.486059	2.259185024	up	0.000328251	0.017811444
CL12032.Contig2_All	223	13	46.33333333	12.75746194	46.25018688	1.858117857	up	9.44E-05	0.007155791
CL12037.Contig2_All	850	7.666666667	40.33333333	7.467275207	41.19356826	2.463765293	up	3.91E-06	0.000680008
CL12037.Contig3_All	898	5	27.66666667	4.964593146	28.15031838	2.503403842	up	2.57E-05	0.002826926
CL12037.Contig4_All	793	2	28	1.991870531	29.07730582	3.867697819	up	5.59E-05	0.004974607
CL12042.Contig1_All	651	40	111.3333333	37.79775639	115.0162067	1.605464657	up	0.000544693	0.025661069
CL12044.Contig1_All	1525	180.6666667	39	166.9727908	39.42319621	-2.082496374	down	1.06E-06	0.000239776
CL12049.Contig1_All	562	73.33333333	18	69.03543156	18.23847918	-1.920351562	down	2.76E-05	0.002967883
CL12049.Contig2_All	414	24.33333333	4.333333333	22.72411648	4.366507203	-2.379672578	down	0.001137211	0.04329684
CL12069.Contig3_All	2143	120.6666667	45.33333333	112.1957007	46.3306813	-1.275977591	down	0.001373046	0.049449794
CL12079.Contig2_All	1472	704	2693.666667	671.2151835	2733.474816	2.025888828	up	9.82E-06	0.001362857
CL12090.Contig5_All	1437	3.666666667	16.66666667	3.477149314	16.90438725	2.281420797	up	0.001314865	0.048045877
CL12095.Contig1_All	1477	74.33333333	20.66666667	69.87183668	20.55287129	-1.765371108	down	0.000113146	0.008198929
CL12096.Contig1_All	1897	3.666666667	17	3.567648393	17.1017974	2.261102617	up	0.001089743	0.042031673
CL1213.Contig6_All	1418	4	23.66666667	3.968657881	24.03622919	2.598487478	up	4.24E-05	0.00409311
CL12137.Contig2_All	400	9.333333333	0.333333333	8.540681104	0.311068078	-4.779048872	down	0.000946871	0.038066266
CL12154.Contig1_All	2397	125.3333333	17.66666667	115.454079	18.18220745	-2.666719875	down	2.43E-06	0.000467933
CL12154.Contig2_All	2110	46.33333333	4	42.94195123	3.994944536	-3.426140368	down	6.56E-07	0.000164768
CL12180.Contig1_All	2233	34	126.6666667	32.68012825	130.3371924	1.995763273	up	5.82E-05	0.00512429
CL12182.Contig2_All	925	60.66666667	14.66666667	57.70255435	15.18644847	-1.925850667	down	0.000871678	0.035911552
CL12183.Contig2_All	1263	3.666666667	21.33333333	3.552565213	21.45179757	2.594165507	up	9.14E-05	0.007012429
CL122.Contig1_All	2732	7	26	6.712819284	25.76091858	1.940193328	up	0.000685956	0.03016303
CL122.Contig12_All	3767	25	66.66666667	23.67465374	67.25822366	1.506367351	up	0.000640247	0.028799286
CL122.Contig18_All	3451	7.666666667	31.66666667	7.388666892	31.37902935	2.086414733	up	0.000129399	0.009058128
CL122.Contig2_All	2933	10	33	9.613318417	32.77361587	1.769428427	up	0.00067802	0.029928432
CL122.Contig21_All	2992	7.333333333	29.66666667	7.07177165	29.41547	2.056431493	up	0.000206031	0.012650358
CL122.Contig33_All	2902	6.333333333	25.66666667	6.106002744	25.20971667	2.045679761	up	0.00039457	0.020415137
CL122.Contig4_All	2876	6.333333333	24.66666667	6.106002744	24.42682665	2.000166308	up	0.000612135	0.027935483
CL122.Contig45_All	2766	7.666666667	26.33333333	7.361692948	26.07198666	1.824391037	up	0.001136689	0.043294061
CL122.Contig48_All	2760	7.333333333	26.66666667	7.07177165	26.4655431	1.903971664	up	0.000718804	0.031194793
CL122.Contig57_All	2951	6.333333333	27.66666667	6.075836384	27.39141607	2.172568927	up	0.00015972	0.010578966
CL122.Contig59_All	2902	5.666666667	27	5.426962721	26.69412281	2.298305238	up	9.52E-05	0.007192813
CL122.Contig60_All	2854	11.33333333	38.66666667	10.76981119	38.25423042	1.828626342	up	0.000288653	0.016234392
CL122.Contig62_All	2925	6.333333333	25.33333333	6.075836384	25.20660827	2.052647081	up	0.00045163	0.022528091
CL122.Contig63_All	2646	6.333333333	24.33333333	6.075836384	24.12308983	1.989259783	up	0.000711288	0.03096964
CL122.Contig64_All	3738	12	38	11.39490333	37.87407262	1.732821878	up	0.000588586	0.027156941
CL122.Contig67_All	2876	5.666666667	25	5.426962721	24.82038309	2.193308479	up	0.000242855	0.014294801
CL122.Contig7_All	3043	126	32.33333333	116.3581646	31.57037212	-1.881929274	down	0.00072878	0.031519473
CL122.Contig70_All	2597	5.666666667	24	5.426962721	23.73686464	2.128912481	up	0.000391899	0.020306026
CL122.Contig71_All	2828	6.333333333	25.33333333	6.075836384	25.13145117	2.048339054	up	0.000453295	0.022579976
CL122.Contig73_All	2549	6.333333333	24.33333333	6.075836384	24.04793272	1.984757953	up	0.00071388	0.031050395
CL12208.Contig1_All	1397	6.666666667	29	6.555454188	29.78503873	2.18382019	up	0.001338734	0.048594921
CL12208.Contig2_All	1378	17	67	16.52221904	68.83963127	2.058831907	up	0.000570302	0.026511766
CL12229.Contig2_All	852	18	1	16.4626549	1.083518443	-3.9254014	down	0.00028636	0.016137273
CL12233.Contig2_All	762	2.333333333	18	2.323848952	18.77924143	3.014550585	up	0.000905528	0.036909068
CL12233.Contig3_All	513	0	8.333333333	0.001	8.715243491	13.08932526	up	9.78E-05	0.007329627
CL12234.Contig2_All	1507	4.666666667	29	4.605640781	29.67322534	2.687687952	up	7.79E-06	0.001143649
CL12234.Contig3_All	975	16.33333333	2.666666667	15.11224584	2.803835557	-2.430244432	down	0.00109467	0.042131726
CL12234.Contig4_All	1643	1.666666667	21.33333333	1.617834985	21.90458472	3.759096494	up	1.01E-06	0.000230813
CL12234.Contig5_All	1760	1.666666667	14	1.572585446	14.20503383	3.175191954	up	0.000203329	0.01255293
CL12266.Contig2_All	2065	6.666666667	26.33333333	6.525287829	26.17098206	2.003854617	up	0.000641641	0.028846579
CL12279.Contig1_All	965	124.6666667	46.33333333	116.8523558	46.70297404	-1.323100491	down	0.00116159	0.043911609
CL12281.Contig5_All	2865	283	87	263.7083511	87.94184056	-1.584321627	down	4.21E-05	0.004076144
CL12286.Contig1_All	1956	39	5	36.3446987	4.950142543	-2.876202971	down	2.21E-05	0.002532646
CL12290.Contig2_All	1911	31.66666667	1.333333333	29.73236299	1.409249037	-4.39903564	down	4.32E-05	0.004151906
CL12297.Contig1_All	1293	0	16.66666667	0.001	16.60006978	14.01890169	up	0.000101703	0.007558216
CL12297.Contig2_All	1141	1	65.33333333	0.869763895	67.00012266	6.267396104	up	2.40E-05	0.00268272
CL1230.Contig1_All	2615	5.666666667	29.66666667	5.442045901	29.45761303	2.436419502	up	0.000699808	0.030606881
CL1230.Contig10_All	3021	7	33.33333333	6.716011701	33.13415823	2.302642619	up	0.000468735	0.023149355
CL1230.Contig100_All	2621	4.333333333	27	4.159381753	26.90308709	2.693330721	up	1.32E-05	0.00171206
CL1230.Contig101_All	2430	5	25.33333333	4.823338597	25.18276997	2.384332985	up	8.57E-05	0.006714032
CL1230.Contig103_All	2613	8.333333333	35.66666667	8.052623735	35.63425697	2.145734013	up	0.000498847	0.024172563
CL1230.Contig106_All	2532	5	24.33333333	4.823338597	24.24223448	2.329418687	up	0.000140474	0.009616729
CL1230.Contig11_All	3032	7.333333333	33.33333333	7.047990122	33.06633238	2.230079228	up	0.001328614	0.048394357
CL1230.Contig12_All	2931	7	36	6.716011701	35.73451624	2.411641609	up	0.000522623	0.024943223
CL1230.Contig14_All	3200	7.666666667	33	7.337911421	32.74793305	2.157962456	up	0.001242843	0.046188759
CL1230.Contig15_All	2670	5.333333333	35	5.152124602	34.80131201	2.755902307	up	0.000347905	0.018594502
CL1230.Contig17_All	2671	5.333333333	35.66666667	5.152124602	35.57376238	2.787574176	up	0.000150888	0.010137431
CL1230.Contig23_All	3104	4.333333333	28	4.201438876	28.06909389	2.740027092	up	7.75E-06	0.001139463
CL1230.Contig25_All	3045	10	31	9.58953689	30.99702703	1.692596801	up	0.001366964	0.049315088
CL1230.Contig27_All	2855	15	49	14.42157383	49.20249212	1.770502775	up	0.000184205	0.011684215
CL1230.Contig30_All	2074	9.666666667	31.33333333	9.257558468	31.24026926	1.754703227	up	0.000935557	0.037778587
CL1230.Contig34_All	3196	4.666666667	28.33333333	4.491360175	28.59830203	2.670705166	up	1.13E-05	0.001516297
CL1230.Contig36_All	2464	7	31.33333333	6.808824295	31.33742014	2.202408805	up	6.97E-05	0.005791441
CL1230.Contig40_All	2825	7.666666667	26.33333333	7.376776128	26.17646879	1.827208133	up	0.001131673	0.043161537
CL1230.Contig43_All	3003	8	26.66666667	7.666697426	26.49486813	1.789035798	up	0.001339669	0.04861489
CL1230.Contig45_All	3313	5.666666667	29.66666667	5.47221226	29.78941101	2.444603502	up	2.67E-05	0.002896721
CL1230.Contig48_All	3102	6.666666667	31	6.357059335	30.84486829	2.278599026	up	0.000174487	0.011257654
CL1230.Contig55_All	2755	6.666666667	33.66666667	6.43478875	33.61753429	2.385249221	up	0.001306428	0.047806698
CL1230.Contig56_All	2779	6	29.33333333	5.831164626	29.20703954	2.324460174	up	0.000579643	0.026847239
CL1230.Contig57_All	3288	6	35	5.774024322	35.06528414	2.602394329	up	7.68E-06	0.001131856
CL1230.Contig58_All	3376	5.333333333	35.66666667	5.110067479	35.65625074	2.802740764	up	0.000304329	0.016907292
CL1230.Contig6_All	2570	6.666666667	39.66666667	6.449871929	39.57603817	2.617284777	up	0.000220132	0.013314512
CL1230.Contig64_All	3548	7.666666667	32.66666667	7.337911421	32.55785415	2.149564222	up	8.95E-05	0.006922004
CL1230.Contig65_All	3460	9.333333333	35.33333333	8.925580047	35.30119511	1.983699193	up	0.0001841	0.011684215
CL1230.Contig66_All	3726	8	34.33333333	7.612749539	34.06736246	2.161900737	up	0.000220143	0.013314512
CL1230.Contig68_All	3519	6.333333333	29.66666667	6.025080914	29.51077636	2.292189354	up	0.000146295	0.009921182
CL1230.Contig7_All	2324	3.666666667	20	3.549372797	20.05721104	2.498484997	up	0.000196341	0.012232068
CL1230.Contig70_All	2932	14.66666667	42	13.87292496	42.54543111	1.616732214	up	0.001036705	0.040539058
CL1230.Contig71_All	3228	5.333333333	34.66666667	5.110067479	34.55806978	2.757608392	up	0.000232452	0.013866511
CL1230.Contig77_All	2685	5.333333333	30.33333333	5.182290962	30.20806962	2.543272071	up	1.91E-05	0.002248878
CL1230.Contig78_All	2731	5.333333333	32.66666667	5.110067479	32.44419623	2.666546178	up	0.000358697	0.019026883
CL1230.Contig8_All	3075	7	33	6.716011701	32.65811342	2.281764804	up	0.000244121	0.014345922
CL1230.Contig83_All	2297	3.333333333	17.66666667	3.220586791	17.70742652	2.458959079	up	0.000450049	0.02248474
CL1230.Contig84_All	2769	8	35.33333333	7.750811673	35.30119511	2.187297723	up	8.06E-05	0.006420578
CL1230.Contig85_All	2543	5.333333333	31.66666667	5.152124602	31.48899822	2.611608471	up	0.000161463	0.010660926
CL1230.Contig89_All	2496	5.333333333	27.33333333	5.182290962	27.44695774	2.404984324	up	5.04E-05	0.004626774
CL1230.Contig9_All	3109	8	35.66666667	7.612749539	35.34829106	2.215150949	up	0.001220612	0.045503083
CL1230.Contig90_All	2458	4.666666667	26.66666667	4.533417298	26.59201901	2.552322447	up	2.66E-05	0.002893211
CL1230.Contig91_All	2556	4.666666667	26.66666667	4.533417298	26.60668152	2.553117712	up	0.000118748	0.008488065
CL1230.Contig92_All	2489	4.666666667	27.66666667	4.533417298	27.53988576	2.602851703	up	1.61E-05	0.00198148
CL1230.Contig93_All	2639	10	42.33333333	9.517313407	42.35787995	2.154004098	up	2.62E-05	0.002861663
CL1230.Contig96_All	2543	6.666666667	29.66666667	6.357059335	29.28530504	2.203745463	up	0.000509253	0.024530997
CL1230.Contig98_All	2493	7	31.33333333	6.754876408	31.08811052	2.202361657	up	0.000306031	0.016973782
CL12302.Contig1_All	1195	8.666666667	33.33333333	8.231456843	33.82892374	2.039037585	up	0.000180866	0.011546864
CL12303.Contig1_All	2185	47.66666667	2.333333333	44.10714236	2.500098738	-4.140955315	down	2.37E-05	0.002665029
CL1231.Contig1_All	2649	9	42.33333333	8.539653738	42.25160014	2.306756501	up	0.001124899	0.042968016
CL1231.Contig2_All	2211	17.66666667	84	16.61796527	86.72970286	2.38378242	up	0.000379203	0.019822942
CL1231.Contig3_All	2280	6.666666667	30.66666667	6.257861909	30.65114718	2.292199342	up	0.00011717	0.008408503
CL1231.Contig7_All	2000	3.666666667	21.66666667	3.636679459	22.07266985	2.601567469	up	7.33E-05	0.005989931
CL12311.Contig1_All	1861	49	9.666666667	46.01372281	9.613055308	-2.258997245	down	1.43E-05	0.001812014
CL12311.Contig3_All	925	11	1	10.34502018	1.083518443	-3.255140844	down	0.001056927	0.041123668
CL12315.Contig8_All	1691	72.66666667	18.66666667	67.71188612	18.34548906	-1.883983741	down	0.000758405	0.032489414
CL12317.Contig2_All	259	40.66666667	9.333333333	38.15542261	9.602615651	-1.990388767	down	0.000138284	0.009505411
CL12319.Contig5_All	1910	5.666666667	24.66666667	5.373014834	25.54136523	2.249031916	up	0.000932945	0.03774657
CL12319.Contig6_All	2039	4.666666667	21	4.377079569	21.50369702	2.296544201	up	0.00047503	0.023349735
CL12319.Contig7_All	2007	10	39	9.757765383	39.96580299	2.034143376	up	7.92E-05	0.006333154
CL1232.Contig2_All	6140	238.6666667	92.33333333	223.0303234	92.28825424	-1.273020924	down	0.001090474	0.042041716
CL1232.Contig3_All	6152	228.3333333	83.33333333	212.9684324	83.44400709	-1.351759256	down	0.00052859	0.025131996
CL12323.Contig2_All	1624	29.66666667	117.3333333	28.86358831	120.6740822	2.063793283	up	0.000209159	0.01278232
CL12323.Contig3_All	1630	73	290.6666667	70.67088388	298.8318957	2.080146284	up	7.40E-05	0.006022827
CL12324.Contig2_All	2244	13.33333333	61	12.72281702	61.55398232	2.274434057	up	1.78E-06	0.000366384
CL12324.Contig3_All	2204	31.33333333	91.33333333	29.62751117	92.10118117	1.636282219	up	0.000112753	0.008179818
CL12333.Contig2_All	2720	12.66666667	54.33333333	11.99302152	55.297809	2.205027142	up	0.000305773	0.016964683
CL12333.Contig5_All	2606	8	37.33333333	7.501661349	37.86421362	2.335552925	up	7.80E-05	0.006266629
CL12337.Contig3_All	725	2.666666667	71.33333333	2.613770251	70.940405	4.762403327	up	4.50E-16	2.10E-12
CL12364.Contig2_All	863	13	38.66666667	12.04568326	39.03881556	1.696393053	up	0.000954463	0.038267991
CL12376.Contig3_All	1086	79.66666667	573	76.0272706	586.5690159	2.947711962	up	3.13E-10	2.97E-07
CL1239.Contig3_All	1914	132.6666667	295.6666667	126.886466	300.6767586	1.244675159	up	0.001046003	0.040843236
CL124.Contig9_All	2720	100.3333333	23.33333333	94.15896136	23.76914866	-1.986008175	down	4.80E-06	0.000794434
CL12402.Contig2_All	2534	47.66666667	14.66666667	44.2849481	14.97563967	-1.564198801	down	0.001121374	0.042885012
CL12414.Contig11_All	1030	211.3333333	76.33333333	196.992956	77.91250497	-1.338217238	down	0.000568116	0.0264664
CL12427.Contig6_All	2246	191.3333333	51.33333333	178.1941541	51.00602766	-1.804710355	down	7.97E-06	0.001165034
CL12438.Contig1_All	1020	18.33333333	127.6666667	17.07802133	129.9194133	2.927404285	up	6.44E-11	7.68E-08
CL12438.Contig2_All	1194	33.33333333	154.3333333	30.21729235	156.5902316	2.37354792	up	2.90E-08	1.30E-05
CL12438.Contig3_All	1221	44.66666667	222.3333333	41.50136627	229.1879144	2.465300232	up	1.78E-06	0.000366189
CL12438.Contig4_All	1092	16.33333333	80.33333333	15.04409367	81.7571353	2.442147452	up	1.75E-07	5.54E-05
CL12438.Contig5_All	806	7.333333333	54.33333333	6.615528126	55.67175	3.073017196	up	1.71E-08	8.41E-06
CL12438.Contig6_All	750	7	38.33333333	6.367663951	38.7057537	2.603711937	up	3.81E-06	0.000665879
CL12443.Contig3_All	2554	6.666666667	29.66666667	6.453064346	29.64094132	2.199534948	up	9.66E-05	0.007263654
CL12444.Contig1_All	508	1.333333333	11	1.285856564	11.33759528	3.14031305	up	0.000890332	0.036430659
CL1247.Contig14_All	587	30.33333333	7.666666667	28.04508969	8.032612747	-1.803806966	down	0.000971109	0.038687187
CL12475.Contig2_All	1117	29.66666667	4	28.16513501	3.912456173	-2.847763891	down	1.07E-05	0.001453365
CL12507.Contig1_All	1553	78.33333333	0.666666667	72.65451995	0.622136155	-6.867678393	down	2.91E-05	0.003094264
CL12516.Contig3_All	1758	33.66666667	7.666666667	31.18387575	7.829135206	-1.993875384	down	0.000953972	0.03825437
CL12530.Contig1_All	620	119.3333333	6.666666667	110.226474	6.820773868	-4.014391527	down	6.18E-08	2.41E-05
CL12537.Contig1_All	1864	5774	891	5340.545303	896.7182762	-2.574260351	down	1.13E-06	0.000252697
CL12543.Contig1_All	1419	7.333333333	33.66666667	6.994042236	34.74309319	2.31252779	up	0.000471091	0.023218801
CL12543.Contig3_All	1638	4.333333333	24.33333333	4.159381753	24.37239944	2.550807282	up	5.26E-05	0.004775868
CL12550.Contig1_All	887	123.6666667	15.33333333	114.1993517	15.48780695	-2.88234968	down	1.56E-05	0.001942032
CL12550.Contig2_All	691	1391.333333	16.33333333	1291.602516	17.23856356	-6.227378783	down	2.51E-05	0.002777247
CL12550.Contig3_All	575	36.33333333	4.333333333	33.82781236	4.652473108	-2.862140165	down	9.66E-07	0.000224063
CL12559.Contig1_All	1942	62	16.33333333	57.94656008	16.67580753	-1.796966394	down	0.000108967	0.007953047
CL12595.Contig1_All	1647	34.66666667	1.333333333	32.82167973	1.24427231	-4.721274914	down	0.000807861	0.034025598
CL12604.Contig1_All	1160	279.3333333	79.66666667	259.5240502	78.16168218	-1.731334818	down	6.14E-05	0.005320679
CL12616.Contig1_All	1007	10	0.666666667	9.253079904	0.622136155	-3.894631394	down	0.00095362	0.038246869
CL12619.Contig2_All	1965	9.666666667	30.66666667	9.296423175	31.00858114	1.737919867	up	0.001174497	0.044260516
CL12619.Contig7_All	707	7	29.66666667	6.643788218	29.63361006	2.1571564	up	0.000142539	0.009715991
CL1262.Contig3_All	944	13	51	12.31861511	51.95981238	2.076556147	up	2.34E-05	0.002636966
CL12625.Contig1_All	1989	239.6666667	74	225.0672306	74.59480702	-1.593208913	down	4.98E-05	0.004583221
CL12625.Contig2_All	3544	257	67	242.1911675	67.95605073	-1.833472334	down	3.41E-06	0.000610629
CL12625.Contig3_All	1888	19.66666667	62	19.0994381	61.53762469	1.687938563	up	0.000543844	0.025640201
CL12625.Contig5_All	3433	45.66666667	152.6666667	43.8445641	153.8103838	1.810683011	up	5.61E-06	0.000895784
CL12625.Contig9_All	1228	26.33333333	76.66666667	25.36599835	76.78456774	1.597920442	up	0.000173378	0.011216144
CL12634.Contig1_All	2181	61	9	56.88159375	9.652670583	-2.558961838	down	1.73E-07	5.46E-05
CL12634.Contig3_All	553	13.66666667	1.333333333	12.76039558	1.409249037	-3.178674567	down	0.000368905	0.019410124
CL12645.Contig3_All	408	12.66666667	98.66666667	12.10730213	100.1269496	3.047881004	up	0.000466915	0.023090058
CL12645.Contig5_All	2350	27.33333333	97.33333333	26.31437057	99.9532752	1.925402955	up	0.000116487	0.008382883
CL12645.Contig6_All	2309	14.33333333	62.33333333	13.78227742	63.11718777	2.195218624	up	2.93E-06	0.000538519
CL12645.Contig7_All	651	22	161.6666667	20.97574187	162.1394578	2.950441482	up	0.00011675	0.008389339
CL12664.Contig1_All	1759	46	131.6666667	44.53853884	132.6055175	1.574014671	up	0.0012986	0.047602978
CL12671.Contig1_All	814	22	1.666666667	20.06788186	1.780811703	-3.494281466	down	0.000830138	0.034667764
CL1268.Contig27_All	3635	53	14.66666667	49.23317192	14.73550584	-1.740334105	down	0.000305708	0.016964683
CL1268.Contig35_All	4394	150.3333333	22.33333333	138.8084703	22.0385413	-2.654994964	down	0.000150095	0.010094891
CL12682.Contig1_All	2700	43	196.3333333	41.66501365	195.8800689	2.233062251	up	1.88E-08	9.07E-06
CL12682.Contig2_All	953	4.333333333	33.66666667	4.25857918	33.73488126	2.985797005	up	4.48E-07	0.000120974
CL12682.Contig3_All	1322	90	349.3333333	86.70669303	353.9647449	2.029390407	up	1.76E-07	5.54E-05
CL12698.Contig1_All	760	58.66666667	2.333333333	54.71033439	2.485436222	-4.460242385	down	2.68E-07	7.89E-05
CL12698.Contig2_All	657	4.333333333	31.33333333	4.273662359	32.10734275	2.909358433	up	8.03E-06	0.001170838
CL12704.Contig2_All	616	61.66666667	190.3333333	57.94553271	191.6153667	1.725443917	up	1.32E-05	0.00171206
CL12704.Contig3_All	1082	112	416	104.5118654	419.4246848	2.004745029	up	3.86E-07	0.000107669
CL12705.Contig1_All	790	55.33333333	141.6666667	52.18787772	141.4059734	1.438056425	up	0.0004848	0.023718728
CL12716.Contig3_All	1904	7.333333333	32.66666667	7.113828773	33.15546878	2.220548698	up	5.75E-05	0.005087729
CL12719.Contig3_All	1277	383.3333333	140.6666667	355.5605555	141.6642625	-1.327619429	down	0.000504176	0.02436284
CL12720.Contig2_All	331	39.33333333	10.33333333	36.57197376	10.0537077	-1.863010841	down	0.000527989	0.025112872
CL12722.Contig2_All	3550	22	77.33333333	21.70898857	78.62572462	1.856708897	up	0.001178828	0.044390626
CL12722.Contig3_All	3506	7.666666667	48	7.491056734	49.30502716	2.718493598	up	3.61E-05	0.003640088
CL12722.Contig4_All	3480	9.333333333	37	9.253338686	37.59528856	2.022505973	up	0.000814414	0.034199017
CL12722.Contig7_All	2084	3.666666667	20	3.567648393	20.57782405	2.528045093	up	0.000187567	0.011843077
CL1273.Contig2_All	1104	33.33333333	6	31.38124324	5.876015518	-2.416992398	down	4.75E-05	0.004448318
CL12748.Contig2_All	4374	29.33333333	137.3333333	28.40224611	136.9074567	2.269124095	up	5.09E-08	2.05E-05
CL12752.Contig1_All	1245	122	6	113.3385449	6.026329728	-4.233215164	down	2.54E-12	4.86E-09
CL12755.Contig2_All	1253	77.66666667	14.66666667	72.5503079	15.00865375	-2.273187162	down	8.82E-07	0.000207262
CL12755.Contig3_All	790	81.66666667	21.66666667	76.52766413	22.32197946	-1.777516397	down	4.92E-05	0.004540579
CL12755.Contig4_All	1112	32	5.666666667	30.12236062	5.850913345	-2.364101079	down	5.10E-05	0.004668587
CL12764.Contig1_All	1435	289	29.66666667	268.6385963	30.12120898	-3.156815015	down	9.25E-08	3.35E-05
CL12765.Contig2_All	1231	61	17	57.27431213	16.96614571	-1.75522937	down	0.000208663	0.012763754
CL12794.Contig2_All	1315	23	0.666666667	21.42724805	0.636798671	-5.072465438	down	5.04E-08	2.04E-05
CL12796.Contig1_All	1136	34.33333333	7.666666667	31.62884863	7.656827221	-2.046422431	down	0.000637461	0.028713949
CL12803.Contig1_All	967	42.66666667	0	39.73366245	0.001	-15.27807416	down	0.00016904	0.011003093
CL12805.Contig3_All	1564	13	47.66666667	12.82968543	48.62366029	1.922172704	up	0.000681113	0.03001255
CL12814.Contig3_All	1190	111.3333333	41	103.9905977	42.08885233	-1.304943017	down	0.001211205	0.045232444
CL12821.Contig2_All	790	19.33333333	3	17.91354755	3.197391998	-2.486083539	down	0.000359006	0.019026883
CL12826.Contig1_All	673	238.3333333	46.66666667	222.948051	46.54659244	-2.259960127	down	5.19E-05	0.004733182
CL12826.Contig4_All	608	153.3333333	51.66666667	143.1809688	52.18965597	-1.456003949	down	0.000269117	0.015413438
CL12833.Contig1_All	2086	438.6666667	163.3333333	409.2071072	166.1420623	-1.300413835	down	0.0006284	0.028412994
CL12836.Contig1_All	2010	916.6666667	329	857.6080247	333.6588049	-1.36194483	down	0.000615465	0.028036735
CL12839.Contig1_All	2417	365	85.33333333	341.3685136	86.15549528	-1.986315272	down	4.35E-07	0.000117843
CL12839.Contig5_All	2271	240	48.33333333	224.3869688	49.47859902	-2.181112338	down	4.69E-08	1.91E-05
CL12868.Contig1_All	1631	14.33333333	84	13.81794971	86.41989865	2.644819973	up	5.96E-06	0.000935075
CL12868.Contig2_All	1612	53.33333333	308	52.19998912	316.7599343	2.601268455	up	7.16E-05	0.005910207
CL12868.Contig3_All	712	7	56	6.742985644	58.26647187	3.111206525	up	0.000559342	0.026157064
CL12870.Contig1_All	1083	34	107.6666667	32.41270233	109.5578848	1.757062106	up	2.62E-05	0.002861663
CL12876.Contig1_All	1995	7.666666667	67.66666667	7.475973554	70.10885634	3.22926333	up	3.50E-06	0.000620264
CL12876.Contig10_All	1650	11	49.66666667	10.69975276	50.76501435	2.246257119	up	4.73E-05	0.004429234
CL12876.Contig11_All	1754	3.666666667	19.33333333	3.49542491	19.15095351	2.453876477	up	0.000294738	0.01648439
CL12876.Contig12_All	1723	3	19.66666667	2.831468066	19.31903864	2.77040114	up	7.94E-05	0.006342704
CL12876.Contig13_All	1773	12.33333333	37	11.63087674	37.26533511	1.679874381	up	0.00101362	0.039874483
CL12876.Contig4_All	1953	5.666666667	26.66666667	5.403181194	26.23274052	2.279487565	up	0.000112397	0.008165692
CL12876.Contig6_All	1844	20	124.3333333	19.65997773	128.9094424	2.71302435	up	0.000132134	0.009185098
CL12876.Contig7_All	1852	3	19.33333333	2.831468066	19.02263307	2.748094791	up	9.69E-05	0.007274507
CL12876.Contig8_All	1795	4.666666667	21.66666667	4.365188805	21.47874426	2.298793689	up	0.000352652	0.018792554
CL12876.Contig9_All	1837	4	29	3.797236972	29.79421452	2.972010273	up	2.42E-06	0.000466711
CL12884.Contig4_All	1162	984.3333333	225.6666667	908.3785241	229.8954123	-1.982315922	down	7.45E-05	0.006047777
CL12886.Contig2_All	1211	11	37.66666667	10.82592413	38.02860969	1.812595013	up	0.001004577	0.039617375
CL12900.Contig2_All	536	7.333333333	0	6.696449956	0.001	-12.70918076	down	0.000746399	0.032105679
CL1291.Contig6_All	1868	6.666666667	31.33333333	6.146773719	32.10549823	2.384919106	up	4.59E-05	0.004315727
CL12912.Contig2_All	640	233.3333333	18.33333333	220.8008201	19.04632196	-3.5351612	down	3.31E-06	0.000595905
CL12915.Contig8_All	1703	7.666666667	35.33333333	7.410134904	35.63483762	2.265716638	up	2.88E-05	0.003078543
CL1293.Contig1_All	2406	175.3333333	68	163.3228319	68.44015685	-1.254811517	down	0.001362263	0.049215295
CL1293.Contig6_All	1661	155.3333333	53.66666667	143.7081037	54.24119041	-1.405680671	down	0.000368135	0.019388714
CL12939.Contig3_All	488	2.333333333	16.33333333	2.179401986	16.50165502	2.920606498	up	0.000172033	0.011157675
CL12947.Contig2_All	1729	42	107	39.51118914	109.7844706	1.474340822	up	0.000433431	0.021896899
CL12951.Contig2_All	2250	111.6666667	459	108.5106592	467.0113718	2.105620911	up	5.76E-06	0.000912775
CL12960.Contig2_All	652	237	51	219.577937	51.8039646	-2.083598683	down	4.65E-06	0.000774976
CL12969.Contig1_All	652	4	20.33333333	3.800429388	20.92554842	2.461031099	up	0.000262583	0.01513182
CL12973.Contig2_All	2124	1.666666667	12	1.533720739	12.4669458	3.023000346	up	0.000872486	0.035927291
CL12986.Contig5_All	3860	64.66666667	17.33333333	60.15803469	17.38169592	-1.791188584	down	0.000116359	0.00837886
CL12992.Contig2_All	1815	5.666666667	46	5.586492867	47.07380664	3.074909756	up	3.94E-08	1.66E-05
CL13.Contig2_All	1675	130	320.6666667	122.5158739	330.2430596	1.430559557	up	0.001390426	0.049912152
CL13005.Contig5_All	2652	38	10.66666667	35.36791793	10.92204507	-1.695198277	down	0.001002152	0.039572218
CL13010.Contig1_All	1127	13	49.33333333	12.61939981	50.38796495	1.997435895	up	3.79E-05	0.003771455
CL13014.Contig1_All	1864	16	71	15.55645013	71.50922842	2.200616551	up	1.93E-05	0.002273633
CL13014.Contig3_All	1672	3.333333333	17.66666667	3.277727094	17.63960067	2.428050256	up	0.000450492	0.022497989
CL13014.Contig5_All	1717	6.666666667	27	6.483230705	27.28071714	2.073096752	up	0.000304364	0.016907292
CL13014.Contig6_All	1307	5.666666667	29.66666667	5.5174618	29.76741723	2.43165741	up	2.67E-05	0.00289574
CL13022.Contig2_All	466	9.666666667	0.333333333	9.082945143	0.311068078	-4.867857912	down	0.000358876	0.019026883
CL1303.Contig1_All	1269	79	15.33333333	74.0496425	15.58311331	-2.248509276	down	1.15E-06	0.000255366
CL13042.Contig10_All	1117	3	21	2.861634426	21.61366589	2.917032504	up	0.000971498	0.038693227
CL13042.Contig3_All	1175	4.666666667	49.66666667	4.422329108	49.72378835	3.491057917	up	0.000111356	0.008108694
CL13042.Contig4_All	1169	23.66666667	88.66666667	22.65622309	89.98104398	1.989713729	up	0.000642841	0.028874835
CL13042.Contig6_All	1275	5	32	4.808255417	32.16852057	2.742064148	up	4.87E-05	0.004521694
CL13042.Contig7_All	1166	19.66666667	113	18.42971654	114.6797078	2.637504347	up	0.000504452	0.024369395
CL13042.Contig8_All	1300	2.333333333	24.33333333	2.224651526	24.32472284	3.450772095	up	9.78E-07	0.000226192
CL13042.Contig9_All	1079	1	13.66666667	0.953878142	13.58416154	3.831976737	up	4.39E-05	0.004201625
CL13048.Contig1_All	1518	2	16.66666667	1.949813407	17.15918359	3.13757294	up	6.28E-05	0.005394114
CL13048.Contig2_All	1524	238.3333333	25.66666667	220.9554041	26.37557406	-3.066480817	down	0.000372337	0.019561145
CL13052.Contig2_All	445	7.333333333	0	6.831319673	0.001	-12.73794859	down	0.00067715	0.029916428
CL13087.Contig2_All	710	1.666666667	22	1.659892109	22.68436635	3.772536985	up	6.26E-07	0.000158804
CL13088.Contig1_All	1266	26	181.3333333	24.50555293	188.530783	2.943619499	up	0.000206059	0.012650358
CL13093.Contig2_All	2079	104.6666667	2.333333333	97.12862037	2.177476543	-5.479167387	down	3.16E-05	0.003296163
CL13098.Contig1_All	1702	54.33333333	12.33333333	49.939806	12.57638086	-1.989473403	down	0.001140506	0.043361026
CL13101.Contig2_All	1134	376	1591	366.7763176	1639.564266	2.160340059	up	0.000552269	0.025916819
CL13104.Contig2_All	2230	4.333333333	43	4.216522056	43.89292168	3.379862898	up	5.23E-09	3.14E-06
CL13104.Contig3_All	1568	1.666666667	16	1.659892109	16.17592443	3.284686786	up	4.64E-05	0.0043578
CL13106.Contig1_All	896	4.666666667	20	4.262798962	20.04987979	2.233720664	up	0.000829149	0.034645101
CL1311.Contig1_All	1458	0	33	0.001	32.44181789	14.98556704	up	7.08E-14	2.01E-10
CL13115.Contig1_All	2725	74.66666667	26	69.40153735	25.96988285	-1.418128115	down	0.001306847	0.047815122
CL13116.Contig2_All	1986	99.66666667	385.3333333	97.61812788	384.6837439	1.978451876	up	0.00090946	0.037021558
CL13116.Contig4_All	1832	47	149.6666667	45.72967654	149.9988701	1.713749014	up	0.0007673	0.032759412
CL1312.Contig1_All	1780	10	34.33333333	9.64986961	34.01604366	1.817634	up	0.000833163	0.03474912
CL1312.Contig10_All	1987	25.33333333	5.333333333	23.35749971	5.103565152	-2.194308535	down	0.000597718	0.027397579
CL1312.Contig13_All	2154	41.33333333	2.333333333	37.96084029	2.214132833	-4.099698246	down	1.14E-06	0.000253518
CL1312.Contig14_All	2052	64.66666667	3.333333333	60.05245243	3.161999582	-4.247314082	down	1.09E-12	2.44E-09
CL1312.Contig15_All	1984	33.33333333	1.666666667	30.61551667	1.659822525	-4.205162134	down	8.18E-07	0.000196331
CL1312.Contig16_All	1801	291.6666667	36.66666667	269.6394358	36.83143333	-2.872022065	down	2.97E-08	1.33E-05
CL1312.Contig18_All	1860	29.33333333	7.333333333	27.1007888	7.045130723	-1.943636462	down	0.001057241	0.041129539
CL1312.Contig24_All	2397	12.66666667	37.33333333	12.02318788	36.80099384	1.613925258	up	0.00116022	0.043892651
CL1312.Contig25_All	2400	13.66666667	46.33333333	13.07626345	46.36200027	1.825992463	up	0.000155627	0.010381355
CL1312.Contig3_All	1873	9.333333333	32.66666667	9.027969889	32.28839528	1.83854223	up	0.001013361	0.039874483
CL1312.Contig34_All	1533	11.66666667	36	11.2677046	36.22580422	1.684824072	up	0.000867814	0.035799049
CL1312.Contig6_All	2524	167.6666667	17.33333333	155.2374695	16.86656965	-3.20223833	down	4.69E-11	5.83E-08
CL1312.Contig7_All	1740	132.6666667	23	122.5615229	22.44986866	-2.448727219	down	1.46E-07	4.78E-05
CL1312.Contig9_All	1963	10.66666667	41.66666667	10.14559796	41.04651186	2.01640573	up	8.31E-05	0.006563691
CL13130.Contig3_All	2228	0.666666667	18.33333333	0.663956844	18.74200449	4.819041979	up	7.40E-05	0.006022827
CL13145.Contig2_All	793	78.66666667	198.6666667	73.23213309	200.4754377	1.452876764	up	0.00022964	0.013740953
CL13153.Contig1_All	570	21	72.33333333	19.89481346	72.79753512	1.87149723	up	2.76E-05	0.002967883
CL13153.Contig2_All	779	24.66666667	72.66666667	23.3577585	72.83729981	1.640775606	up	0.000173322	0.011215358
CL13155.Contig1_All	1868	17	128.6666667	16.63649965	130.540922	2.972078309	up	4.04E-08	1.69E-05
CL13158.Contig1_All	774	55.33333333	442	54.66318635	454.0926426	3.054345199	up	7.06E-09	3.98E-06
CL13158.Contig4_All	882	27.33333333	175	26.65082755	179.5059404	2.751779351	up	2.87E-06	0.000531573
CL13180.Contig2_All	1138	267	18.33333333	254.0917651	18.14992343	-3.807314253	down	0.00012351	0.008717494
CL13191.Contig1_All	3880	72.66666667	19.66666667	67.96191535	19.61782253	-1.792561593	down	8.96E-05	0.006930763
CL13191.Contig2_All	2824	47.66666667	12.66666667	44.31830687	12.77379102	-1.794716013	down	0.000293924	0.016450308
CL13192.Contig1_All	1874	3.333333333	18.66666667	3.319784218	19.34821425	2.543039043	up	0.001182601	0.044492939
CL13197.Contig1_All	789	127.6666667	22.33333333	118.128266	23.23008152	-2.346288095	down	0.000169856	0.011047681
CL13197.Contig2_All	222	20.66666667	3.333333333	19.01609244	3.501128818	-2.441328772	down	0.00037435	0.01963329
CL13216.Contig2_All	2382	143.3333333	52.33333333	133.7669241	52.52033949	-1.348773285	down	0.000799406	0.033759523
CL13216.Contig5_All	2153	106.6666667	30	99.50562237	30.49461618	-1.706223487	down	5.01E-05	0.004605967
CL13221.Contig1_All	530	183.3333333	28.33333333	172.7396432	28.56349026	-2.596355032	down	6.46E-06	0.00099502
CL13227.Contig1_All	504	1.333333333	12.33333333	1.312830507	12.47554093	3.248349797	up	0.000329546	0.017854917
CL1323.Contig7_All	1150	27	4.666666667	25.15776747	4.677575281	-2.427171124	down	0.000112482	0.008168248
CL13230.Contig1_All	2041	403.3333333	1610.666667	394.4443356	1652.900202	2.067105996	up	0.000189395	0.011904957
CL13233.Contig2_All	2369	80	3.333333333	74.06669635	3.43330297	-4.431155911	down	5.49E-07	0.000142046
CL13237.Contig1_All	704	10	31	9.622016765	31.29765545	1.701643369	up	0.001355634	0.049067424
CL13237.Contig2_All	988	5.666666667	46.66666667	5.526160147	45.99296535	3.05706394	up	0.000566427	0.026408871
CL1326.Contig4_All	1900	433.6666667	150.6666667	403.5605785	154.2848659	-1.387188701	down	0.000242595	0.014286169
CL1326.Contig9_All	1974	335.6666667	122	313.8448401	124.7210756	-1.331346215	down	0.000438986	0.022128878
CL13266.Contig1_All	2928	13.33333333	63.66666667	13.01171095	63.66669457	2.290728186	up	6.02E-05	0.005244652
CL13270.Contig2_All	761	21.66666667	0.333333333	19.8794715	0.311068078	-5.997905243	down	0.000143513	0.009775937
CL13314.Contig3_All	1899	606	218.6666667	561.6665771	223.1337755	-1.331805046	down	0.000478758	0.023481297
CL13330.Contig8_All	822	43.66666667	112.3333333	41.09247293	113.9531364	1.471494574	up	0.000356009	0.018935544
CL13330.Contig9_All	904	2.666666667	15	2.427266161	15.18222561	2.644979074	up	0.000778643	0.033120613
CL13331.Contig1_All	1773	2.333333333	15	2.239734706	14.73861423	2.718201123	up	0.000440674	0.022187419
CL13331.Contig3_All	1579	1.666666667	14	1.659892109	13.89522962	3.0654283	up	0.000210309	0.012833357
CL13342.Contig1_All	1728	60.33333333	9.333333333	55.42724991	9.587953135	-2.531300666	down	0.000977669	0.038871627
CL13344.Contig1_All	1352	12.66666667	109	12.03507865	108.3714001	3.170666595	up	1.12E-07	3.87E-05
CL13344.Contig2_All	1424	5.333333333	39.66666667	5.071202772	39.91516741	2.976537195	up	9.42E-07	0.000219267
CL13349.Contig1_All	3473	75.66666667	237.3333333	73.28465413	241.0796407	1.717926786	up	0.001014195	0.039887336
CL13349.Contig3_All	3127	90.33333333	303.3333333	87.65675864	309.6771442	1.820827671	up	0.000873712	0.035942641
CL13349.Contig4_All	3501	72.33333333	230.3333333	69.9260052	234.5490556	1.745988699	up	0.00111868	0.042801614
CL13352.Contig3_All	1026	19.66666667	71.33333333	19.38833203	72.35557201	1.899915427	up	0.001182118	0.044481377
CL13368.Contig1_All	979	37	2	34.33543148	1.903064755	-4.173301535	down	2.39E-09	1.60E-06
CL134.Contig6_All	4471	38.33333333	167.6666667	38.1775185	171.1006974	2.164050403	up	0.000340068	0.018260595
CL134.Contig7_All	4604	49	244.6666667	48.72860451	250.3997276	2.36139218	up	4.18E-05	0.004050069
CL13404.Contig1_All	2274	20.33333333	101.3333333	19.95309145	104.3808576	2.387172967	up	0.000174924	0.011272885
CL13404.Contig2_All	2288	1042	30	974.7652614	30.79340007	-4.98436176	down	2.40E-12	4.63E-09
CL13412.Contig2_All	1693	226.3333333	88	209.5214035	88.10876438	-1.24974019	down	0.001196632	0.044878339
CL13428.Contig1_All	666	56.33333333	0	51.74924376	0.001	-15.65925016	down	2.12E-09	1.44E-06
CL13428.Contig2_All	837	15	0	13.70979515	0.001	-13.74291939	down	4.02E-05	0.003928865
CL13437.Contig1_All	1012	2560.333333	282	2373.743406	289.1510702	-3.037268646	down	3.57E-11	4.56E-08
CL13437.Contig2_All	1228	128.6666667	31.66666667	119.1004197	31.97295493	-1.897254508	down	0.000204131	0.012574752
CL13437.Contig4_All	1127	271.3333333	38.66666667	251.3956033	39.33026819	-2.676247489	down	1.03E-07	3.63E-05
CL13445.Contig3_All	606	30	79.66666667	28.35035295	80.20743106	1.500369209	up	0.000457803	0.022733083
CL13450.Contig4_All	1709	4.333333333	23.66666667	4.159381753	24.43585302	2.554558459	up	0.001052841	0.041015194
CL13459.Contig1_All	784	2.333333333	26	2.308765772	26.9047822	3.542668906	up	1.21E-06	0.000266383
CL13459.Contig2_All	1025	1.333333333	29.66666667	1.327913687	30.76096664	4.533867558	up	2.25E-07	6.82E-05
CL13459.Contig3_All	1076	4	33.33333333	3.968657881	34.77664108	3.131395491	up	0.000275124	0.015665217
CL13462.Contig3_All	1422	4.666666667	50	4.647697905	50.30800434	3.436199757	up	5.36E-10	4.61E-07
CL13466.Contig6_All	922	51.66666667	16.33333333	48.46389159	16.04338113	-1.594932035	down	0.001161554	0.043911609
CL13472.Contig2_All	1097	26	82.66666667	24.72453689	84.67331806	1.775963926	up	4.90E-05	0.004532015
CL13472.Contig4_All	942	21.66666667	111	20.98022044	113.7518878	2.438788746	up	2.55E-05	0.002809453
CL1348.Contig1_All	639	26.66666667	0.666666667	24.35446235	0.772450366	-4.97860009	down	9.24E-05	0.007057933
CL13491.Contig1_All	2028	89.66666667	29	83.26910484	29.04628567	-1.519427626	down	0.000598654	0.027431163
CL13492.Contig1_All	1429	43.33333333	7	40.24160475	6.823882266	-2.560023177	down	1.06E-05	0.001448614
CL13492.Contig2_All	1482	45	8	41.81969613	7.885406935	-2.406925465	down	8.33E-06	0.001201223
CL13492.Contig3_All	797	11.66666667	1	10.79869141	0.955198007	-3.49891286	down	0.000681559	0.030024194
CL13494.Contig1_All	2305	120	3.666666667	109.9095591	3.698538975	-4.893217578	down	0.001371895	0.049429474
CL13494.Contig2_All	2301	47.33333333	0.333333333	43.00337572	0.318399336	-7.077468779	down	0.000624433	0.028289305
CL13499.Contig2_All	2431	315.3333333	79.33333333	293.5312776	81.09338993	-1.855858012	down	1.63E-06	0.000342743
CL13499.Contig3_All	2101	474	138	441.7887225	143.0160615	-1.627179413	down	1.78E-05	0.002136962
CL13516.Contig1_All	2201	87	6	79.69121317	5.927334324	-3.748965322	down	0.000422698	0.021461898
CL13516.Contig2_All	1720	123	21.66666667	113.8750443	21.26240189	-2.421075131	down	8.22E-05	0.006501017
CL13518.Contig2_All	2709	382.6666667	112.6666667	352.5344592	110.9554473	-1.667783786	down	0.0013685	0.049363472
CL13518.Contig5_All	2529	1956.333333	481	1806.306408	479.3549461	-1.913876417	down	6.42E-05	0.005455027
CL1353.Contig1_All	2795	101	34.66666667	93.91681599	34.7194043	-1.435641303	down	0.000641134	0.028828888
CL1353.Contig12_All	2896	66.66666667	21.66666667	62.2966657	21.35775509	-1.544394935	down	0.000816965	0.034283372
CL1353.Contig16_All	2733	113.6666667	38.66666667	105.6003545	38.70701758	-1.447947622	down	0.00047407	0.023307094
CL1353.Contig18_All	2793	259.3333333	77.66666667	240.6863836	77.52162569	-1.634483795	down	3.02E-05	0.003188913
CL1353.Contig19_All	2807	248.6666667	76.33333333	232.295294	76.3433347	-1.605385817	down	4.47E-05	0.004244423
CL1353.Contig20_All	2910	101	31.33333333	94.07458833	30.88099077	-1.607086031	down	0.000195667	0.012204465
CL1353.Contig8_All	2649	45.66666667	13	42.58835633	12.69989778	-1.745642166	down	0.000642361	0.028873823
CL13536.Contig3_All	1808	14	54.66666667	13.57327795	55.23673376	2.024858839	up	1.83E-05	0.002183473
CL13537.Contig2_All	3288	28.66666667	109	28.10810503	110.8406111	1.97942847	up	0.000797483	0.03372901
CL13537.Contig7_All	297	5.666666667	21.33333333	5.47221226	21.31065914	1.96137912	up	0.001369768	0.049366906
CL13537.Contig8_All	1419	70.33333333	169	67.84826262	170.5338679	1.329674507	up	0.000510918	0.024573736
CL1357.Contig4_All	1680	45.33333333	118.6666667	43.73476206	121.240096	1.47101455	up	0.00031131	0.017187422
CL13585.Contig1_All	5055	928.3333333	279.3333333	863.483861	276.5290407	-1.642738215	down	5.34E-05	0.004824874
CL13585.Contig2_All	10938	6371.333333	1686	5922.850362	1686.26209	-1.812462851	down	0.000711826	0.030982387
CL13585.Contig3_All	10811	7543.666667	1991.333333	7015.462194	1998.702135	-1.811474671	down	0.001100733	0.042274934
CL13587.Contig1_All	1607	37.33333333	141	35.81484299	143.8652317	2.006088451	up	1.03E-06	0.000234443
CL13587.Contig2_All	708	18.66666667	84.33333333	18.05825329	87.43301666	2.275519823	up	0.00039665	0.020472458
CL13617.Contig2_All	1977	90.66666667	201.6666667	84.86286137	206.0339163	1.279676618	up	0.00120102	0.044945072
CL1362.Contig4_All	913	25	1.666666667	22.8001525	1.652491267	-3.786328921	down	0.000586052	0.027059772
CL13624.Contig1_All	593	128.3333333	0	119.3691318	0.001	-16.86507029	down	4.19E-21	5.89E-17
CL13624.Contig2_All	845	48.33333333	1	44.9036554	1.023023854	-5.455921203	down	7.00E-12	1.16E-08
CL13625.Contig1_All	992	13.66666667	83.66666667	13.17226846	84.48465245	2.681185463	up	6.52E-09	3.72E-06
CL13640.Contig1_All	1711	171.3333333	399.6666667	162.847552	402.1128555	1.304078427	up	0.000584521	0.026998942
CL13640.Contig2_All	1537	190.3333333	484.6666667	180.6205754	491.1340772	1.44315468	up	0.000189172	0.011896846
CL13651.Contig4_All	758	7.666666667	30	7.310937477	30.03265324	2.038403616	up	0.000252224	0.014683892
CL13659.Contig1_All	673	15.33333333	1.666666667	14.62099605	1.720317114	-3.087295165	down	0.000257154	0.01488683
CL13665.Contig1_All	1776	85.66666667	30.66666667	79.67521294	29.76941117	-1.420300284	down	0.001372498	0.049441779
CL13665.Contig2_All	365	15	0	13.67962879	0.001	-13.73974146	down	4.90E-05	0.004532015
CL13668.Contig1_All	2973	51.33333333	0.666666667	49.1549327	0.772450366	-5.991750154	down	5.76E-05	0.005088676
CL1368.Contig10_All	2613	1	14	0.995935265	14.09322043	3.822805537	up	0.000199676	0.01239097
CL1368.Contig13_All	1896	1.333333333	15	1.327913687	15.19140139	3.516021682	up	3.96E-05	0.003885544
CL1368.Contig15_All	2530	1.333333333	12.33333333	1.327913687	12.32707124	3.214596793	up	0.000325988	0.01773818
CL1368.Contig16_All	1987	1.333333333	13.66666667	1.327913687	14.00029241	3.398223679	up	0.000848328	0.035259954
CL1368.Contig22_All	1754	2	16	1.991870531	16.04944852	3.010327943	up	0.000653839	0.029220255
CL1368.Contig23_All	2704	1	15	0.995935265	15.02642466	3.915305998	up	0.000566186	0.026407817
CL1368.Contig25_All	2505	1	13.33333333	0.995935265	13.25294422	3.734117116	up	0.000264398	0.015208677
CL1368.Contig28_All	1826	1.333333333	14	1.327913687	14.10055169	3.408518329	up	9.51E-05	0.007185736
CL1368.Contig30_All	1944	1.333333333	12	1.327913687	12.1443236	3.193048858	up	0.000700791	0.03062867
CL1368.Contig32_All	1955	1.333333333	14	1.327913687	14.0400571	3.402315522	up	8.79E-05	0.006850664
CL1368.Contig34_All	1952	1.666666667	15	1.659892109	15.33438434	3.207608869	up	0.00023173	0.013829973
CL1368.Contig36_All	1686	1.333333333	12.66666667	1.327913687	12.63813932	3.250550794	up	0.000251809	0.014677335
CL1368.Contig37_All	1808	1.666666667	15.33333333	1.659892109	15.35948652	3.20996861	up	7.72E-05	0.006218447
CL1368.Contig38_All	1848	1.333333333	13	1.327913687	13.09952161	3.302280845	up	0.000189696	0.011917953
CL1368.Contig55_All	1327	0	6.333333333	0.001	6.548206605	12.67688413	up	0.000832576	0.034730875
CL1368.Contig56_All	1754	1.333333333	10.66666667	1.327913687	10.83222545	3.028096389	up	0.001188079	0.04464587
CL1368.Contig9_All	2825	1	18.33333333	0.995935265	18.69253021	4.230266083	up	9.84E-07	0.000226972
CL13687.Contig3_All	560	10	32.66666667	9.772848563	32.8236708	1.747885549	up	0.000752001	0.032291721
CL137.Contig11_All	1192	1	12	0.953878142	11.722706	3.619356848	up	0.000554636	0.025998674
CL137.Contig13_All	1027	2.666666667	17	2.430458578	16.52253434	2.765134542	up	0.001092132	0.042078886
CL137.Contig16_All	774	4.333333333	38	4.075267507	37.51663866	3.202563906	up	0.000636803	0.028690318
CL137.Contig19_All	1150	2.333333333	16.66666667	2.236542289	16.27929211	2.863696024	up	0.000146529	0.009934378
CL137.Contig5_All	1357	1.333333333	12.33333333	1.24379944	12.04110534	3.275142055	up	0.000568285	0.0264664
CL13701.Contig1_All	671	9.666666667	0.333333333	9.148783793	0.318399336	-4.844670739	down	0.000350263	0.018700732
CL13712.Contig1_All	1153	129	36	118.8810285	37.55663834	-1.662378663	down	0.001077482	0.041685172
CL13712.Contig4_All	1235	216.3333333	34	200.3309699	35.18612391	-2.509306969	down	9.50E-08	3.42E-05
CL13716.Contig2_All	1007	22	2.333333333	20.67727069	2.274627422	-3.184343609	down	2.09E-05	0.002420126
CL13730.Contig1_All	1232	3.333333333	22.33333333	3.277727094	22.95877813	2.808278219	up	0.000745041	0.032074574
CL13752.Contig2_All	856	2.666666667	29	2.655827374	30.09484294	3.502283006	up	1.06E-05	0.001448614
CL1377.Contig22_All	1835	9.666666667	37.66666667	9.131387098	37.42550833	2.035115978	up	9.72E-05	0.00728929
CL1377.Contig23_All	2539	8	32.66666667	7.55241682	31.84478391	2.076046787	up	0.000679166	0.029952878
CL1377.Contig26_All	1836	5.666666667	24	5.315874531	23.37574163	2.136633179	up	0.000872903	0.035930747
CL1377.Contig28_All	2152	12.33333333	39.66666667	11.64276751	39.11960881	1.748457913	up	0.000448105	0.022440876
CL13772.Contig1_All	1121	1.333333333	19	1.327913687	18.82337839	3.825292303	up	2.08E-06	0.000414163
CL13777.Contig1_All	1323	20.33333333	207.6666667	19.58008327	209.8916166	3.422185739	up	2.93E-15	1.12E-11
CL13777.Contig2_All	1081	3.666666667	18	3.510508089	17.73252869	2.336646524	up	0.000636244	0.028685589
CL13777.Contig3_All	1177	6	56.33333333	5.735159615	56.38696359	3.297456113	up	6.65E-10	5.57E-07
CL13780.Contig1_All	1310	18.33333333	111	16.24007128	113.2258349	2.801573307	up	5.26E-09	3.14E-06
CL13780.Contig3_All	1429	9.666666667	38	8.533889025	38.68613826	2.180541468	up	8.83E-05	0.006865507
CL13790.Contig1_All	747	27.33333333	87	25.43899042	88.29922768	1.795359403	up	0.000153434	0.010270254
CL13790.Contig2_All	483	1	10	0.965768906	9.88562257	3.355581906	up	0.000956458	0.038324368
CL13793.Contig1_All	1353	6	38	5.891497345	38.74478833	2.717296011	up	9.10E-06	0.001285455
CL13796.Contig1_All	589	4.666666667	22	4.647697905	22.0592712	2.246796925	up	0.000286152	0.016133207
CL13796.Contig2_All	1261	168.3333333	907.6666667	167.1142511	908.863787	2.443229323	up	1.80E-05	0.002158252
CL13796.Contig3_All	1068	21	100.3333333	20.87258345	100.5879944	2.268777041	up	1.51E-05	0.001896203
CL13800.Contig2_All	2510	76	24.66666667	70.86344185	25.43503857	-1.478224257	down	0.000591026	0.0271971
CL13805.Contig1_All	998	442.3333333	41.33333333	409.3167267	41.32936937	-3.307978368	down	4.79E-06	0.000793031
CL13807.Contig1_All	1525	1.333333333	11.66666667	1.327913687	11.77276094	3.148219418	up	0.000541195	0.025548669
CL13807.Contig2_All	1941	13.33333333	45.33333333	13.02679413	45.92741527	1.81787351	up	0.001086899	0.041954017
CL13810.Contig3_All	1424	22.66666667	63.66666667	21.40156026	63.74554072	1.574608444	up	0.000411004	0.021037208
CL13810.Contig5_All	781	8.333333333	28.66666667	8.010566612	29.0926984	1.860680917	up	0.000802083	0.033854066
CL13825.Contig1_All	1213	9.666666667	45.33333333	9.236090456	45.23633881	2.292127962	up	6.52E-06	0.001002201
CL13848.Contig1_All	2852	321.3333333	88.33333333	299.7713552	88.95326345	-1.752743092	down	3.17E-05	0.003300671
CL13848.Contig3_All	2516	79	27	73.90926685	26.82792998	-1.462019521	down	0.000958648	0.038386676
CL13849.Contig1_All	2254	8.333333333	43.33333333	8.085982511	44.36532428	2.455937525	up	0.000930072	0.037666518
CL13854.Contig2_All	3439	117.3333333	39	109.4884978	40.34891978	-1.440177361	down	0.000334175	0.018038073
CL13854.Contig3_All	3757	639.3333333	236.3333333	598.0857443	236.172192	-1.340513225	down	0.000682449	0.030040004
CL13854.Contig5_All	2293	64.33333333	16	60.32435692	16.64152958	-1.857952588	down	5.06E-05	0.004636864
CL13869.Contig2_All	2559	92.66666667	25.33333333	87.21552613	25.82252763	-1.755954762	down	4.94E-05	0.004555599
CL13870.Contig1_All	1585	214.3333333	63	198.0446995	64.91804615	-1.609134604	down	0.000859153	0.035598644
CL13878.Contig1_All	2707	103	652	94.03152234	643.9079014	2.775637973	up	2.95E-09	1.88E-06
CL13878.Contig4_All	2742	13	99.33333333	12.04249085	97.81436331	3.021912502	up	3.85E-07	0.000107606
CL13878.Contig5_All	2532	14.66666667	42.66666667	13.64205024	42.55897916	1.641403066	up	0.000870857	0.035901175
CL13878.Contig6_All	2523	38.66666667	215.3333333	35.56693291	212.0436704	2.575752944	up	4.41E-06	0.000743708
CL13878.Contig9_All	2441	146.3333333	412.6666667	136.1511702	412.0318936	1.597546632	up	3.75E-05	0.003743669
CL13885.Contig3_All	1755	255	35	238.9805193	35.69771054	-2.742989565	down	3.10E-11	3.98E-08
CL13897.Contig1_All	435	0	21.66666667	0.001	21.31740974	14.37974453	up	7.92E-06	0.001158842
CL13902.Contig1_All	1554	14.66666667	70.66666667	14.02694918	72.12937063	2.362385575	up	0.000128047	0.008980049
CL13902.Contig2_All	1953	17	63.66666667	16.46507874	65.0598678	1.98235848	up	0.000247546	0.014489949
CL13932.Contig2_All	1275	2.333333333	17.66666667	2.308765772	17.9274111	2.956973441	up	6.89E-05	0.005742623
CL13932.Contig3_All	1409	3.333333333	17.66666667	3.289617858	17.94022909	2.447206407	up	0.00043784	0.022079892
CL13940.Contig1_All	1767	27.66666667	98.66666667	27.04864462	100.7851057	1.89765424	up	0.000118373	0.008470775
CL13940.Contig3_All	2728	15	53	14.65013505	54.0571789	1.88357226	up	6.95E-05	0.005780658
CL13940.Contig4_All	2510	40	119.3333333	38.70968773	120.9456844	1.643592717	up	5.70E-05	0.005056222
CL13943.Contig1_All	2341	63.66666667	13.33333333	59.09769539	13.36475761	-2.144668198	down	0.000272756	0.015568938
CL13943.Contig2_All	2006	65.66666667	16.33333333	60.96108103	16.14053201	-1.917200354	down	4.91E-05	0.004538565
CL13952.Contig2_All	662	14.66666667	65.66666667	14.13803737	66.20767245	2.227416553	up	0.000670707	0.029745905
CL13969.Contig5_All	1320	3	16	2.831468066	15.67181847	2.468550427	up	0.000755406	0.03239938
CL13974.Contig1_All	2453	12835	1392.666667	11817.71026	1390.208789	-3.087577057	down	1.66E-06	0.000345492
CL13975.Contig6_All	914	2	13.33333333	1.907756284	13.55172811	2.828528052	up	0.000681615	0.030024194
CL1398.Contig2_All	1817	64.66666667	17.33333333	59.74935422	17.85463233	-1.742624695	down	0.000116156	0.008366645
CL1398.Contig3_All	4216	221.6666667	67.33333333	206.6116963	67.64571271	-1.610851521	down	4.23E-05	0.004086014
CL1398.Contig6_All	3360	337.6666667	90	313.8711283	91.68912375	-1.775349812	down	4.15E-06	0.0007138
CL13996.Contig1_All	803	43183.66667	4186.333333	40479.27156	4319.027296	-3.228404989	down	0.001188877	0.044649328
CL1400.Contig4_All	589	16.66666667	1.333333333	15.51644774	1.409249037	-3.460799826	down	4.66E-05	0.004373453
CL14008.Contig1_All	1135	34.66666667	0	32.72974604	0.001	-14.99831479	down	2.65E-13	6.64E-10
CL14008.Contig2_All	880	25.66666667	0	24.2655082	0.001	-14.56661945	down	1.01E-10	1.13E-07
CL14015.Contig3_All	2601	662.3333333	2327	640.1714545	2378.413769	1.893469467	up	0.00041723	0.021265438
CL14020.Contig4_All	1329	3.333333333	21	3.319784218	21.16272326	2.672363912	up	6.15E-05	0.005325259
CL14020.Contig5_All	804	11.33333333	59	11.0349236	60.6902522	2.459388175	up	0.000310439	0.017160515
CL14024.Contig2_All	752	5.666666667	23.66666667	5.433347553	24.1865434	2.154291363	up	0.000439595	0.022142627
CL14028.Contig1_All	643	16	1.666666667	14.9279068	1.577334162	-3.242451648	down	0.000179968	0.011504052
CL1405.Contig10_All	1497	4.666666667	25.33333333	4.590557601	26.11766932	2.50828485	up	0.000148214	0.009995012
CL14050.Contig1_All	554	1.333333333	10.66666667	1.327913687	10.52242124	2.98623343	up	0.001254702	0.046492755
CL14050.Contig2_All	1523	2	31.33333333	1.934730227	31.08077926	4.005818355	up	4.13E-08	1.71E-05
CL1406.Contig6_All	1041	3	15	2.804494123	15.18222561	2.43657083	up	0.001337206	0.048560351
CL14070.Contig1_All	4129	268	30.66666667	250.0592119	32.13045099	-2.960256617	down	7.11E-13	1.66E-09
CL14073.Contig2_All	1658	4.333333333	19.66666667	4.21332964	19.88179466	2.238415292	up	0.000620111	0.02814395
CL1409.Contig9_All	3316	222.6666667	85	206.5535667	84.87656062	-1.283077871	down	0.00095866	0.038386676
CL14099.Contig3_All	1338	501.6666667	196.6666667	466.6958788	200.3962927	-1.219626909	down	0.00128982	0.047379604
CL14099.Contig4_All	1043	29.33333333	7.666666667	27.60459538	7.687996778	-1.844228818	down	0.001380669	0.049642142
CL141.Contig1_All	933	85	430.3333333	83.50618555	441.2968667	2.401794533	up	0.00059336	0.027282585
CL14111.Contig2_All	1027	9.666666667	50.33333333	9.047272852	50.71991235	2.486997366	up	1.17E-06	0.000259852
CL14111.Contig3_All	970	32.66666667	376	31.67127485	387.4014067	3.612582347	up	1.60E-05	0.001970144
CL14111.Contig4_All	348	4.666666667	119.3333333	4.647697905	122.7842199	4.72346505	up	1.20E-05	0.00159979
CL14112.Contig3_All	1329	458	132.3333333	423.1290668	132.3000856	-1.6772838	down	1.56E-05	0.001942032
CL14118.Contig3_All	776	24.33333333	0	22.85579378	0.001	-14.4802723	down	0.000262161	0.015114386
CL1412.Contig1_All	1358	20.66666667	2.666666667	19.13356546	2.94681851	-2.698875624	down	9.12E-05	0.007003186
CL14130.Contig1_All	2432	55.66666667	153.6666667	51.79937911	157.0588426	1.60029846	up	8.91E-05	0.006902085
CL14135.Contig2_All	3364	286	84.33333333	266.1827731	85.16364098	-1.64410767	down	2.23E-05	0.002546241
CL14135.Contig3_All	789	82.33333333	27.66666667	76.60457905	27.31625897	-1.487670716	down	0.000743329	0.032036626
CL14135.Contig4_All	282	33.33333333	8.666666667	31.05117108	8.958485722	-1.793320885	down	0.000847716	0.035245572
CL14135.Contig5_All	2234	591	215.3333333	551.4730625	214.8464303	-1.359984611	down	0.000537482	0.025406616
CL14144.Contig3_All	2091	203.3333333	600	193.3058138	617.5709789	1.67571993	up	0.000313887	0.017280594
CL14170.Contig1_All	692	11.33333333	36.33333333	10.80316997	36.9456719	1.773950662	up	0.00060598	0.027701594
CL14180.Contig2_All	1919	464	43.66666667	435.5906388	43.44081775	-3.325849783	down	3.53E-15	1.29E-11
CL14183.Contig2_All	3485	57	301	55.44219238	301.3257648	2.442267822	up	5.33E-09	3.17E-06
CL14183.Contig4_All	3553	129	627.6666667	126.740851	636.6601142	2.328641777	up	3.96E-05	0.003885544
CL14188.Contig2_All	2144	776	66	720.7843323	67.55632433	-3.415404912	down	6.14E-16	2.75E-12
CL14188.Contig3_All	1993	108.3333333	11.33333333	100.516382	11.38653575	-3.142029857	down	2.88E-11	3.75E-08
CL14208.Contig1_All	563	10	85.33333333	9.875238406	89.11779194	3.173826005	up	0.000324341	0.017694282
CL14208.Contig2_All	2047	337	2265.333333	334.5445186	2359.660996	2.818309496	up	0.000370546	0.019479844
CL1422.Contig1_All	1759	6.333333333	34.66666667	5.937774251	35.75145452	2.590007789	up	4.90E-05	0.00453416
CL14220.Contig2_All	1342	1705.333333	190	1570.009788	190.6573502	-3.041719498	down	2.74E-07	8.05E-05
CL14225.Contig1_All	1588	16	2	14.86118925	2.024053934	-2.876229932	down	0.000379678	0.019835487
CL14225.Contig3_All	1384	50.33333333	1	46.57095971	1.015692596	-5.518894878	down	1.75E-09	1.22E-06
CL14247.Contig2_All	1431	2	77.66666667	1.949813407	79.55630742	5.350568343	up	0.000522646	0.024943223
CL14247.Contig3_All	1859	1.333333333	52.66666667	1.285856564	53.24195801	5.371762003	up	0.000667251	0.029618628
CL14258.Contig1_All	1277	6.333333333	44.33333333	6.307590013	45.91809007	2.863901841	up	0.000145113	0.009864865
CL14282.Contig1_All	916	0.666666667	10.66666667	0.663956844	11.12552261	4.066639825	up	0.000505591	0.02439647
CL14285.Contig1_All	1542	183.6666667	7	168.2600361	7.320656971	-4.522575624	down	1.99E-06	0.000399566
CL14286.Contig1_All	384	45.33333333	3.666666667	41.70644289	3.872691484	-3.428861792	down	2.21E-06	0.000434198
CL14293.Contig2_All	1067	7	44.66666667	6.505726084	45.64625288	2.810714448	up	5.83E-06	0.000921284
CL14302.Contig1_All	636	137.6666667	8.333333333	126.7046838	8.201961746	-3.949357031	down	1.18E-08	6.17E-06
CL1433.Contig1_All	2473	61	152.3333333	58.8330624	154.8979757	1.396619251	up	0.000646402	0.028993571
CL14334.Contig2_All	614	1.666666667	14.66666667	1.659892109	14.99214671	3.1750456	up	0.000120493	0.008565811
CL14341.Contig1_All	1571	391.3333333	114	361.3277419	113.9228463	-1.665250929	down	0.000120994	0.00859513
CL14342.Contig4_All	1504	15.33333333	60.33333333	14.43537087	61.37545753	2.088053701	up	1.11E-05	0.001493533
CL14342.Contig5_All	2630	11.33333333	43.33333333	10.74922208	44.10683888	2.03677011	up	6.14E-05	0.005320679
CL14360.Contig1_All	636	136	18	126.2188755	18.90023061	-2.739451933	down	9.69E-05	0.007274507
CL14360.Contig4_All	598	33	4.333333333	30.65478862	4.351844687	-2.816413483	down	0.001380875	0.049642142
CL14370.Contig1_All	1430	6.666666667	28.66666667	6.426090402	28.9057279	2.16934222	up	0.001066016	0.041369036
CL14378.Contig1_All	783	0	85.66666667	0.001	85.31711932	16.38054763	up	3.87E-05	0.003829628
CL14394.Contig4_All	449	7.333333333	27	6.909927989	27.04607004	1.968676396	up	0.00062317	0.028252353
CL14416.Contig1_All	743	40	0.333333333	37.96279247	0.318399336	-6.897604983	down	2.68E-12	5.10E-09
CL14420.Contig1_All	796	0.333333333	16.66666667	0.331978422	17.06751945	5.684020115	up	1.85E-07	5.77E-05
CL14420.Contig2_All	2198	35.33333333	436.6666667	34.34218541	441.5282343	3.684451941	up	3.33E-18	2.41E-14
CL14420.Contig3_All	967	0.666666667	11	0.663956844	11.05162938	4.057025805	up	0.000135635	0.009371722
CL14421.Contig2_All	1358	13.66666667	112.3333333	13.49364227	117.4122546	3.121231268	up	0.000469635	0.023165647
CL14421.Contig3_All	2020	18.66666667	50	17.70990554	50.92761275	1.523891574	up	0.001200987	0.044945072
CL14425.Contig1_All	1039	9	54.66666667	8.818970421	56.38792864	2.676704206	up	8.95E-06	0.001268307
CL14425.Contig2_All	1034	12	50.33333333	11.8035838	50.87386876	2.107699853	up	0.000872293	0.035927291
CL14428.Contig1_All	1742	6.333333333	26.66666667	6.247257294	27.45176125	2.135603859	up	0.000567762	0.026456925
CL14439.Contig2_All	1350	1	23	0.995935265	23.87421145	4.583257301	up	7.25E-05	0.005946208
CL14450.Contig1_All	418	8.333333333	0	7.941535545	0.001	-12.95520227	down	0.000222685	0.013429696
CL14453.Contig2_All	408	0.666666667	9.666666667	0.663956844	9.860520397	3.892502412	up	0.000443636	0.022278869
CL14462.Contig1_All	1761	57	1	52.91756289	0.947866749	-5.802918551	down	1.26E-05	0.001654452
CL14464.Contig1_All	1642	9.666666667	69.33333333	9.185334985	71.71736006	2.964918141	up	1.13E-06	0.000252618
CL14464.Contig2_All	1779	10.66666667	57	10.10034842	57.91831626	2.519614602	up	4.07E-07	0.000112639
CL1448.Contig4_All	1085	3.333333333	80.66666667	3.304701038	81.87934151	4.630907832	up	9.73E-11	1.09E-07
CL1448.Contig5_All	1244	4.333333333	34.66666667	4.144298573	35.13000159	3.083503792	up	2.46E-05	0.002735581
CL14480.Contig2_All	1226	23.66666667	122	23.52841082	126.3140373	2.42453919	up	0.000863976	0.035689852
CL14487.Contig2_All	1013	128	5	119.3010637	5.153620085	-4.532876908	down	0.000422693	0.021461898
CL14487.Contig3_All	781	592	40.66666667	553.4655084	42.52202405	-3.702211236	down	3.02E-08	1.35E-05
CL1449.Contig1_All	939	16.33333333	1.333333333	15.1241366	1.251603568	-3.595003203	down	6.14E-05	0.005320679
CL14493.Contig2_All	617	34	91.66666667	31.81201184	92.51488686	1.54011392	up	0.000289166	0.016259619
CL14497.Contig11_All	3142	134.6666667	51	125.7045746	51.04142008	-1.30029678	down	0.001325609	0.048333685
CL14497.Contig44_All	2218	140.6666667	49	131.2541091	49.80743801	-1.39792948	down	0.000457808	0.022733083
CL14504.Contig1_All	897	11.33333333	0	10.4690265	0.001	-13.35383967	down	0.00082725	0.034605783
CL14504.Contig2_All	781	12.66666667	0.666666667	11.87235609	0.629467413	-4.237330765	down	0.000104101	0.007702486
CL14505.Contig2_All	3652	71	7.333333333	66.37656024	7.435578765	-3.158156921	down	2.03E-08	9.69E-06
CL14516.Contig2_All	626	15	2	13.74865986	1.941565571	-2.823998664	down	0.001144991	0.043479195
CL14525.Contig2_All	2007	31.33333333	0.333333333	29.49264145	0.318399336	-6.533373905	down	3.69E-07	0.000103807
CL14525.Contig5_All	934	42.33333333	4.666666667	39.5478888	4.661068239	-3.084868141	down	1.46E-07	4.77E-05
CL14525.Contig7_All	897	39	1.666666667	36.81778321	1.727648372	-4.413521244	down	2.40E-10	2.41E-07
CL14529.Contig1_All	903	10.33333333	68.66666667	10.24927395	70.37482241	2.779537662	up	7.04E-07	0.000173616
CL14529.Contig4_All	908	0	6.666666667	0.001	6.677790915	12.70515521	up	0.000614055	0.028007751
CL14529.Contig5_All	907	1.333333333	23	1.327913687	24.03001239	4.177604111	up	4.83E-05	0.004495807
CL14529.Contig6_All	2388	8.666666667	50.33333333	8.574298662	51.82343062	2.595513947	up	0.000122946	0.008691159
CL14550.Contig1_All	556	33.66666667	7	31.34659831	7.403145334	-2.082098636	down	0.000140352	0.009613
CL14553.Contig2_All	1071	31	144.3333333	30.28200108	147.0126156	2.279407513	up	2.20E-05	0.002525788
CL14553.Contig3_All	1331	22	105	21.26144339	105.7861826	2.314839754	up	7.69E-08	2.87E-05
CL14553.Contig4_All	730	11.33333333	50	11.10395467	50.71864847	2.191442719	up	3.65E-05	0.003668038
CL14564.Contig1_All	588	12.66666667	54	12.24536426	55.38816243	2.177341986	up	1.20E-05	0.001599584
CL14590.Contig1_All	1105	49.66666667	14	46.98859731	14.43050514	-1.703188899	down	0.000430521	0.021767273
CL14592.Contig3_All	933	317.3333333	106.3333333	296.9249143	110.0312056	-1.432185412	down	0.000142229	0.009697483
CL14605.Contig2_All	1059	524.6666667	1832.333333	510.896801	1857.125536	1.861967533	up	0.000145828	0.009894826
CL14636.Contig1_All	377	881.6666667	77	821.3044374	76.94896382	-3.415943288	down	6.36E-06	0.000983779
CL14636.Contig2_All	368	92	11.66666667	86.1776822	11.44096296	-2.913105812	down	8.52E-07	0.000201818
CL14649.Contig1_All	936	1.666666667	13	1.659892109	13.01518872	2.971034855	up	0.00043385	0.021913665
CL14661.Contig2_All	1392	35.33333333	1.666666667	33.84531937	1.562671646	-4.43686976	down	0.000596619	0.027367711
CL1468.Contig5_All	2112	11	34.66666667	10.1799841	35.55530824	1.804329655	up	0.000819786	0.034361816
CL1468.Contig6_All	1998	85	287.6666667	79.49128115	296.1331697	1.89737756	up	0.000197619	0.012293369
CL14691.Contig1_All	1689	2.333333333	19.66666667	2.239734706	20.01744636	3.159858178	up	1.84E-05	0.002194392
CL14692.Contig1_All	597	0.333333333	23	0.331978422	24.19683365	6.18758499	up	5.58E-05	0.004970483
CL14692.Contig2_All	724	1	47	0.995935265	48.07852577	5.593196877	up	2.37E-12	4.62E-09
CL14693.Contig2_All	1739	41.66666667	241.6666667	39.26101145	247.8384978	2.65823106	up	1.94E-06	0.000391288
CL147.Contig2_All	496	6.666666667	0	6.296726616	0.001	-12.62038632	down	0.001312777	0.047990422
CL14704.Contig4_All	497	9	0.333333333	8.253952222	0.386225183	-4.417570948	down	0.000688279	0.030223881
CL1473.Contig1_All	1559	449.3333333	86.33333333	420.0641606	87.54148667	-2.262570912	down	1.16E-08	6.12E-06
CL1473.Contig10_All	3640	12	60.33333333	11.44015287	60.53402002	2.403639832	up	2.08E-06	0.000414124
CL1473.Contig11_All	3321	16.66666667	73	15.86248198	72.2006037	2.186392375	up	7.25E-05	0.005948655
CL1473.Contig12_All	2133	12.33333333	67.66666667	11.74515735	67.32984113	2.519180019	up	1.02E-05	0.001401612
CL1473.Contig13_All	2277	16	76.33333333	15.32150409	76.31216515	2.316355128	up	3.45E-07	9.74E-05
CL1473.Contig14_All	2257	8.666666667	64.33333333	8.264815619	65.02573926	2.975956356	up	4.81E-09	2.91E-06
CL1473.Contig15_All	3485	18	112.3333333	17.44273841	114.2959078	2.712075294	up	1.41E-07	4.64E-05
CL1473.Contig16_All	1927	21	100	20.10597798	100.2713927	2.318213648	up	9.90E-08	3.52E-05
CL1473.Contig17_All	1882	7.333333333	37	7.063073302	36.88586053	2.384699919	up	0.000146753	0.009936954
CL1473.Contig18_All	1875	52.66666667	285.6666667	50.96375034	291.3830766	2.515373736	up	5.71E-05	0.005062259
CL1473.Contig19_All	3499	11.66666667	65.33333333	11.25262142	65.59048922	2.543225504	up	1.01E-07	3.58E-05
CL1473.Contig2_All	1769	260.6666667	33.66666667	243.3702582	35.0803779	-2.794416676	down	4.20E-10	3.78E-07
CL1473.Contig20_All	2438	13.66666667	72.66666667	13.11832058	72.55313158	2.46745485	up	1.06E-07	3.70E-05
CL1473.Contig21_All	1977	16.33333333	80.66666667	15.8971269	80.83447329	2.346204637	up	1.33E-05	0.001717411
CL1473.Contig23_All	2077	175	803.6666667	168.9160483	819.4877792	2.278416033	up	2.75E-05	0.002963525
CL1473.Contig24_All	2040	10.33333333	64.33333333	9.981848031	64.69394128	2.696251762	up	7.30E-06	0.001086865
CL1473.Contig25_All	1925	7.333333333	42.33333333	7.105130426	42.14707116	2.568499343	up	6.47E-05	0.005470725
CL1473.Contig26_All	1671	13.33333333	64.33333333	12.88234716	64.51245751	2.324182299	up	0.0005939	0.027282585
CL1473.Contig3_All	3282	309	102.3333333	289.5971621	103.6275915	-1.482639284	down	0.0001213	0.008609563
CL1473.Contig4_All	1796	344.3333333	86	322.9502425	87.58052129	-1.882629961	down	1.38E-06	0.000296622
CL1473.Contig5_All	1982	271	53.66666667	253.9559891	54.49783129	-2.220307773	down	2.83E-08	1.28E-05
CL1473.Contig6_All	493	67	9.666666667	62.82472546	9.680881155	-2.698122189	down	7.23E-08	2.73E-05
CL1473.Contig8_All	2136	11.66666667	91	11.27959536	91.06413118	3.013167596	up	0.000679513	0.029959753
CL14736.Contig1_All	1048	89.33333333	4	83.4963155	3.873955358	-4.429833302	down	0.000491415	0.023931719
CL14736.Contig2_All	848	144.3333333	10.33333333	133.4326703	10.00787562	-3.736904276	down	0.000159262	0.010559369
CL1475.Contig1_All	731	30	134.3333333	28.99717188	136.3900376	2.233754164	up	7.98E-08	2.97E-05
CL1475.Contig4_All	1407	48.66666667	113.6666667	46.4579271	115.1222516	1.309170025	up	0.001114981	0.042692031
CL14754.Contig6_All	1179	46.66666667	13	43.93814528	13.12151538	-1.743539628	down	0.000478356	0.023467598
CL14786.Contig2_All	379	20.33333333	2.333333333	19.06813406	2.500098738	-2.931106695	down	0.000517165	0.024779898
CL14789.Contig1_All	1315	8	36.33333333	7.865092279	37.51575919	2.253961156	up	0.000407578	0.020904577
CL14793.Contig10_All	2660	83.33333333	25.66666667	77.19414736	25.85680558	-1.577947419	down	0.000274174	0.015628713
CL14793.Contig11_All	3446	117.3333333	29	109.1639315	29.15445686	-1.904707908	down	6.99E-06	0.001048887
CL14793.Contig12_All	3433	73.33333333	21.33333333	68.03707247	21.16767619	-1.684458168	down	0.000199431	0.012382721
CL14793.Contig13_All	2645	88.66666667	22.66666667	82.39614853	22.42661101	-1.877365278	down	0.000112894	0.008185358
CL14793.Contig14_All	2680	105.3333333	28	98.27140018	28.2670847	-1.797648512	down	2.49E-05	0.002764549
CL14793.Contig15_All	2337	89	25.33333333	82.57817406	25.72722127	-1.682464874	down	0.000134645	0.009322381
CL14793.Contig16_All	1844	517.6666667	131	483.7419575	131.9888212	-1.87382193	down	1.87E-06	0.000380941
CL14793.Contig24_All	2069	34	8.666666667	31.98167495	8.476373533	-1.915726427	down	0.000683238	0.030064259
CL14793.Contig27_All	2374	65	18	60.22258719	18.81774225	-1.678211145	down	0.000160606	0.010618154
CL14793.Contig8_All	3075	200.3333333	55	186.1647183	56.05923906	-1.731555615	down	0.00017887	0.01144991
CL14793.Contig9_All	2362	126.3333333	37.33333333	117.2853276	38.41963839	-1.610106698	down	6.61E-05	0.005548177
CL14796.Contig6_All	793	6.666666667	24.66666667	6.522095413	24.69079878	1.920566058	up	0.000855846	0.035496556
CL1480.Contig3_All	1951	51.66666667	177.3333333	48.84009219	179.8302658	1.880498021	up	0.0001741	0.011246169
CL1480.Contig4_All	1950	38	453	37.34316812	469.3843331	3.651853456	up	1.62E-07	5.18E-05
CL1480.Contig5_All	2066	51.66666667	797.6666667	51.45665537	827.9452454	4.008105769	up	1.58E-07	5.07E-05
CL1480.Contig8_All	768	15.66666667	200.3333333	15.17602976	206.5274332	3.766467111	up	3.31E-08	1.45E-05
CL1480.Contig9_All	655	7	24.66666667	6.643788218	24.54048457	1.885085745	up	0.001211997	0.045255337
CL14802.Contig1_All	2706	22.33333333	75.66666667	21.63867135	76.74776204	1.826512764	up	0.000332817	0.017985171
CL14819.Contig1_All	1679	75	337	71.33025184	336.8809228	2.23965276	up	0.001321754	0.048241838
CL14819.Contig2_All	1426	309	53.66666667	292.4201721	53.53180923	-2.449574519	down	9.43E-08	3.40E-05
CL14820.Contig2_All	1619	15	45	14.19620504	46.32941743	1.706423225	up	0.000547151	0.025738518
CL14835.Contig1_All	1748	10.33333333	48.33333333	9.963572435	49.55375613	2.314259398	up	4.56E-06	0.000763265
CL1484.Contig1_All	2685	51.66666667	13	48.06478837	13.01518872	-1.884784151	down	0.000130783	0.009118788
CL1484.Contig14_All	2835	467	148	432.3459384	149.6222519	-1.530861386	down	6.56E-05	0.005519906
CL1484.Contig15_All	1876	29.33333333	7	27.35863747	6.90637063	-1.985996719	down	0.000738074	0.031866935
CL1484.Contig2_All	2727	27.66666667	7	25.71702096	7.042022324	-1.868661826	down	0.00138094	0.049642142
CL1484.Contig5_All	2648	223.3333333	80.33333333	206.5669565	80.9139001	-1.352150024	down	0.000444716	0.022318192
CL14849.Contig1_All	2584	62	3	57.60603177	2.896763577	-4.313706033	down	2.89E-07	8.42E-05
CL14849.Contig2_All	291	7	0	6.583455498	0.001	-12.6846293	down	0.000933867	0.037750242
CL14872.Contig1_All	829	17.66666667	2	16.42188393	1.941565571	-3.080327308	down	0.000135923	0.009378811
CL14877.Contig2_All	576	0	7.333333333	0.001	7.639056306	12.89917871	up	0.000251495	0.014663319
CL14889.Contig1_All	1400	45.33333333	8.666666667	42.48174671	8.461711017	-2.327821765	down	1.58E-05	0.00195668
CL14890.Contig1_All	2355	119	28.33333333	112.7062612	27.58460337	-2.030632523	down	6.41E-05	0.005455027
CL14911.Contig1_All	2726	13.33333333	70.66666667	13.12279914	70.48873231	2.425317175	up	0.000584273	0.026996096
CL14912.Contig3_All	1076	3	18.33333333	2.85844201	17.93178337	2.649218049	up	0.000180036	0.011505522
CL14912.Contig4_All	1113	2.666666667	18.33333333	2.526463588	18.08209758	2.839370752	up	9.52E-05	0.00718873
CL14912.Contig5_All	1491	15	74	14.06133532	72.78190755	2.371846259	up	0.001068597	0.041424702
CL14912.Contig6_All	1664	39.66666667	154.3333333	37.82689538	153.0450297	2.016471914	up	5.12E-07	0.000134577
CL14912.Contig7_All	1159	15.66666667	63	14.64117792	62.43417263	2.092304261	up	7.31E-06	0.001087266
CL14936.Contig2_All	1563	141.6666667	531.3333333	137.0443239	543.2184103	1.986889799	up	1.24E-05	0.001640144
CL14958.Contig2_All	1818	12.66666667	55	12.11280806	53.87968301	2.153208005	up	0.000733043	0.031680885
CL14991.Contig2_All	1106	8	31	7.58258318	31.92459511	2.073906999	up	0.000839017	0.034959172
CL14998.Contig1_All	1191	18.33333333	56.33333333	17.21839698	55.92135844	1.699448572	up	0.000223166	0.013449067
CL15009.Contig2_All	472	44.66666667	5	41.4296985	5.01796839	-3.045490034	down	1.09E-07	3.78E-05
CL15009.Contig3_All	2757	551.3333333	59.66666667	511.6314059	60.04389335	-3.091015393	down	2.82E-05	0.00302317
CL15054.Contig3_All	933	210.6666667	659.3333333	201.3251891	660.0871529	1.713128831	up	1.03E-05	0.001410769
CL15055.Contig1_All	986	19	2.666666667	17.74979762	2.728678452	-2.701528273	down	0.000235944	0.013995533
CL15063.Contig2_All	1240	516.6666667	1661.666667	486.249947	1678.168503	1.787117584	up	3.13E-05	0.003273023
CL15064.Contig1_All	709	2.666666667	15.33333333	2.556629948	15.30632318	2.581812505	up	0.000633419	0.028599017
CL15064.Contig2_All	383	0.333333333	7.666666667	0.331978422	7.957455642	4.583145834	up	0.000911253	0.037072421
CL15068.Contig1_All	578	0.666666667	8.666666667	0.663956844	8.96581698	3.755273674	up	0.001094187	0.042125937
CL15069.Contig1_All	1027	54.33333333	8.666666667	49.90094129	8.161082597	-2.612234581	down	0.000267412	0.015329717
CL15109.Contig2_All	2179	3	33.66666667	2.945748672	35.43416965	3.58843499	up	0.001000215	0.039525553
CL1513.Contig2_All	1067	18.66666667	54.33333333	17.69713588	54.76253348	1.6296733	up	0.000429435	0.021721038
CL15166.Contig1_All	1837	12.66666667	43.33333333	12.27233821	44.21865227	1.849244907	up	0.000178727	0.01144991
CL15175.Contig4_All	780	2.666666667	23.66666667	2.655827374	23.70991795	3.158257389	up	0.000177273	0.011384306
CL15176.Contig2_All	3502	78.66666667	17.33333333	73.77161196	17.90230893	-2.042920091	down	5.74E-06	0.000910227
CL15176.Contig3_All	3741	102	20.66666667	96.0694384	20.7270238	-2.21256458	down	0.000749668	0.032218889
CL15185.Contig2_All	1880	3.666666667	18.33333333	3.594622336	18.96198907	2.399198199	up	0.000500591	0.024238485
CL15188.Contig1_All	2098	442.3333333	175	413.8978514	176.5951031	-1.228829421	down	0.001385556	0.049786829
CL15219.Contig1_All	1065	101.3333333	502	93.99534024	500.9263285	2.413937298	up	0.000441142	0.022205982
CL15219.Contig2_All	648	18.33333333	65.33333333	16.83756935	64.51445145	1.937938477	up	0.000617032	0.028060407
CL15240.Contig2_All	927	83.66666667	4	78.1497189	4.130596231	-4.241818736	down	1.21E-12	2.64E-09
CL15249.Contig1_All	1376	78	528.3333333	73.60715786	548.8440057	2.898478188	up	0.00091152	0.037075581
CL15251.Contig1_All	1715	13.66666667	53.33333333	13.35558014	54.62304332	2.032067051	up	0.000322426	0.017624027
CL15254.Contig4_All	1187	0.666666667	12.66666667	0.663956844	12.60696976	4.246988267	up	3.15E-05	0.003287758
CL15272.Contig2_All	638	317	54	294.5440276	53.2819658	-2.466764084	down	1.53E-06	0.000324463
CL15272.Contig3_All	891	242.6666667	32.33333333	224.2983038	32.70690448	-2.777751582	down	0.000789157	0.033444043
CL1528.Contig3_All	1933	21.33333333	102.6666667	20.93713595	104.6223579	2.32105518	up	0.000441609	0.02221841
CL15282.Contig1_All	1663	639.6666667	136	592.2239905	135.7071251	-2.125646465	down	1.02E-07	3.61E-05
CL15282.Contig2_All	1135	180.6666667	52.33333333	167.490246	51.69540901	-1.695969013	down	2.74E-05	0.002955053
CL15327.Contig3_All	1574	2.333333333	28.33333333	2.167511223	29.00894616	3.742386518	up	0.000197192	0.01227296
CL15336.Contig1_All	1715	22.33333333	59.33333333	21.22679847	59.98213489	1.498646079	up	0.000866175	0.035747456
CL15336.Contig3_All	1777	118	297.3333333	113.5333097	301.9094768	1.411000408	up	0.00081437	0.034199017
CL15336.Contig5_All	1856	24.33333333	69	22.94485824	68.95543254	1.587493323	up	0.000304059	0.016901508
CL15345.Contig1_All	2423	2028.666667	33.66666667	1866.436075	33.77338208	-5.788255629	down	1.89E-05	0.002240906
CL15351.Contig3_All	741	0.333333333	9	0.289921298	8.930424563	4.944995538	up	0.000264978	0.01523473
CL15356.Contig1_All	491	23	74.66666667	21.82084534	76.17568082	1.803623496	up	5.09E-05	0.00466123
CL15365.Contig1_All	609	3.333333333	67	3.106306185	68.29149091	4.458433884	up	0.000206197	0.012655788
CL15376.Contig1_All	904	20.66666667	3	19.12718063	3.257886587	-2.553615947	down	0.000172701	0.011185039
CL15378.Contig2_All	1000	3.666666667	31.66666667	3.62159628	31.28552068	3.11079748	up	0.000544162	0.025645626
CL15378.Contig5_All	1217	5.333333333	36	5.269597625	36.54658189	2.793971771	up	0.000720293	0.031232613
CL15378.Contig6_All	840	3.666666667	24	3.636679459	24.22446357	2.735771043	up	5.16E-05	0.004712601
CL15394.Contig2_All	3468	40.33333333	118	38.9004116	120.2531947	1.628217896	up	0.000268839	0.015404494
CL15394.Contig3_All	4677	19	67.33333333	18.44186609	67.31211705	1.867881586	up	0.000429285	0.021721038
CL15394.Contig4_All	3706	13	63.66666667	12.67654011	64.46778674	2.346417419	up	6.17E-07	0.000156661
CL15395.Contig1_All	1017	18.33333333	70	17.47393213	70.29559185	2.00822993	up	8.79E-06	0.001250131
CL15395.Contig2_All	859	7.666666667	41.66666667	7.418833251	41.32699103	2.477820107	up	2.45E-06	0.000470536
CL15397.Contig1_All	858	43	142.3333333	41.9205488	144.3634197	1.783975714	up	0.00058064	0.026878644
CL15397.Contig2_All	877	176.3333333	866.6666667	169.4599598	878.7505972	2.374509332	up	6.64E-06	0.00101333
CL1540.Contig1_All	686	35	109.6666667	33.24591503	111.4481316	1.745123439	up	2.90E-05	0.003088807
CL1540.Contig2_All	1263	17.66666667	63.33333333	16.83694923	63.30066548	1.910589914	up	2.73E-05	0.002945115
CL1540.Contig3_All	1623	69.33333333	240.3333333	65.7104002	243.732722	1.891106317	up	1.59E-06	0.000334975
CL1540.Contig4_All	1096	257.6666667	783.3333333	244.8182512	793.3071417	1.696168422	up	2.02E-05	0.002360443
CL1541.Contig1_All	2164	78.33333333	215.6666667	75.4500003	215.3481579	1.513078171	up	8.49E-05	0.006671191
CL1541.Contig10_All	2512	41.33333333	134.6666667	39.67417048	133.7406536	1.753166108	up	1.73E-05	0.00208724
CL1541.Contig5_All	2493	39.33333333	131	37.73944026	129.9137942	1.783409693	up	2.39E-05	0.002674304
CL1541.Contig6_All	2572	59.66666667	196	57.31633111	195.8953121	1.773064704	up	4.83E-06	0.000797044
CL1541.Contig7_All	1304	30.33333333	92.33333333	29.31957306	91.50556048	1.641995318	up	9.44E-05	0.007151379
CL1541.Contig8_All	2067	133.6666667	352	128.7212303	356.9518619	1.471479507	up	0.000194564	0.012154288
CL1541.Contig9_All	2433	39.66666667	132.3333333	38.07141868	131.3157119	1.786259309	up	1.91E-05	0.002248878
CL15410.Contig1_All	448	80.66666667	27.66666667	75.20484913	27.98534165	-1.426154328	down	0.000952401	0.03822721
CL15456.Contig1_All	651	5	27.33333333	4.76939071	27.50745233	2.527945648	up	3.13E-05	0.003271273
CL15456.Contig2_All	691	22	66.33333333	21.29392326	67.65289456	1.667709881	up	0.000518683	0.024810832
CL1546.Contig7_All	6131	304	75	283.1758853	75.15407025	-1.913775268	down	0.000205931	0.012648676
CL15472.Contig2_All	954	2.333333333	13.66666667	2.278599413	14.1487621	2.634456614	up	0.000987153	0.039150152
CL15519.Contig3_All	1621	41.66666667	114.6666667	39.46953926	115.4798818	1.548829952	up	0.000147021	0.009949018
CL15540.Contig4_All	739	4.666666667	29.33333333	4.461193815	30.18777096	2.758462501	up	6.58E-06	0.00100848
CL15541.Contig10_All	1847	52	5.333333333	48.57832067	5.486681936	-3.146306767	down	0.000208726	0.012764525
CL15541.Contig38_All	2121	58.33333333	9	54.48912097	9.192552169	-2.567430853	down	0.000118989	0.008502884
CL15541.Contig7_All	2532	84.33333333	7.333333333	78.70490107	7.464903797	-3.398257904	down	2.13E-06	0.000421355
CL15541.Contig8_All	2201	43.33333333	5.333333333	40.29930077	5.561839041	-2.857120908	down	0.000574717	0.026681066
CL15554.Contig3_All	2105	11	0.666666667	10.54892096	0.636798671	-4.050114299	down	0.000746543	0.032106411
CL15569.Contig1_All	1149	44.33333333	173.6666667	43.34765992	177.8217458	2.036405744	up	0.000427477	0.021665403
CL15569.Contig2_All	1760	651.3333333	243	603.8485087	247.7847627	-1.285099184	down	0.000779178	0.033131996
CL15569.Contig3_All	1633	139.3333333	49	129.223994	50.82113667	-1.346373422	down	0.000520555	0.024876319
CL156.Contig3_All	1110	31.66666667	153.6666667	31.28241491	157.0440864	2.327745824	up	0.000703917	0.030728107
CL156.Contig4_All	1662	44	214	42.79581863	220.6595946	2.366280729	up	0.000202949	0.012547855
CL15600.Contig2_All	1054	82.66666667	241.6666667	78.58724143	249.6092074	1.667304136	up	0.000827764	0.034615863
CL15616.Contig1_All	1141	65.66666667	7.333333333	62.20132672	7.32376537	-3.086287875	down	1.21E-08	6.27E-06
CL1562.Contig1_All	3566	133.3333333	437.6666667	124.4701199	435.9409814	1.80833338	up	0.000640879	0.028822555
CL1562.Contig3_All	1524	19.66666667	70.66666667	18.31224352	70.55291595	1.945897157	up	1.80E-05	0.002155399
CL1564.Contig3_All	2451	12	58.33333333	11.86710894	57.96920383	2.288318163	up	0.000449161	0.022466434
CL15642.Contig4_All	1375	9.666666667	39	9.272641648	39.97128972	2.107911817	up	0.00014657	0.009934462
CL15657.Contig3_All	1844	34.66666667	89.66666667	32.82982236	91.8015178	1.483511063	up	0.000490688	0.023911895
CL15657.Contig5_All	1881	20.33333333	57.33333333	19.15631962	58.53734402	1.611536877	up	0.000511617	0.024590659
CL15657.Contig6_All	2722	31.66666667	96	29.95629717	98.80435609	1.721715342	up	0.000553498	0.025954928
CL15658.Contig2_All	1818	10.33333333	75	10.13499334	77.17233863	2.928738684	up	1.57E-06	0.000331077
CL15660.Contig3_All	1148	2757.333333	228.3333333	2559.00766	226.3108003	-3.499207124	down	2.48E-13	6.28E-10
CL15660.Contig4_All	1399	632.6666667	20.66666667	583.7987199	19.9479254	-4.87116043	down	4.52E-13	1.11E-09
CL15660.Contig5_All	870	249	20.33333333	229.971612	20.27477045	-3.503698299	down	1.48E-10	1.57E-07
CL1567.Contig46_All	1798	2.666666667	16.33333333	2.526463588	16.83160848	2.735981759	up	0.001002707	0.039586875
CL15671.Contig3_All	951	4	30.33333333	3.983741061	31.17413852	2.968153911	up	1.26E-05	0.001659392
CL15674.Contig1_All	1438	60	6	55.47235098	6.101486833	-3.184536118	down	2.61E-09	1.70E-06
CL15678.Contig2_All	844	4	21.66666667	3.926600758	22.16064494	2.496647046	up	0.000615337	0.028036735
CL15679.Contig1_All	1225	266	27.66666667	247.1820608	28.95505276	-3.093687013	down	1.23E-07	4.14E-05
CL15679.Contig2_All	1017	296.3333333	40.66666667	274.9203041	40.85021617	-2.750597843	down	2.85E-11	3.74E-08
CL15684.Contig5_All	2105	87	412.6666667	82.48238968	416.7794218	2.337126011	up	5.29E-06	0.000853686
CL15694.Contig3_All	1604	35	218.3333333	34.48472611	227.4642369	2.721610322	up	0.000872996	0.035930747
CL15695.Contig1_All	1837	2.666666667	29.33333333	2.655827374	29.93113008	3.494413469	up	1.07E-07	3.74E-05
CL15695.Contig2_All	1817	13.66666667	84	13.48494392	85.90477238	2.671388759	up	1.57E-07	5.05E-05
CL15699.Contig2_All	416	2	14.66666667	1.904563868	15.21028677	2.99751478	up	0.000254596	0.014775988
CL15700.Contig2_All	2865	62.66666667	182.6666667	59.52795419	186.6550195	1.648735087	up	3.29E-05	0.003404692
CL15700.Contig6_All	2278	17	50.33333333	16.16110162	50.90503832	1.655282911	up	0.000449302	0.022466434
CL1571.Contig10_All	786	0.666666667	15.33333333	0.663956844	15.86174795	4.578318483	up	2.82E-06	0.00052428
CL15720.Contig2_All	522	5.333333333	23.66666667	5.170400198	23.84741417	2.205484983	up	0.000296903	0.016581349
CL15720.Contig3_All	1904	5	20.66666667	4.796364653	20.54554003	2.098812	up	0.000888616	0.036401711
CL15722.Contig3_All	1858	26.66666667	92	25.90275646	94.36211113	1.865102064	up	0.000397565	0.020502955
CL15725.Contig1_All	1676	8.333333333	28.33333333	8.043925388	28.65146536	1.832637321	up	0.000916025	0.037228839
CL15725.Contig2_All	1663	1.666666667	15.66666667	1.560694682	16.03716434	3.361158833	up	5.83E-05	0.005131406
CL15725.Contig3_All	1698	26.33333333	108	25.11684803	109.016495	2.117819109	up	0.000395318	0.020433383
CL15725.Contig4_All	1562	11	64.66666667	10.57358139	66.28821372	2.64828826	up	5.68E-08	2.24E-05
CL15725.Contig5_All	1815	15.66666667	72	15.23317006	72.7962244	2.256647425	up	7.38E-07	0.000180692
CL15725.Contig6_All	1772	1.666666667	24	1.560694682	24.42060985	3.967838992	up	1.71E-07	5.45E-05
CL15725.Contig7_All	1090	5	28.66666667	4.697167227	29.00652098	2.626514408	up	2.68E-05	0.00290195
CL15725.Contig8_All	1481	9.333333333	56	9.006501877	57.14824423	2.665670398	up	1.16E-07	3.96E-05
CL15725.Contig9_All	1505	15.33333333	78.66666667	14.9884983	79.50149582	2.407126158	up	0.000293707	0.016441807
CL15732.Contig1_All	716	4	23	3.911517578	23.64689561	2.595850444	up	5.99E-05	0.005224414
CL15737.Contig2_All	1961	4.333333333	57.66666667	4.186355697	58.56429072	3.806254455	up	1.08E-11	1.69E-08
CL15743.Contig1_All	3469	536	102	497.0432129	104.3797432	-2.251529527	down	0.000109003	0.007953395
CL15765.Contig10_All	1606	185.3333333	58	173.3677334	58.0485838	-1.578502639	down	7.86E-05	0.006301674
CL15769.Contig2_All	1137	1.333333333	12	1.312830507	12.45228328	3.245657728	up	0.000516442	0.02475327
CL15769.Contig3_All	1594	169	2.333333333	157.083394	2.485436222	-5.981887782	down	5.40E-24	1.37E-19
CL15783.Contig2_All	694	1	10	0.995935265	10.24674558	3.362969993	up	0.000881759	0.036173599
CL15792.Contig1_All	861	8.666666667	0	8.051337587	0.001	-12.97501277	down	0.000172767	0.011185039
CL15803.Contig2_All	3424	6.333333333	30	6.208392587	30.86307044	2.313589903	up	0.000464074	0.022985543
CL15803.Contig4_All	2957	14	63.33333333	13.81372993	64.39869702	2.220928576	up	1.54E-05	0.001922219
CL15816.Contig1_All	1399	228	88.33333333	213.287021	88.94772988	-1.261766487	down	0.001168922	0.044096444
CL15819.Contig1_All	923	214	77.66666667	198.7188996	77.76540173	-1.35352875	down	0.000513579	0.024656148
CL15835.Contig1_All	699	15	45.33333333	14.18662779	44.93571039	1.663330713	up	0.000511137	0.024579605
CL1584.Contig1_All	2551	36.33333333	196	35.29925597	197.2554244	2.482355294	up	6.90E-09	3.91E-06
CL15842.Contig1_All	505	9	0	8.647549512	0.001	-13.07807565	down	0.000911689	0.037076493
CL15852.Contig2_All	1266	4.666666667	49	4.563583658	49.86977713	3.449926672	up	9.80E-08	3.51E-05
CL15853.Contig2_All	1565	187	32.33333333	174.7346603	32.45026361	-2.428863706	down	5.97E-09	3.46E-06
CL15853.Contig3_All	1128	53	8	49.8512591	8.305180009	-2.5855466	down	5.56E-07	0.000143138
CL15856.Contig2_All	2732	148.3333333	2	137.3230431	2.106542297	-6.026553039	down	1.40E-19	1.31E-15
CL15865.Contig1_All	410	12	60	11.40998651	62.10377094	2.444383785	up	0.000933407	0.037749295
CL15865.Contig2_All	919	92.66666667	658.6666667	88.23798994	677.4556544	2.94065468	up	0.000164775	0.010806188
CL15879.Contig1_All	1236	53.66666667	172.3333333	50.4337384	174.9827141	1.794751336	up	8.35E-06	0.001202549
CL15899.Contig1_All	358	24	3.666666667	22.27554393	3.540893506	-2.653275301	down	0.000100909	0.007510288
CL15901.Contig1_All	1586	12.66666667	57	12.38661881	58.60939273	2.242349462	up	7.24E-05	0.005942115
CL15916.Contig2_All	3209	14.66666667	43.33333333	13.76822161	43.53306254	1.660769294	up	0.000718178	0.031183665
CL15919.Contig1_All	277	25	1	23.3848809	1.015692596	-4.525040346	down	5.35E-05	0.004834959
CL15922.Contig1_All	1121	6	34.33333333	5.975611592	34.70347791	2.537921971	up	5.89E-05	0.005168672
CL15935.Contig1_All	1145	234.6666667	554.6666667	221.9213174	565.4917013	1.349457596	up	0.000574851	0.026681066
CL15949.Contig2_All	925	34.66666667	4.666666667	32.40749333	4.752732386	-2.76949836	down	0.001341177	0.048662631
CL15950.Contig2_All	1655	153	40	143.4172009	40.50671466	-1.823985083	down	8.03E-06	0.001170838
CL15958.Contig1_All	1848	1713.333333	599.3333333	1606.924422	610.795089	-1.39554171	down	0.000945483	0.03802862
CL15963.Contig1_All	1431	53.66666667	178.3333333	51.40248685	184.1656422	1.841093875	up	0.000239719	0.014149734
CL15987.Contig3_All	1705	4	29.66666667	3.899626814	30.8911316	2.985784748	up	0.001153184	0.043704957
CL1600.Contig2_All	259	13	0	12.27887151	0.001	-13.58389035	down	0.000197995	0.012310789
CL16006.Contig2_All	1533	34	4.333333333	31.39606764	4.359175945	-2.848456532	down	2.86E-06	0.000529909
CL16018.Contig2_All	805	3	17.33333333	2.987805796	17.55584843	2.554793437	up	0.000308495	0.017091743
CL16021.Contig1_All	1531	102.6666667	847.3333333	100.518627	864.5057543	3.104412696	up	3.97E-06	0.000689072
CL16021.Contig2_All	977	17	136	16.13181417	139.091133	3.108049855	up	3.49E-06	0.000619271
CL16049.Contig2_All	1263	85.66666667	28	81.0987703	28.55305061	-1.506035148	down	0.000488605	0.023856703
CL16065.Contig2_All	1429	86.33333333	220	81.42946258	223.7530464	1.458284539	up	0.000190243	0.011940426
CL16065.Contig4_All	247	17	48	15.92064965	47.83854135	1.587274194	up	0.000821094	0.034398446
CL16074.Contig1_All	2176	36.33333333	7.333333333	34.57614223	7.578561717	-2.189780932	down	9.67E-05	0.007271514
CL16092.Contig2_All	527	11	0.666666667	10.26409835	0.629467413	-4.027331396	down	0.00096463	0.038553308
CL16093.Contig1_All	1425	29.33333333	5.666666667	27.93235402	5.940732966	-2.233224316	down	0.000207191	0.012704444
CL161.Contig3_All	711	1.333333333	11	1.327913687	11.40542113	3.102486436	up	0.000874163	0.035955328
CL16102.Contig1_All	2836	56.33333333	370.6666667	55.76789629	367.8550468	2.721630629	up	4.97E-06	0.000814829
CL16102.Contig3_All	2324	80.33333333	613	79.56795281	612.2791908	2.943930266	up	1.57E-07	5.07E-05
CL16111.Contig1_All	773	28.33333333	171.6666667	27.0405664	176.7380311	2.708415241	up	0.000359786	0.01906422
CL16111.Contig2_All	718	6	52.66666667	5.777216739	54.52885143	3.238573242	up	1.31E-06	0.000283217
CL16117.Contig1_All	1148	0.666666667	18.33333333	0.663956844	18.93266404	4.833644148	up	2.38E-07	7.17E-05
CL16117.Contig2_All	766	1	31.33333333	0.995935265	32.53629161	5.029854044	up	1.93E-06	0.00039048
CL16129.Contig1_All	607	11.33333333	0.333333333	10.5261668	0.311068078	-5.080606001	down	0.000227205	0.013629096
CL16129.Contig2_All	613	21	0	19.23929618	0.001	-14.2317684	down	0.001111922	0.042620477
CL16132.Contig1_All	1172	19.66666667	147	19.52958658	151.2352135	2.95306078	up	3.04E-06	0.000554413
CL16132.Contig2_All	1370	70.66666667	423.3333333	69.23749825	436.5426653	2.65649716	up	2.30E-05	0.002605843
CL16141.Contig1_All	858	65	19.66666667	60.35657801	20.21359264	-1.578185253	down	0.000980033	0.038935085
CL16141.Contig3_All	2756	209	69	193.3465049	70.29544244	-1.459685624	down	0.000318682	0.017446535
CL16172.Contig1_All	2937	83.33333333	207.6666667	79.29876133	209.0483346	1.398466314	up	0.000267404	0.015329717
CL16172.Contig2_All	2927	10	39	9.664073888	38.752269	2.003577395	up	8.21E-05	0.006500451
CL16172.Contig3_All	1532	74.66666667	222.6666667	71.26889175	223.8401121	1.651124195	up	1.89E-05	0.002233391
CL16174.Contig3_All	823	23.33333333	88	22.17429177	90.98124142	2.036681093	up	0.00035225	0.018779083
CL16176.Contig1_All	426	1.333333333	17	1.327913687	17.83137468	3.747184648	up	0.000643903	0.028912263
CL16186.Contig3_All	1079	11	34.33333333	10.14343291	33.61826436	1.728699247	up	0.00095125	0.038211918
CL16188.Contig2_All	1583	35.33333333	5.333333333	32.47251748	5.360206025	-2.598858878	down	0.000367788	0.019378537
CL16206.Contig2_All	1922	151.3333333	23.33333333	139.3298865	23.54367735	-2.56509317	down	0.000558495	0.026140781
CL16206.Contig4_All	1839	214.6666667	30	198.1106866	30.19762996	-2.713799475	down	0.000145376	0.009872085
CL16206.Contig5_All	1887	99.66666667	326.3333333	95.6817424	330.0739328	1.786473641	up	6.47E-05	0.005470725
CL16210.Contig1_All	1771	35	248	33.88403562	247.1823616	2.866898183	up	0.000187703	0.011845714
CL16210.Contig2_All	1785	11.66666667	59.66666667	11.37879279	59.74875166	2.392561066	up	5.30E-07	0.00013781
CL16210.Contig3_All	1908	30	233.3333333	28.89797446	232.1242336	3.005856868	up	8.52E-05	0.00669768
CL16232.Contig1_All	887	7.333333333	36.33333333	7.029714526	36.33888148	2.369976006	up	0.000137019	0.009436424
CL16245.Contig1_All	2513	340	1038.666667	325.5775546	1045.149288	1.682635881	up	0.001127665	0.043034643
CL16245.Contig2_All	1763	182.3333333	875.6666667	172.6841385	885.0784252	2.357669722	up	8.25E-09	4.55E-06
CL16245.Contig4_All	2270	4.666666667	32	4.605640781	31.88988592	2.791625139	up	0.00076176	0.032599988
CL16248.Contig1_All	610	0.333333333	18.66666667	0.289921298	18.3381578	5.983043585	up	0.000205762	0.01264142
CL16248.Contig4_All	591	2	15.66666667	1.793475678	15.67604133	3.127731196	up	0.000137556	0.009461137
CL16250.Contig2_All	421	27.66666667	83	25.96066535	82.78103863	1.672972991	up	0.000535422	0.025332905
CL16276.Contig1_All	2781	43.33333333	152.3333333	42.13274069	152.3444786	1.854323544	up	0.000266334	0.01529216
CL1628.Contig1_All	3096	119.3333333	40.66666667	110.4828881	40.78423484	-1.437739447	down	0.000449327	0.022466434
CL1628.Contig11_All	1922	108.6666667	38	100.7555479	38.13804475	-1.401556492	down	0.000705696	0.030795147
CL1628.Contig13_All	1872	104.6666667	38.33333333	96.82024875	38.17780944	-1.342574474	down	0.001270654	0.046863434
CL1628.Contig15_All	2283	170	55.33333333	157.1398683	55.43725232	-1.503121598	down	0.000155106	0.010357545
CL1628.Contig16_All	2346	106	36.33333333	97.85144906	36.26741343	-1.431919359	down	0.000586679	0.027078814
CL1628.Contig17_All	3296	282.6666667	69.66666667	261.6378264	69.74987668	-1.907308563	down	4.07E-06	0.000701924
CL1628.Contig18_All	1773	106.3333333	38.66666667	98.48883921	38.70701758	-1.347365097	down	0.001142272	0.043395538
CL1628.Contig2_All	2961	115.6666667	40.33333333	106.9755724	40.34484633	-1.406825099	down	0.000621722	0.028201859
CL1628.Contig4_All	3129	363.6666667	80.33333333	337.676147	80.52524974	-2.068127138	down	1.59E-07	5.11E-05
CL1628.Contig5_All	2949	169	51	156.5850934	51.30354769	-1.609816379	down	5.38E-05	0.004851419
CL1628.Contig6_All	3067	126.6666667	41	117.2927398	41.10263418	-1.512810954	down	0.000216132	0.013128498
CL1628.Contig7_All	3469	121	40.66666667	111.8214064	40.66324566	-1.459399117	down	0.000372631	0.01957243
CL1628.Contig8_All	3604	143.6666667	44.66666667	132.8142862	44.84700523	-1.566326785	down	0.00010433	0.007715805
CL16299.Contig1_All	1320	120.6666667	12	111.9471061	11.86568896	-3.237949459	down	1.39E-06	0.0002984
CL16306.Contig1_All	801	4	20	3.824210915	20.04439305	2.389964734	up	0.000328897	0.017834238
CL16314.Contig1_All	1796	123.3333333	22.33333333	117.4770222	22.11554293	-2.409246036	down	0.000811688	0.034132884
CL16359.Contig2_All	594	32.66666667	120.6666667	31.6228329	123.2512851	1.962564169	up	0.000406369	0.020876045
CL16372.Contig1_All	1211	8.333333333	0	7.578104615	0.001	-12.88762134	down	0.00090089	0.036779326
CL16379.Contig1_All	2683	80.66666667	10	74.72889539	10.32374721	-2.855699476	down	2.97E-09	1.88E-06
CL16385.Contig2_All	1831	41.33333333	3.333333333	38.80198276	3.425971712	-3.501545231	down	1.21E-08	6.29E-06
CL1640.Contig15_All	1540	30.33333333	4.333333333	28.22201653	4.516821414	-2.643441297	down	1.44E-05	0.001824735
CL1640.Contig4_All	1517	53	11.66666667	48.87612582	11.87175634	-2.041596547	down	0.000159881	0.010584122
CL16404.Contig1_All	578	2	25.33333333	1.991870531	25.67405794	3.688115559	up	1.99E-07	6.13E-05
CL16404.Contig2_All	637	2.333333333	38.66666667	2.323848952	40.60978351	4.127239133	up	0.000150356	0.01010707
CL16411.Contig2_All	2158	5.333333333	31	5.227540501	30.85953081	2.561511888	up	0.000761425	0.032591171
CL16419.Contig1_All	1322	5.333333333	52.66666667	5.170400198	54.27954181	3.392060686	up	3.12E-08	1.39E-05
CL16422.Contig1_All	680	216	19.66666667	199.8733758	20.43906396	-3.289685278	down	9.45E-06	0.001320228
CL16422.Contig2_All	973	2319.333333	116.3333333	2154.768461	117.4329546	-4.197623627	down	1.07E-07	3.72E-05
CL16429.Contig1_All	1028	46.33333333	194.6666667	44.56015532	201.5911763	2.177606327	up	0.000268918	0.015405552
CL16438.Contig1_All	676	1	60.33333333	0.995935265	61.89242833	5.957567145	up	0.000106164	0.007820744
CL16444.Contig3_All	1267	0.666666667	19.33333333	0.663956844	20.11517789	4.921051215	up	0.000750383	0.032242257
CL16455.Contig1_All	2233	2454.666667	691	2275.219192	701.1229949	-1.698266082	down	0.000119151	0.008511082
CL1646.Contig94_All	2186	22.66666667	5	21.41895695	5.168282601	-2.051131363	down	0.001187818	0.04464587
CL16482.Contig1_All	1572	56	9.666666667	53.1778354	9.530566945	-2.48019111	down	0.00055994	0.026174487
CL16483.Contig1_All	1209	34.33333333	3.333333333	31.66452092	3.200500397	-3.306497859	down	0.00026236	0.015122393
CL16506.Contig1_All	2063	47.66666667	12.33333333	44.14457245	12.62769966	-1.805644217	down	0.000228664	0.013695513
CL16506.Contig2_All	2027	62.66666667	18.66666667	57.95037261	19.10808042	-1.600635084	down	0.000389123	0.020199488
CL16506.Contig3_All	2260	45.66666667	12.33333333	42.50424208	12.36372753	-1.781493069	down	0.000395447	0.020434283
CL16506.Contig4_All	2334	61	12.66666667	56.95700964	12.67479561	-2.167910921	down	8.65E-06	0.001236226
CL16506.Contig5_All	2072	125.6666667	26.66666667	116.9038798	26.55536272	-2.138247671	down	6.31E-07	0.0001594
CL16506.Contig7_All	1922	52	14	48.65780788	14.21236508	-1.775524672	down	0.000244652	0.01436712
CL16512.Contig1_All	790	48.33333333	12.33333333	45.19342823	12.49937923	-1.854256553	down	0.000188485	0.011876811
CL16519.Contig3_All	1867	32	80	30.86837697	81.37455232	1.398448072	up	0.001082893	0.041818521
CL16533.Contig3_All	494	0.333333333	9	0.331978422	9.080738774	4.773648298	up	0.000249772	0.014593158
CL16534.Contig1_All	923	35.33333333	87.66666667	33.92304879	89.27700011	1.396022714	up	0.000821939	0.034420285
CL1654.Contig21_All	3497	46.33333333	11	43.13484015	10.77483925	-2.001187263	down	0.000114436	0.008267412
CL16540.Contig1_All	575	16.66666667	2.666666667	15.42594866	2.517869652	-2.615083712	down	0.000939726	0.037892535
CL16545.Contig1_All	2105	294.3333333	78.66666667	274.1457766	80.17426756	-1.773732074	down	4.63E-06	0.000772852
CL16545.Contig2_All	1861	92.33333333	14.33333333	86.3542018	14.22280474	-2.602060385	down	2.62E-08	1.20E-05
CL16545.Contig3_All	2185	38.33333333	6.333333333	35.28483105	6.240246926	-2.499373079	down	0.000373577	0.019608432
CL1655.Contig3_All	624	5.333333333	26.33333333	5.281488388	26.46976596	2.325328977	up	8.10E-05	0.006449081
CL16553.Contig2_All	481	11	0	10.26321945	0.001	-13.32519574	down	0.00026668	0.015305091
CL16555.Contig2_All	1043	2	12.66666667	1.949813407	13.09641321	2.747763774	up	0.001058664	0.041178574
CL16573.Contig1_All	1332	510.6666667	12.33333333	474.325359	12.61119262	-5.233100381	down	2.16E-28	1.09E-23
CL16573.Contig2_All	1401	22742	1	21116.97595	1.023023854	-14.33327584	down	2.94E-31	3.71E-26
CL16577.Contig5_All	1664	4.333333333	20	4.216522056	20.29001362	2.266644427	up	0.000515757	0.024740583
CL166.Contig3_All	1919	2	20.33333333	1.892673104	19.91733649	3.395527571	up	5.84E-06	0.000921395
CL16600.Contig4_All	2686	31.33333333	173.6666667	31.14563893	179.1232549	2.523850575	up	0.000172533	0.011181504
CL16604.Contig2_All	759	0.333333333	13.66666667	0.331978422	13.90862826	5.38874686	up	2.73E-06	0.000509722
CL16620.Contig1_All	1802	2.666666667	16.33333333	2.583603891	16.87010929	2.707012517	up	0.000311844	0.01720938
CL16628.Contig2_All	2478	1424.333333	394.3333333	1330.75954	400.4424915	-1.732582935	down	3.05E-05	0.00321294
CL16653.Contig1_All	2238	1586	504	1470.1228	510.8879447	-1.524857871	down	0.000249168	0.014568001
CL16653.Contig2_All	1479	707	204	651.4934866	208.1655139	-1.646019673	down	0.000228396	0.01368918
CL16658.Contig1_All	2442	38	195.6666667	36.03763949	193.9087939	2.427801811	up	2.15E-09	1.46E-06
CL16658.Contig2_All	2081	44.66666667	244.6666667	42.15512575	244.3595849	2.535225727	up	3.77E-10	3.46E-07
CL1666.Contig3_All	1155	50.33333333	12.66666667	47.44953227	12.61430102	-1.911333599	down	0.000141229	0.009655365
CL16679.Contig1_All	1953	31.33333333	118.6666667	29.99964045	119.4271497	1.993113731	up	1.60E-06	0.00033637
CL16679.Contig2_All	1883	88.66666667	427	85.9150658	430.5257885	2.325116612	up	2.95E-09	1.88E-06
CL1671.Contig11_All	1894	64.66666667	10.66666667	59.90162063	10.6287479	-2.494623382	down	1.82E-05	0.002169714
CL1671.Contig12_All	1577	191	51	177.3232525	51.65733944	-1.779336484	down	0.000669353	0.029691043
CL1671.Contig13_All	2056	53.66666667	12.33333333	49.72802136	12.48471671	-1.993895943	down	0.00086383	0.035689852
CL1671.Contig14_All	2226	82	17	75.61939686	17.13112244	-2.142136662	down	0.000317468	0.017405711
CL1671.Contig15_All	1931	94.33333333	23	87.55249292	23.4965814	-1.897697388	down	0.000292407	0.016390035
CL1671.Contig19_All	836	36.66666667	4.666666667	33.83522456	4.692237797	-2.850177929	down	3.16E-05	0.003292107
CL1671.Contig6_All	2550	83.66666667	18.66666667	77.51974095	18.7084566	-2.050873205	down	5.50E-06	0.000881002
CL1671.Contig7_All	2259	186.6666667	26	172.9791245	26.03955323	-2.73182134	down	3.23E-07	9.22E-05
CL1671.Contig8_All	1991	181.6666667	42	168.3263279	42.52343733	-1.984930721	down	0.000378295	0.019787991
CL1671.Contig9_All	3351	139.6666667	46	129.9318498	45.5175012	-1.513261853	down	0.000231053	0.013802607
CL16721.Contig2_All	3551	68.33333333	11.66666667	63.05276911	11.62793346	-2.438965011	down	1.01E-06	0.000230902
CL16735.Contig2_All	1316	76	21.33333333	71.63180512	21.49578511	-1.736546494	down	0.000117359	0.008414927
CL16749.Contig3_All	909	15.66666667	0.333333333	14.55618477	0.386225183	-5.236046225	down	4.06E-06	0.000700908
CL16754.Contig4_All	2255	7.333333333	30.66666667	6.906735573	30.88759196	2.160951505	up	0.000134236	0.00930816
CL16764.Contig1_All	2231	55.66666667	15.33333333	51.74686584	15.65093915	-1.725222255	down	0.000321954	0.017602011
CL16764.Contig2_All	1373	67	226.6666667	62.98744802	232.4123557	1.883550503	up	2.54E-06	0.000483779
CL16777.Contig3_All	818	15.33333333	42.66666667	14.40520451	43.37837606	1.590385902	up	0.001280391	0.047113136
CL16779.Contig3_All	2035	33.33333333	83	31.41372311	84.06235163	1.420064877	up	0.000869875	0.035872368
CL1678.Contig16_All	432	140	8.333333333	129.720278	8.271632118	-3.971088188	down	6.54E-11	7.76E-08
CL1678.Contig21_All	311	55	6.666666667	51.1217737	6.806111352	-2.909035232	down	1.72E-05	0.002079991
CL1678.Contig38_All	3673	72.66666667	23	68.09040023	23.84304189	-1.513883107	down	0.000495322	0.024052456
CL1678.Contig7_All	3683	218.6666667	26	203.4132817	26.31818787	-2.95028182	down	9.14E-10	7.38E-07
CL16781.Contig2_All	1672	28.33333333	287.3333333	28.03166176	298.1703235	3.411007498	up	2.92E-05	0.003101166
CL168.Contig1_All	1116	4	30	3.953574701	30.66876869	2.955540656	up	0.000182936	0.011636529
CL168.Contig2_All	1042	4	29.33333333	3.797236972	30.09062008	2.986291896	up	2.04E-06	0.000408389
CL168.Contig3_All	978	3.333333333	32	3.079332241	32.59382721	3.403909326	up	1.27E-07	4.25E-05
CL16812.Contig2_All	773	0	6.333333333	0.001	6.638026226	12.69653861	up	0.000802315	0.033854066
CL16813.Contig4_All	1088	15.66666667	53.66666667	15.08553068	54.6591658	1.857297994	up	8.12E-05	0.006452599
CL16840.Contig1_All	4515	106.6666667	25.66666667	100.3522708	26.60837664	-1.915120862	down	6.19E-06	0.000962633
CL16840.Contig2_All	2482	113.6666667	35.33333333	106.5279247	36.01610988	-1.564517393	down	0.000154643	0.010334806
CL16840.Contig3_All	2502	171	42	160.2093723	42.56009362	-1.912385319	down	2.49E-06	0.000476017
CL16840.Contig6_All	2746	188.6666667	59	176.0859482	59.52623933	-1.564682128	down	7.61E-05	0.006151532
CL16841.Contig1_All	1456	2.666666667	16.66666667	2.655827374	16.94837479	2.673913657	up	0.000256649	0.014861013
CL16845.Contig1_All	1884	83	216.3333333	80.04287142	220.6831979	1.463131964	up	0.000674097	0.029842576
CL16846.Contig1_All	2680	245.6666667	74.66666667	229.5145814	76.36449584	-1.587611867	down	3.87E-05	0.003829628
CL16846.Contig2_All	1871	114.3333333	15.33333333	107.0392919	15.94423632	-2.747033574	down	4.23E-06	0.00072176
CL16853.Contig1_All	1512	30.33333333	5.333333333	28.09672406	5.239216847	-2.422978849	down	6.89E-05	0.005742623
CL16859.Contig6_All	7029	523	192.6666667	492.7073992	194.9018482	-1.337983366	down	0.000583211	0.026972184
CL16890.Contig52_All	599	35.66666667	8.666666667	33.12499081	8.905322391	-1.895180309	down	0.000389449	0.020212242
CL16890.Contig63_All	2558	512	188.3333333	477.1899086	193.164042	-1.304736976	down	0.000566477	0.026408871
CL169.Contig2_All	2911	145	50	134.7794416	49.97989541	-1.431180666	down	0.000391516	0.020290371
CL169.Contig4_All	3554	183	41.66666667	169.2130812	42.03273001	-2.009256035	down	0.000358188	0.019015449
CL16908.Contig2_All	826	12.66666667	50.33333333	12.33267093	51.9682581	2.07514542	up	0.001214023	0.045317622
CL1692.Contig3_All	1027	821.6666667	2075	770.9208564	2118.588659	1.45844884	up	0.001120392	0.042854163
CL16921.Contig2_All	1904	1.666666667	15.66666667	1.518637559	15.7970305	3.378803889	up	6.09E-05	0.005287495
CL16926.Contig1_All	528	40	9.333333333	37.17647679	9.384475593	-1.986042018	down	0.000176372	0.011340152
CL16939.Contig1_All	1664	1621	18	1495.668939	17.49788159	-6.417466795	down	2.32E-06	0.000451696
CL16939.Contig2_All	1569	2022.333333	23	1864.047475	23.15376311	-6.331048104	down	4.46E-08	1.83E-05
CL16939.Contig3_All	822	105.3333333	1.333333333	96.65143829	1.341423189	-6.170954849	down	0.000534915	0.025327891
CL16948.Contig1_All	867	35	5.666666667	32.54834063	5.588785739	-2.541977223	down	1.58E-05	0.001953165
CL1695.Contig15_All	9317	235.3333333	89.66666667	219.6035223	90.32216715	-1.281749187	down	0.000904339	0.036878458
CL1697.Contig1_All	2049	3.333333333	20.66666667	3.190420431	20.74901757	2.70122457	up	7.63E-05	0.006159141
CL1697.Contig4_All	1882	3	18.66666667	2.987805796	18.58198069	2.636746007	up	0.000140054	0.009600962
CL1697.Contig6_All	2017	5.333333333	22.66666667	5.155317018	23.32116502	2.177506809	up	0.000471264	0.023218801
CL16972.Contig1_All	1465	0.666666667	12	0.663956844	11.98483361	4.173976598	up	5.62E-05	0.004997536
CL16972.Contig2_All	1352	7.333333333	31	6.963875876	31.29581092	2.168007165	up	0.000702787	0.030689374
CL16998.Contig2_All	825	20.33333333	0.666666667	19.26740781	0.69729326	-4.78825314	down	2.98E-07	8.63E-05
CL17.Contig11_All	1960	11	36.33333333	10.62433686	36.18492507	1.768015988	up	0.000475994	0.023385331
CL17.Contig6_All	2261	22.33333333	65.66666667	21.22591956	67.35706965	1.666002319	up	0.000228609	0.013695439
CL17.Contig9_All	2164	3.333333333	17	3.175337252	17.00464652	2.420947284	up	0.000674186	0.029842576
CL17010.Contig2_All	844	7.333333333	72.66666667	6.936901932	73.27542445	3.400966025	up	3.74E-08	1.60E-05
CL17012.Contig1_All	638	10.33333333	0.333333333	9.575481077	0.311068078	-4.944042715	down	0.000205753	0.01264142
CL17023.Contig2_All	1389	38.33333333	155.6666667	37.38713151	160.8353014	2.104970404	up	0.001363899	0.049220038
CL17036.Contig1_All	970	17	77	16.0619042	79.1816832	2.301523796	up	0.000175976	0.011323359
CL17036.Contig2_All	950	21	88	19.59490767	90.3982893	2.205816697	up	0.000366716	0.019334135
CL17039.Contig2_All	2021	13.33333333	42.66666667	12.92440429	42.41599621	1.714510661	up	0.000361679	0.019126353
CL17060.Contig1_All	1241	2	15.33333333	1.892673104	15.29899193	3.014939434	up	0.000172419	0.011176983
CL17060.Contig2_All	901	7	29.33333333	6.727902464	29.54985783	2.134922493	up	0.000161843	0.010675293
CL17065.Contig1_All	1388	283	22	262.4590839	22.13807052	-3.567491139	down	3.60E-07	0.000101511
CL17066.Contig2_All	1212	189.3333333	2.666666667	174.4243168	2.578364242	-6.080001287	down	8.61E-15	2.98E-11
CL17091.Contig2_All	602	3	15	2.957639436	15.28855227	2.369933709	up	0.001304447	0.047754974
CL17095.Contig2_All	5417	567.6666667	186.3333333	529.2747567	189.688118	-1.480387536	down	0.00012212	0.008651975
CL171.Contig3_All	1169	19	3.333333333	17.57287078	3.425971712	-2.358764751	down	0.000755338	0.03239938
CL17100.Contig1_All	970	99	4.333333333	93.74617142	4.47098934	-4.390093761	down	3.59E-15	1.30E-11
CL17100.Contig2_All	721	51	0.333333333	47.97686159	0.318399336	-7.235357651	down	6.19E-16	2.75E-12
CL17111.Contig3_All	605	23	0	21.29149943	0.001	-14.37798993	down	2.87E-09	1.84E-06
CL17125.Contig1_All	539	31	0.333333333	28.65972568	0.318399336	-6.492043665	down	0.000676192	0.029903446
CL17131.Contig1_All	1515	29.66666667	99.66666667	28.32554406	102.1692526	1.850785516	up	1.68E-05	0.002046081
CL17156.Contig1_All	1028	3	15.33333333	2.972722616	15.57578205	2.389447845	up	0.00106388	0.041311517
CL17173.Contig2_All	930	39	9	36.51699851	8.937755821	-2.030583653	down	0.000176579	0.01135061
CL17176.Contig1_All	1297	30.33333333	148.3333333	29.75610637	151.9698931	2.352527873	up	1.29E-05	0.001690232
CL17176.Contig2_All	2113	30.66666667	235.3333333	29.862716	235.5232965	2.979452481	up	5.15E-13	1.25E-09
CL17176.Contig3_All	2033	89.66666667	653.3333333	87.49836618	657.406424	2.909457571	up	7.83E-13	1.82E-09
CL17179.Contig3_All	505	29.66666667	7.333333333	28.06913	7.699550896	-1.866138145	down	0.000864047	0.035689852
CL17197.Contig13_All	1332	13.66666667	63.66666667	12.98576437	63.81705562	2.29701111	up	2.38E-06	0.000461448
CL17197.Contig9_All	1526	7.666666667	31	7.166490511	31.20234909	2.12231595	up	0.000167781	0.010949313
CL1720.Contig14_All	3016	138	418.6666667	131.1150917	419.6088546	1.678211368	up	6.40E-05	0.005454459
CL1720.Contig16_All	3111	80.66666667	270	76.51125665	272.4807664	1.832410474	up	0.00013194	0.009181708
CL17201.Contig1_All	654	7	53.33333333	6.731094881	54.97499055	3.029862353	up	1.44E-05	0.001826454
CL17201.Contig2_All	1495	21	139.3333333	20.60196511	140.3997472	2.768686478	up	2.36E-06	0.000458378
CL17224.Contig2_All	798	76	3.666666667	71.2309441	3.683876459	-4.273207526	down	5.56E-14	1.63E-10
CL17224.Contig3_All	369	12	0.333333333	10.98303045	0.318399336	-5.108295043	down	0.000357018	0.018961253
CL17230.Contig2_All	1272	37.66666667	7	35.63894352	7.163011502	-2.314816406	down	3.10E-05	0.003251847
CL17233.Contig1_All	304	16.66666667	2.333333333	15.53703685	2.342453269	-2.729619214	down	0.000492524	0.023962661
CL17233.Contig2_All	1069	203.6666667	30.33333333	190.5501349	31.57924908	-2.593121859	down	1.23E-07	4.14E-05
CL17244.Contig1_All	4095	405.3333333	115.3333333	380.0568818	115.0956037	-1.72338263	down	1.18E-05	0.001581588
CL17244.Contig2_All	4534	189.6666667	69.33333333	176.1914202	69.16750521	-1.348977346	down	0.001188855	0.044649328
CL17253.Contig2_All	1014	62.33333333	17.66666667	57.69843712	17.73675155	-1.701790434	down	0.000328221	0.017811444
CL1726.Contig16_All	3970	57.66666667	131	54.57525181	131.4040714	1.26769119	up	0.001304832	0.047762147
CL1726.Contig2_All	3683	4966	1488.333333	4614.932014	1473.744455	-1.64682301	down	0.001267937	0.046797955
CL1726.Contig22_All	4073	49.33333333	115.6666667	46.59165914	115.6009735	1.311009937	up	0.001040299	0.0406645
CL1726.Contig23_All	3463	4.333333333	27	4.174464933	27.07539507	2.697319194	up	0.000138864	0.00953889
CL1726.Contig25_All	3419	439.3333333	1211.666667	419.3952191	1224.533987	1.545850496	up	0.000471222	0.023218801
CL1726.Contig8_All	3599	140.3333333	442.3333333	134.4816704	442.3343989	1.717727891	up	0.000221964	0.013402219
CL1726.Contig9_All	3888	41.33333333	176.6666667	39.50274957	175.9926938	2.155490558	up	0.000299779	0.016718791
CL17260.Contig2_All	1174	65.66666667	15.66666667	61.80629482	15.68521711	-1.978348282	down	2.98E-05	0.003157384
CL17271.Contig1_All	537	2	89	1.991870531	91.20870668	5.516975767	up	6.23E-20	7.15E-16
CL17271.Contig2_All	517	3	44.33333333	2.987805796	45.08218613	3.915399194	up	1.04E-10	1.16E-07
CL17278.Contig1_All	1162	10.33333333	35.66666667	10.00882197	35.44913099	1.82447808	up	0.00034992	0.01868636
CL17278.Contig2_All	1177	6	24.66666667	5.807383098	24.29117495	2.064472161	up	0.00051085	0.024573736
CL1728.Contig1_All	1908	3	17	2.903691549	17.4482579	2.587122886	up	0.000373805	0.019613782
CL17285.Contig2_All	504	137.6666667	11.33333333	126.4908826	11.51301166	-3.45769622	down	0.000879752	0.036120545
CL17288.Contig1_All	1920	87.33333333	437	84.53871016	444.3710867	2.394080944	up	2.92E-06	0.000538519
CL17288.Contig2_All	1206	3.666666667	24.66666667	3.564455976	24.68346752	2.79179127	up	1.42E-05	0.001805017
CL17291.Contig1_All	661	17	59	16.13093527	59.57207141	1.884806037	up	5.06E-05	0.004642993
CL1730.Contig1_All	617	13	58.33333333	12.23450087	59.26522619	2.276230608	up	2.79E-06	0.00051851
CL17307.Contig2_All	1600	73	248.6666667	68.36556154	252.134519	1.882851977	up	2.05E-06	0.000410091
CL17312.Contig2_All	1186	26.66666667	4.333333333	24.85595541	4.463658082	-2.477293133	down	7.84E-05	0.006294116
CL17312.Contig3_All	1119	17.66666667	1	16.11008737	0.947866749	-4.087136249	down	0.000921938	0.037391023
CL17321.Contig1_All	446	3.333333333	20.33333333	3.178529668	20.68541458	2.702182413	up	9.06E-05	0.006974283
CL17326.Contig2_All	1873	87.66666667	16	82.1778306	16.34823241	-2.329614587	down	5.89E-06	0.000928281
CL17331.Contig1_All	3883	94	25	87.91258297	24.7837268	-1.826676528	down	3.44E-05	0.003511653
CL17331.Contig3_All	4460	491.3333333	87.66666667	456.5477926	86.85915475	-2.394016074	down	1.53E-07	4.96E-05
CL17331.Contig4_All	3997	254.3333333	90.33333333	238.4404203	91.46676083	-1.382309355	down	0.000345819	0.018519103
CL17331.Contig6_All	3764	190.6666667	53.66666667	177.5914089	53.63444684	-1.727330014	down	1.65E-05	0.002014698
CL17331.Contig7_All	1024	140.6666667	25.66666667	131.0539564	26.23992237	-2.320325551	down	4.02E-08	1.69E-05
CL1736.Contig2_All	1329	5.333333333	28	5.101369131	28.56038186	2.485058867	up	3.58E-05	0.003619953
CL17367.Contig2_All	568	17.66666667	83	17.42662786	84.7406101	2.281760088	up	5.76E-05	0.005088676
CL17378.Contig21_All	4211	83.33333333	21.33333333	77.53291786	21.37664046	-1.858773822	down	3.08E-05	0.003230813
CL17378.Contig24_All	4063	73.66666667	16.33333333	69.22439763	16.71246382	-2.050356158	down	8.05E-06	0.001171065
CL17394.Contig1_All	740	25.66666667	163	24.30205939	164.9658589	2.763016997	up	1.34E-08	6.85E-06
CL174.Contig114_All	3257	9	43.33333333	8.879303141	44.64026987	2.329827387	up	0.00037949	0.019829761
CL174.Contig4_All	2506	19	57.33333333	18.20460653	56.82154859	1.642134592	up	0.000663609	0.029505437
CL17403.Contig1_All	567	24.66666667	5	23.20373428	4.86765418	-2.253058422	down	0.000503248	0.024343567
CL17409.Contig2_All	1115	11.66666667	38	11.12006521	38.16552526	1.779104798	up	0.000457036	0.022708151
CL17415.Contig3_All	1162	9.666666667	39.66666667	9.482927265	40.48161248	2.093862382	up	4.58E-05	0.004312058
CL17427.Contig1_All	854	140.6666667	25.33333333	130.2041156	25.42843738	-2.356260337	down	9.68E-06	0.001345122
CL17435.Contig1_All	1149	9	30.33333333	8.650741928	30.94682268	1.83889552	up	0.00075814	0.032483598
CL1747.Contig2_All	1493	30	3.333333333	27.436987	3.28298876	-3.063040345	down	0.000571609	0.026567624
CL17508.Contig1_All	812	11.66666667	0.666666667	10.88831158	0.629467413	-4.112504754	down	0.000236363	0.014013833
CL17512.Contig1_All	649	2	26.66666667	1.961704171	26.92930372	3.778997527	up	0.000152217	0.010207734
CL17512.Contig2_All	803	5.666666667	38	5.571409687	39.15174341	2.81296224	up	1.37E-05	0.001760158
CL17512.Contig3_All	775	2	43	1.991870531	43.3906134	4.445187199	up	0.000658147	0.029353661
CL17512.Contig4_All	798	0	7.333333333	0.001	7.164275376	12.80660508	up	0.001030914	0.04037258
CL17530.Contig2_All	325	433	166	406.1236851	167.2466094	-1.279942204	down	0.000919213	0.037316426
CL17539.Contig1_All	958	65.33333333	246.3333333	58.84387213	250.0650732	2.08733948	up	5.92E-07	0.00015139
CL17539.Contig2_All	444	49.33333333	161.3333333	44.5706037	161.6414661	1.858632935	up	1.15E-05	0.001542443
CL17545.Contig4_All	1789	115	253.3333333	107.5066117	251.8590098	1.228190952	up	0.001218627	0.045456051
CL1755.Contig9_All	348	57	3.333333333	52.92570553	3.447965486	-3.940151358	down	1.87E-11	2.63E-08
CL17551.Contig2_All	2596	113	42	105.8123335	42.90655412	-1.302237852	down	0.00131659	0.048095003
CL17553.Contig1_All	975	0.666666667	15	0.663956844	14.45997959	4.444832234	up	0.000565685	0.026394231
CL17553.Contig2_All	797	3.333333333	24	3.202311195	24.66258821	2.945138792	up	1.04E-05	0.001427272
CL17553.Contig4_All	1872	2	19.33333333	1.892673104	19.69356029	3.379226791	up	6.39E-05	0.005445108
CL17558.Contig2_All	589	13.33333333	71	12.69903549	71.67789419	2.496809327	up	1.17E-07	4.00E-05
CL17566.Contig1_All	1309	79.33333333	17.33333333	73.8499615	17.26070675	-2.097105631	down	5.17E-06	0.000838501
CL17576.Contig2_All	722	0.666666667	12.33333333	0.663956844	12.53603552	4.238847891	up	3.98E-05	0.003902517
CL17604.Contig1_All	646	0.666666667	9	0.62189972	9.104577073	3.871838129	up	0.000850263	0.035317157
CL17614.Contig1_All	2270	98.33333333	28	91.7099684	27.12322108	-1.757550037	down	0.000684106	0.030091957
CL17614.Contig2_All	3141	162.3333333	53.33333333	150.9430052	53.33619675	-1.500817043	down	0.000181011	0.011553201
CL17614.Contig3_All	2556	111.3333333	29.66666667	103.6619602	29.31831913	-1.822012281	down	8.88E-05	0.006895285
CL17614.Contig4_All	2444	237	79	220.5269753	78.88868486	-1.483064848	down	0.000151852	0.010185955
CL17614.Contig6_All	2423	167.3333333	42	155.4020339	41.81769835	-1.893819823	down	1.15E-05	0.001550704
CL17615.Contig2_All	1674	40.66666667	1	37.82215804	0.955198007	-5.307288046	down	6.57E-12	1.11E-08
CL17628.Contig1_All	1836	228.6666667	19.66666667	217.8533595	19.97345881	-3.44720127	down	3.94E-06	0.000685288
CL17657.Contig2_All	1956	4222	245	3947.729728	236.8065906	-4.059242084	down	4.41E-05	0.004215383
CL17672.Contig1_All	876	29.33333333	77.66666667	28.31174703	77.89192449	1.460072987	up	0.000498476	0.024159216
CL17672.Contig2_All	586	1.666666667	18	1.617834985	17.49239486	3.43459145	up	0.000108331	0.007924946
CL17689.Contig2_All	3067	77	173	72.52072351	172.266768	1.248179195	up	0.001156817	0.043803239
CL17691.Contig1_All	1281	28.33333333	3.333333333	27.09275648	3.161999582	-3.098998102	down	0.000378378	0.019787991
CL17705.Contig1_All	3122	920	92	848.1516975	90.69407549	-3.225242107	down	1.26E-08	6.52E-06
CL17706.Contig2_All	535	21.66666667	1.666666667	19.82001768	1.637828751	-3.597101826	down	0.000198813	0.012352549
CL17707.Contig1_All	972	2.666666667	17	2.655827374	17.35659375	2.708250564	up	0.000205507	0.012641048
CL17708.Contig10_All	2023	45.33333333	222	44.51182368	228.3342864	2.358886994	up	0.000146764	0.009936954
CL17708.Contig11_All	2000	6.666666667	29	6.567344952	29.64390031	2.174353138	up	0.000148265	0.009995758
CL17708.Contig3_All	2136	46	115	44.19801053	117.1144527	1.405865789	up	0.000488325	0.023854785
CL17708.Contig6_All	2113	48.33333333	215.6666667	47.35518251	220.1912735	2.217163068	up	3.58E-05	0.003619953
CL17708.Contig9_All	2108	5	20.33333333	4.922536023	20.57908792	2.063705374	up	0.001019994	0.040056645
CL17709.Contig1_All	451	19	1.333333333	17.5577876	1.24427231	-3.818736906	down	1.02E-05	0.001405241
CL17728.Contig1_All	363	131.3333333	9	120.8794323	8.983587895	-3.750133232	down	2.51E-06	0.000480326
CL17728.Contig2_All	391	385.3333333	66.33333333	359.0885062	68.42277034	-2.391791053	down	3.74E-08	1.60E-05
CL1773.Contig17_All	2509	1.666666667	15.66666667	1.617834985	16.3542998	3.337533623	up	0.000485149	0.02372258
CL1773.Contig9_All	3166	4.666666667	20.66666667	4.323131682	21.08630228	2.286157439	up	0.000569971	0.02651017
CL17736.Contig1_All	2003	961	32.33333333	892.4795839	33.16333385	-4.750158216	down	1.18E-08	6.18E-06
CL17736.Contig2_All	529	21.33333333	0.333333333	19.72761233	0.318399336	-5.953235219	down	3.92E-05	0.003863631
CL17736.Contig3_All	696	17.33333333	0.333333333	16.11049462	0.386225183	-5.382414743	down	0.00092048	0.037344038
CL17757.Contig1_All	1155	62.33333333	192.3333333	60.62129093	191.773311	1.661505475	up	0.000222915	0.013437129
CL17757.Contig2_All	558	16	44.66666667	15.54687289	44.90749982	1.530331979	up	0.001097905	0.042201004
CL17787.Contig2_All	653	14	0	12.93603627	0.001	-13.65910801	down	1.13E-06	0.000252697
CL17790.Contig2_All	491	0	9.333333333	0.001	9.331312262	13.18786427	up	3.03E-05	0.003200218
CL17793.Contig1_All	2420	1027.333333	82	972.0312195	83.83124417	-3.535442705	down	1.14E-08	6.01E-06
CL17793.Contig2_All	1854	643.6666667	52	608.2646587	53.62808063	-3.503638659	down	5.59E-07	0.000143851
CL17794.Contig2_All	689	15.33333333	1.333333333	14.28134665	1.258934826	-3.503856521	down	0.000119907	0.008539493
CL178.Contig4_All	1843	7.666666667	26.66666667	7.292661881	27.12913905	1.895325853	up	0.000968424	0.038631647
CL17802.Contig1_All	1389	326.3333333	106.6666667	303.6672143	109.0499404	-1.477502174	down	9.93E-05	0.007419635
CL17820.Contig1_All	758	19	1.666666667	17.68076655	1.705654598	-3.373783394	down	2.53E-05	0.002796437
CL17823.Contig2_All	806	44.33333333	13	41.52698966	12.79889319	-1.698030237	down	0.000905737	0.036910735
CL17837.Contig10_All	2798	109	13	101.0866474	12.54958357	-3.009881045	down	1.70E-08	8.38E-06
CL17837.Contig11_All	3386	150	24.33333333	139.1279378	24.45488781	-2.508217401	down	4.45E-05	0.004237962
CL17837.Contig12_All	2878	160	25	148.6055076	24.95603478	-2.574026956	down	4.29E-05	0.004129471
CL17837.Contig13_All	2138	122.6666667	14	113.755665	13.56527617	-3.067948068	down	3.14E-06	0.000568675
CL17837.Contig14_All	3035	138	18.33333333	128.1457863	17.81079419	-2.846962287	down	6.40E-08	2.48E-05
CL17837.Contig15_All	3350	117.6666667	14	109.0776522	13.56527617	-3.007365229	down	1.34E-08	6.83E-06
CL17837.Contig16_All	2876	101.6666667	27	94.48939485	27.00023796	-1.807180293	down	3.53E-05	0.003575533
CL17837.Contig17_All	2227	269.6666667	25	250.7447589	24.49591637	-3.355606378	down	5.57E-06	0.00089181
CL17837.Contig18_All	3114	504.6666667	38	469.1916781	37.99321728	-3.626363635	down	4.59E-08	1.88E-05
CL17837.Contig19_All	2549	352.3333333	27.66666667	327.9652601	27.60038035	-3.570782952	down	5.07E-08	2.04E-05
CL17837.Contig2_All	3299	143.6666667	21	133.193356	21.09674194	-2.65843	down	3.54E-05	0.00358253
CL17837.Contig20_All	2311	104	27	96.65371366	27.06073255	-1.83662427	down	4.78E-05	0.004461115
CL17837.Contig21_All	2083	74.66666667	11	69.46418358	10.69050637	-2.699939112	down	4.80E-08	1.95E-05
CL17837.Contig22_All	3281	99	31.66666667	92.09780098	31.3991786	-1.552439891	down	0.000739444	0.031904285
CL17837.Contig23_All	3853	126	19.66666667	116.868356	19.69482416	-2.568995908	down	1.05E-06	0.000236875
CL17837.Contig24_All	4066	140.6666667	24	130.7111146	23.8798476	-2.452516287	down	5.33E-07	0.000138565
CL17837.Contig25_All	2789	91.66666667	29	85.25778296	28.79882058	-1.565821811	down	0.000302236	0.016818661
CL17837.Contig26_All	2665	457.3333333	24.33333333	425.0559525	25.00482584	-4.087374302	down	1.53E-06	0.00032495
CL17837.Contig27_All	3439	113.3333333	16	105.1047746	15.58199885	-2.75387599	down	2.20E-08	1.04E-05
CL17837.Contig3_All	3385	157.3333333	25	146.1933247	24.89554019	-2.553918213	down	2.67E-05	0.00289574
CL17837.Contig30_All	3053	114	28.33333333	105.840076	27.90722556	-1.923175394	down	0.000130551	0.009110121
CL17837.Contig31_All	2728	135	47.33333333	125.5753593	47.5665079	-1.400535385	down	0.000617872	0.028092787
CL17837.Contig32_All	3050	128.6666667	23.33333333	119.5296893	22.78293051	-2.391343771	down	9.64E-06	0.001341176
CL17837.Contig33_All	3159	251.3333333	30.33333333	234.0487673	30.39139791	-2.945074226	down	1.04E-09	8.14E-07
CL17837.Contig34_All	2965	303.3333333	35.33333333	281.125478	35.34887171	-2.991478137	down	0.000335214	0.018076719
CL17837.Contig35_All	4391	315.6666667	38.33333333	293.0104553	38.34463069	-2.933855664	down	3.02E-06	0.000551339
CL17837.Contig36_All	3611	140	24	130.0979132	24.08332514	-2.43349132	down	4.96E-06	0.000814387
CL17837.Contig37_All	3524	167.3333333	24.66666667	155.3298104	24.56247834	-2.660806694	down	1.89E-07	5.87E-05
CL17837.Contig38_All	3760	130.3333333	21	120.8165732	21.1792303	-2.512096308	down	6.27E-05	0.00538866
CL17837.Contig39_All	3673	139.6666667	21	129.5103996	21.03624735	-2.62211868	down	3.08E-05	0.00323656
CL17837.Contig4_All	2884	140.6666667	15.66666667	130.4491946	15.35341913	-3.086856159	down	4.83E-06	0.000797044
CL17837.Contig40_All	3472	150.3333333	25.66666667	139.5828952	25.81097351	-2.4350657	down	5.56E-05	0.004961537
CL17837.Contig44_All	2041	278.6666667	52.33333333	259.0639941	52.65963339	-2.298539134	down	5.84E-07	0.000149557
CL17837.Contig5_All	2796	131.6666667	15	122.0635651	14.58096877	-3.065474151	down	2.17E-06	0.000426506
CL17837.Contig6_All	2375	151.6666667	19.33333333	140.8148039	18.82648679	-2.902963304	down	4.26E-06	0.000724951
CL17837.Contig7_All	2225	135	14	125.4515015	13.70825912	-3.194012465	down	5.19E-06	0.000840791
CL17837.Contig8_All	2463	199.6666667	18.66666667	184.7912963	18.34733359	-3.33225449	down	1.38E-05	0.00176771
CL17837.Contig9_All	2885	102.6666667	13	95.24807055	12.69256653	-2.907706046	down	3.38E-08	1.47E-05
CL17854.Contig1_All	986	72.66666667	236	70.04681911	241.4833849	1.785532485	up	6.31E-05	0.005409596
CL17854.Contig2_All	897	61.33333333	183	59.27700791	186.3300189	1.652315588	up	0.00018456	0.011696997
CL17868.Contig1_All	1275	80.33333333	310.6666667	76.84492847	318.4472462	2.051032441	up	4.71E-06	0.0007833
CL17868.Contig2_All	1386	50.66666667	182.6666667	48.53303298	186.7668329	1.944199349	up	2.66E-06	0.000500232
CL1787.Contig1_All	1927	136.6666667	28.33333333	127.3678076	28.56897699	-2.156479399	down	3.32E-07	9.43E-05
CL17870.Contig1_All	1698	315	122	293.652906	122.2115193	-1.26473164	down	0.00102479	0.040201268
CL17891.Contig3_All	520	13.33333333	1.333333333	12.54269776	1.258934826	-3.316572182	down	0.000471389	0.023220409
CL179.Contig1_All	1870	25.66666667	5	23.67439496	5.124295053	-2.207902103	down	0.000328618	0.01782752
CL17903.Contig1_All	1561	239	35.66666667	222.6505231	36.26119663	-2.618282561	down	1.90E-10	1.95E-07
CL17903.Contig2_All	1507	180	28.33333333	169.6722018	29.0657517	-2.545358095	down	2.43E-05	0.002711892
CL17903.Contig3_All	1679	136	27.66666667	126.964013	28.46745384	-2.157034266	down	4.30E-05	0.004135647
CL17903.Contig4_All	1516	174	39.66666667	162.0320251	39.975662	-2.019085155	down	7.51E-07	0.000183202
CL17903.Contig5_All	1610	108	35.33333333	100.4628414	35.87312692	-1.485686574	down	0.000337788	0.018176747
CL17918.Contig6_All	1786	30.66666667	161.6666667	30.41584343	166.5279886	2.452869758	up	0.000317394	0.017405423
CL1794.Contig10_All	2181	78.33333333	7	72.48652398	7.042022324	-3.363651102	down	0.00012778	0.008968085
CL1794.Contig12_All	2725	156.3333333	7.666666667	143.4104011	7.700814769	-4.218994756	down	0.000147556	0.009966579
CL1794.Contig14_All	2622	206.6666667	18.33333333	190.0251757	19.39093793	-3.292736076	down	1.88E-05	0.002230224
CL1794.Contig15_All	1252	364.6666667	16.66666667	336.3151255	17.69994585	-4.247996813	down	6.71E-08	2.58E-05
CL1794.Contig4_All	2427	47.33333333	3.666666667	43.36736237	3.759033564	-3.528175998	down	0.000267795	0.015348166
CL1794.Contig5_All	2398	25	1.333333333	22.94691298	1.326760673	-4.112320022	down	5.50E-05	0.004930412
CL1794.Contig6_All	2370	31	2	28.24641818	2.03871645	-3.792334896	down	0.001111733	0.042619701
CL17943.Contig2_All	1024	5.333333333	31.66666667	4.945031402	32.15074965	2.700800789	up	0.000284123	0.016043866
CL17966.Contig1_All	1217	25.33333333	4	23.4297232	4.130596231	-2.503917962	down	8.89E-05	0.006895285
CL17971.Contig2_All	996	14.33333333	41.33333333	13.26250876	41.64834936	1.650905615	up	0.00102763	0.040281416
CL17987.Contig2_All	929	45	1.666666667	41.55139131	1.788142961	-4.538362796	down	5.67E-09	3.33E-06
CL17996.Contig1_All	1277	38.33333333	150	35.62304584	151.0376709	2.084025643	up	5.02E-07	0.000133033
CL18.Contig12_All	1941	76.66666667	12.33333333	71.64949875	12.32522672	-2.539342427	down	0.000500455	0.024236546
CL18025.Contig1_All	1210	6.666666667	61	6.338783739	60.39545618	3.25216206	up	1.15E-08	6.07E-06
CL18038.Contig1_All	1522	88.33333333	341.6666667	84.77618259	348.4728112	2.039315188	up	2.53E-07	7.56E-05
CL18052.Contig1_All	1811	128.6666667	465.3333333	121.1230004	474.5733707	1.970158301	up	3.86E-05	0.003821909
CL18052.Contig2_All	1899	38.66666667	164	36.75498851	166.6579655	2.180878297	up	4.34E-05	0.004159934
CL18052.Contig3_All	1019	15	47.66666667	13.92965802	48.53384067	1.800831191	up	0.000265032	0.01523473
CL18083.Contig1_All	1300	18.33333333	128.6666667	17.99138728	131.413529	2.86873547	up	1.46E-10	1.56E-07
CL18084.Contig2_All	361	22.33333333	3	20.71484925	3.265217845	-2.665414169	down	6.96E-05	0.005787622
CL18103.Contig2_All	1365	7.333333333	43.33333333	7.005932999	44.46611736	2.666057343	up	7.80E-07	0.000188396
CL18110.Contig1_All	415	4	21.33333333	3.617117715	21.58929379	2.577403597	up	0.000157602	0.01047676
CL18116.Contig1_All	2149	115	41	107.4375807	41.80652863	-1.361698562	down	0.000799078	0.033755563
CL18116.Contig3_All	2305	94.33333333	33	87.80483566	33.7579895	-1.37907141	down	0.001256907	0.046553994
CL18116.Contig4_All	2224	248.3333333	88.33333333	231.6442553	91.20982114	-1.344649823	down	0.000356341	0.018945193
CL18125.Contig1_All	732	0.333333333	12.66666667	0.331978422	13.26872119	5.320796053	up	0.000119239	0.008511082
CL18143.Contig1_All	1514	81	24.66666667	76.08125664	25.0665843	-1.601775655	down	0.000252068	0.014683216
CL18148.Contig1_All	1012	2.333333333	14	2.281791829	14.21969634	2.639651573	up	0.000811894	0.034132884
CL18148.Contig3_All	2184	59.66666667	6.333333333	54.76329306	6.555537863	-3.062423143	down	0.000457168	0.022710258
CL1817.Contig3_All	204	8.666666667	31.66666667	8.417960933	31.79147117	1.91709706	up	0.000343667	0.018418593
CL18191.Contig1_All	954	3.333333333	21.33333333	3.247560735	20.85787198	2.683163563	up	6.89E-05	0.005745429
CL18196.Contig3_All	350	137.3333333	19	129.1252497	18.89669097	-2.77256561	down	4.88E-10	4.31E-07
CL18209.Contig2_All	757	21.66666667	2.333333333	19.96677816	2.274627422	-3.133899398	down	8.81E-05	0.006858596
CL18212.Contig1_All	724	3	17.33333333	2.972722616	17.53201013	2.560134661	up	0.000309691	0.017135453
CL18227.Contig1_All	1248	6.666666667	24.33333333	6.480038289	23.95078184	1.885998509	up	0.001010762	0.039792994
CL18227.Contig2_All	1057	41.33333333	120.3333333	39.76059825	122.9677444	1.628868564	up	6.43E-05	0.005460865
CL18253.Contig1_All	1814	37.33333333	153.3333333	35.83168397	157.2005617	2.13329862	up	5.47E-05	0.004904507
CL18253.Contig10_All	2737	49	173	46.95174919	177.029193	1.914736476	up	2.58E-05	0.002830512
CL18253.Contig11_All	2573	47.33333333	184.3333333	45.53781498	188.9253215	2.052679103	up	4.33E-06	0.000733555
CL18253.Contig12_All	1617	21.33333333	77	20.7021899	78.54930364	1.9238151	up	6.38E-05	0.005440004
CL18253.Contig13_All	1307	21.33333333	76.33333333	20.74424703	78.36893434	1.917570588	up	0.00021187	0.012906795
CL18253.Contig16_All	1970	36.66666667	154.6666667	35.16772713	158.444834	2.17165662	up	3.47E-05	0.00353092
CL18253.Contig17_All	1905	38.66666667	158	37.00325993	161.9386315	2.129722911	up	5.24E-05	0.004759652
CL18253.Contig18_All	1760	43.66666667	185.3333333	41.9527699	189.9373718	2.178685825	up	3.28E-05	0.003391874
CL18253.Contig19_All	1368	9.333333333	32.66666667	9.054943833	32.92266621	1.862303578	up	0.000792576	0.033566419
CL18253.Contig20_All	1809	44.66666667	184	42.8613985	188.4016469	2.136060747	up	8.57E-05	0.006714032
CL18253.Contig22_All	1759	57.66666667	221.3333333	55.20467404	226.4693381	2.036453409	up	0.000291279	0.016338455
CL18253.Contig23_All	1585	37	152	35.54176267	155.5658413	2.129938175	up	4.53E-05	0.004281344
CL18253.Contig24_All	1804	37.33333333	154	35.8737411	157.9656808	2.138611046	up	8.20E-05	0.006491007
CL18253.Contig25_All	1554	38	151	36.46547446	154.6326371	2.084241779	up	5.36E-05	0.004839386
CL18253.Contig26_All	720	5.666666667	32.33333333	5.50237862	32.74724982	2.573246431	up	7.68E-06	0.001132412
CL18253.Contig4_All	2079	24.33333333	101	23.60588145	102.9112634	2.124182631	up	2.10E-06	0.000416853
CL18253.Contig7_All	2644	82.33333333	247	78.94094665	252.8833661	1.679626419	up	0.000243652	0.014324998
CL18253.Contig8_All	1971	22.33333333	85.33333333	21.65606805	87.24804009	2.010351398	up	1.27E-05	0.001667572
CL18255.Contig1_All	1477	5	34	4.75430753	34.65638196	2.865813917	up	2.75E-05	0.002961783
CL18255.Contig3_All	1365	21.33333333	128.3333333	20.14355654	132.2628785	2.715017872	up	0.000492348	0.023958707
CL18256.Contig1_All	1071	41.33333333	122.3333333	39.21385564	125.3566104	1.676602671	up	4.99E-05	0.004585314
CL18256.Contig2_All	1053	32	210	30.55019558	213.1085683	2.802335078	up	1.26E-05	0.001661762
CL18267.Contig3_All	1556	18.66666667	3312.666667	16.59583123	3141.326752	7.564409315	up	0.000395327	0.020433383
CL18269.Contig1_All	750	9	32.66666667	8.879303141	32.69535037	1.880567122	up	0.001344017	0.048723707
CL18269.Contig2_All	647	6.333333333	33.66666667	6.223475767	33.74036799	2.438683263	up	1.10E-05	0.001488638
CL18272.Contig1_All	844	37.66666667	5.333333333	35.30248653	5.32170521	-2.729809302	down	3.13E-06	0.000567112
CL18276.Contig2_All	745	100	0	92.64156404	0.001	-16.49937199	down	2.68E-25	9.68E-21
CL18277.Contig2_All	2059	5.666666667	24	5.354739238	23.56455666	2.137730313	up	0.000397371	0.020501318
CL18281.Contig2_All	1190	30	3	28.3581724	3.054409046	-3.214799373	down	0.000106037	0.007815949
CL1829.Contig1_All	397	101.3333333	237	96.55818806	240.2865073	1.315285131	up	0.000585287	0.027029394
CL18301.Contig1_All	1086	22.66666667	106.6666667	21.89523387	110.6759162	2.337652551	up	0.00058247	0.02694359
CL1831.Contig9_All	1132	5	21.66666667	4.949509967	21.77752816	2.13748261	up	0.000524355	0.025005897
CL18319.Contig1_All	1128	19.33333333	0.333333333	17.88426009	0.318399336	-5.811709296	down	1.29E-06	0.000279018
CL1832.Contig2_All	2335	102	35	96.82591091	35.65187847	-1.441415076	down	0.000870535	0.03589374
CL18325.Contig3_All	1693	48.33333333	6	45.65980472	5.898009292	-2.952624689	down	0.00059324	0.027282013
CL18353.Contig1_All	546	188.3333333	43.66666667	175.2530325	44.48019923	-1.978204253	down	0.000521813	0.024922272
CL18353.Contig2_All	723	78.33333333	12.66666667	72.34295592	12.49879858	-2.533063122	down	0.000932482	0.037733862
CL18367.Contig1_All	1600	40.66666667	10.33333333	38.10147472	10.75395994	-1.824978836	down	0.000336541	0.018119159
CL18376.Contig2_All	1360	43.33333333	8	40.11543338	7.936725741	-2.337541525	down	9.46E-05	0.007163289
CL18416.Contig2_All	1163	3.333333333	38.33333333	2.995217995	40.28953965	3.749672409	up	0.001385069	0.049776405
CL18417.Contig2_All	2355	19.33333333	114.3333333	17.9793862	112.1331576	2.64079727	up	1.88E-06	0.000381897
CL18421.Contig1_All	1137	26.33333333	1.666666667	24.65653319	1.712985856	-3.847384821	down	2.68E-07	7.89E-05
CL18423.Contig1_All	396	1.666666667	15.33333333	1.575777862	15.27515363	3.277050813	up	7.92E-05	0.006336124
CL18435.Contig1_All	1140	85.33333333	543.3333333	83.70010184	562.3980362	2.748290274	up	0.000243418	0.014314619
CL18448.Contig1_All	1121	15	2	14.02478413	2.099211039	-2.740059448	down	0.000692096	0.03032733
CL1845.Contig1_All	1038	2.333333333	14.33333333	2.308765772	14.78556077	2.678995239	up	0.001141078	0.043371215
CL18459.Contig1_All	1400	15.33333333	1	14.45045405	0.955198007	-3.919171188	down	0.000588799	0.027157666
CL18459.Contig2_All	1735	89	12.33333333	82.11411109	12.3105642	-2.737733283	down	6.94E-08	2.65E-05
CL1846.Contig11_All	2434	8	38.66666667	7.657999079	38.83533801	2.342330631	up	1.15E-05	0.001550704
CL1846.Contig22_All	2470	6	25.66666667	5.777216739	25.20971667	2.125533379	up	0.000269391	0.015417536
CL1846.Contig28_All	2522	6.333333333	29.66666667	6.063945621	30.40901941	2.326170574	up	6.23E-05	0.005367806
CL18489.Contig5_All	3859	40.33333333	11.33333333	37.57341496	11.46169286	-1.712892104	down	0.001200174	0.044945072
CL18489.Contig8_All	3765	242	16.33333333	223.4513585	16.3366783	-3.773774238	down	7.21E-08	2.72E-05
CL18499.Contig31_All	3801	23	63	22.0763805	62.48180239	1.500932414	up	0.000551233	0.025896784
CL18501.Contig1_All	800	3.333333333	18.33333333	3.277727094	18.62285984	2.506306994	up	0.000294464	0.016476868
CL18507.Contig1_All	1257	17	75.66666667	16.43491238	75.17863861	2.193559026	up	0.000250434	0.014618374
CL18507.Contig2_All	1501	53.66666667	341.6666667	51.45268661	341.7563484	2.731649822	up	1.03E-11	1.61E-08
CL18513.Contig1_All	701	8.333333333	43.66666667	8.070899331	44.79733469	2.472611553	up	0.000960024	0.038429997
CL18514.Contig2_All	951	9.333333333	39.66666667	9.066834596	40.4082999	2.155980783	up	3.30E-05	0.003410326
CL18519.Contig1_All	649	17.33333333	0.333333333	15.81697366	0.318399336	-5.634492453	down	8.14E-05	0.006460253
CL1853.Contig13_All	2389	2.333333333	15.66666667	2.293682593	15.40658246	2.747809209	up	0.000279599	0.015862811
CL1853.Contig2_All	1834	1	11	0.995935265	10.82615806	3.442325575	up	0.000409296	0.02097525
CL1853.Contig4_All	2387	3	16.33333333	2.915582313	16.13320075	2.468176732	up	0.000601519	0.027522549
CL18537.Contig4_All	2309	4.666666667	35.66666667	4.632614725	36.45185618	2.976093671	up	2.65E-05	0.002883622
CL18537.Contig5_All	2571	2	15.66666667	1.976787351	16.24797314	3.03903017	up	0.000213247	0.012975068
CL18550.Contig2_All	1574	60.33333333	12.66666667	56.29767983	12.60696976	-2.158853918	down	0.000186265	0.011780943
CL18551.Contig4_All	1546	0.333333333	7.333333333	0.316895242	7.639056306	4.591316522	up	0.001285522	0.04724691
CL18567.Contig3_All	1055	0.666666667	11	0.663956844	11.33026402	4.092948199	up	0.000127042	0.008931814
CL18574.Contig1_All	1003	13.33333333	59.33333333	13.1529655	61.14066102	2.21674404	up	0.001095027	0.042137436
CL18579.Contig1_All	1647	168.3333333	38.33333333	156.8597186	39.22267766	-1.999714984	down	1.09E-05	0.001476894
CL18579.Contig2_All	1454	184.3333333	36	170.2706998	36.85823061	-2.207771476	down	1.85E-07	5.77E-05
CL18590.Contig1_All	2582	169	56	157.3690956	57.47819769	-1.45306552	down	0.000190864	0.011974943
CL18590.Contig2_All	2878	208.3333333	67.66666667	193.1872335	68.25925374	-1.500903212	down	0.000117275	0.00841126
CL18591.Contig2_All	1906	45.66666667	9	42.20984222	9.012912927	-2.227514079	down	2.08E-05	0.002413575
CL1860.Contig33_All	2144	4	19	3.827403331	19.56946271	2.354166301	up	0.000549274	0.025823967
CL1861.Contig1_All	2127	3	15.33333333	2.85844201	15.66560167	2.454299253	up	0.001066374	0.041374184
CL1861.Contig5_All	840	3	20.66666667	2.987805796	21.06979524	2.818018011	up	0.000168926	0.011000635
CL18631.Contig1_All	1608	7.333333333	35.33333333	7.159078313	36.46889703	2.348820801	up	0.000134568	0.009322292
CL18639.Contig1_All	1132	4.333333333	24.33333333	4.13240781	24.12308983	2.545360168	up	5.37E-05	0.004842635
CL1864.Contig1_All	282	221.6666667	84.33333333	206.6566226	82.66510495	-1.321885233	down	0.000922565	0.03741042
CL18651.Contig2_All	1247	211.6666667	902	203.3989707	920.8122896	2.17859471	up	0.00022677	0.013611868
CL18655.Contig1_All	827	11.66666667	53.33333333	11.24073065	54.59920502	2.280144131	up	0.000108028	0.007909656
CL18658.Contig2_All	2013	5.333333333	52.66666667	4.972005345	53.13936725	3.417881297	up	7.37E-10	6.09E-07
CL1866.Contig4_All	2089	21.33333333	64.33333333	20.59110171	65.09725416	1.660575668	up	0.000183288	0.011651489
CL1866.Contig5_All	1121	0.333333333	12.33333333	0.331978422	12.74684432	5.262906848	up	8.91E-06	0.001264534
CL18665.Contig1_All	567	22.33333333	1.333333333	20.65770895	1.341423189	-3.944843908	down	1.13E-06	0.000252618
CL18673.Contig10_All	7597	527.6666667	109.3333333	485.9900966	109.580758	-2.148932426	down	0.000218313	0.013232333
CL18673.Contig16_All	2948	200.6666667	66	186.1628765	66.86709239	-1.477197117	down	0.000144372	0.009827707
CL18673.Contig2_All	3117	351	97.33333333	325.329595	97.59776896	-1.736981995	down	7.87E-06	0.00115352
CL18673.Contig6_All	4877	284.3333333	75.33333333	262.2526752	75.06371682	-1.804769857	down	0.00038764	0.020139019
CL18686.Contig2_All	1482	132.6666667	410.3333333	124.0349568	419.5553577	1.758114405	up	0.00063664	0.028690318
CL18690.Contig1_All	1019	113.3333333	34.66666667	105.1262426	35.06402027	-1.58405953	down	0.000129074	0.009042041
CL18692.Contig2_All	1946	67.33333333	5.666666667	63.31998216	5.911407934	-3.421087162	down	2.71E-10	2.66E-07
CL187.Contig1_All	1282	3.666666667	17	3.396227483	17.15311621	2.336465694	up	0.00110054	0.042273936
CL18702.Contig1_All	1385	49.66666667	13	46.51814951	13.00785746	-1.838410354	down	0.000218914	0.013259207
CL18705.Contig1_All	1522	32.33333333	6.333333333	30.31396339	6.337397806	-2.258020006	down	0.000108021	0.007909656
CL18708.Contig2_All	2058	5.333333333	21	5.086285952	20.66046182	2.022188025	up	0.00113196	0.043165966
CL18730.Contig1_All	692	7.666666667	30	7.593446577	30.48544039	2.005293625	up	0.00100651	0.039675039
CL18741.Contig1_All	1483	14.66666667	97.66666667	14.54991025	100.8326329	2.79288046	up	6.05E-05	0.005269132
CL18742.Contig7_All	1409	8	34	7.711946966	33.78930847	2.131399789	up	7.24E-05	0.005943012
CL18745.Contig1_All	1572	126.6666667	300	119.2589684	299.0892069	1.326478087	up	0.000458795	0.0227687
CL18759.Contig10_All	1338	43.33333333	8.666666667	40.5127788	8.786177737	-2.205069455	down	0.000300673	0.016761252
CL18759.Contig5_All	865	110.6666667	1.333333333	103.4318999	1.326760673	-6.284629238	down	1.05E-07	3.68E-05
CL18759.Contig8_All	1229	42	9.333333333	39.50623892	9.422976409	-2.067825768	down	0.001374659	0.04949381
CL18767.Contig2_All	1271	45	10	41.95775826	10.09643137	-2.055092143	down	6.81E-05	0.005697236
CL18776.Contig1_All	4600	84.66666667	29	78.55454092	29.07929975	-1.433702146	down	0.000863738	0.035689852
CL18787.Contig1_All	2093	129.6666667	26	121.6278081	26.34935743	-2.206633429	down	2.35E-07	7.10E-05
CL18795.Contig1_All	1198	83.33333333	12	77.63993473	12.4431075	-2.641452081	down	9.14E-05	0.007011698
CL18804.Contig3_All	2308	364.3333333	116.6666667	340.8299399	116.5873879	-1.547640343	down	7.28E-05	0.005961272
CL18821.Contig1_All	1491	45	66272.33333	40.50898476	64284.59176	10.63201534	up	4.96E-07	0.000131841
CL18833.Contig1_All	2747	93.33333333	18	86.99628338	18.37228635	-2.243422594	down	5.03E-07	0.000133033
CL18833.Contig22_All	3208	97	16.66666667	90.41453459	16.54141971	-2.450471649	down	0.000360257	0.019077976
CL18841.Contig2_All	847	440.3333333	121.6666667	416.1621255	123.4329652	-1.753417927	down	7.47E-06	0.001104602
CL18847.Contig1_All	495	56	667.6666667	55.52003211	702.2697705	3.660945027	up	0.000461204	0.022870291
CL18847.Contig2_All	1286	129	1545.666667	127.9947453	1622.004702	3.663621514	up	0.000182636	0.011629692
CL18847.Contig3_All	967	34.66666667	439.6666667	34.52575586	458.3715332	3.730772545	up	4.17E-05	0.004045053
CL1885.Contig1_All	1417	22	0	20.37967841	0.001	-14.31484367	down	2.71E-08	1.23E-05
CL18852.Contig1_All	1392	59.33333333	13	56.33577595	12.85938778	-2.131229436	down	0.000148095	0.009990513
CL18886.Contig10_All	2707	9	35.33333333	8.593601625	35.81632139	2.059282364	up	0.000117555	0.008426603
CL18891.Contig2_All	932	2.666666667	20	2.655827374	19.9893852	2.912000819	up	3.18E-05	0.00330627
CL18902.Contig2_All	689	7.333333333	39	7.01143893	39.70731759	2.501622445	up	8.88E-06	0.001261574
CL18942.Contig2_All	2729	78	185.3333333	74.56401554	184.7697895	1.309177429	up	0.000543953	0.025640553
CL18942.Contig3_All	1764	20	73.33333333	19.06160076	72.37053336	1.924733125	up	1.23E-05	0.001633409
CL18942.Contig4_All	1924	60	172.6666667	57.53171541	171.9648289	1.579684135	up	6.36E-05	0.005437633
CL1895.Contig4_All	2696	24.66666667	240.3333333	23.7545482	241.1551992	3.343686242	up	1.28E-07	4.27E-05
CL18950.Contig21_All	1931	35	6.333333333	32.92366232	6.165089821	-2.416931007	down	3.82E-05	0.003792983
CL18950.Contig3_All	1895	76.66666667	18.33333333	71.152077	18.5696965	-1.937955634	down	2.61E-05	0.002856781
CL18950.Contig4_All	2372	85.33333333	21.33333333	78.80750378	21.74509473	-1.857643011	down	2.14E-05	0.002469225
CL18960.Contig3_All	3234	20.66666667	56.66666667	19.66522488	57.97754698	1.55984761	up	0.000699289	0.030602612
CL18987.Contig2_All	1402	18	74	17.0276731	75.64700649	2.151401694	up	2.74E-06	0.000512179
CL18997.Contig1_All	1678	125.6666667	44	117.1498377	44.77296258	-1.387655268	down	0.000569016	0.026481188
CL19008.Contig2_All	1266	5.333333333	42.33333333	5.311654748	42.69885372	3.006964059	up	5.19E-08	2.08E-05
CL19025.Contig1_All	1104	80.66666667	23.33333333	74.58125601	22.60513579	-1.722162509	down	0.000147645	0.009969951
CL19025.Contig2_All	1144	28.33333333	5.333333333	26.65071724	5.164059741	-2.367596764	down	0.000157017	0.010446336
CL19037.Contig1_All	985	33	110.3333333	32.08648862	111.8539722	1.801578668	up	0.00018423	0.011684215
CL19037.Contig2_All	1739	28.66666667	86	27.67245061	87.78768789	1.665568206	up	0.000974114	0.038760762
CL19038.Contig1_All	873	22.66666667	4.333333333	21.10396798	4.163029661	-2.341808538	down	0.000532182	0.02523159
CL1904.Contig1_All	2091	1.333333333	14.33333333	1.312830507	14.19163518	3.434288254	up	7.02E-05	0.005819988
CL1904.Contig10_All	1414	1.333333333	12.33333333	1.327913687	12.521373	3.237159485	up	0.000315412	0.017330612
CL1904.Contig11_All	2623	1.666666667	15.66666667	1.644808929	15.39740668	3.226695478	up	0.000149802	0.010078042
CL1904.Contig13_All	2401	1.333333333	30	1.270773384	29.38925337	4.531510024	up	3.48E-06	0.000618863
CL1904.Contig14_All	2651	1.666666667	17	1.602751806	16.98080823	3.405282188	up	2.33E-05	0.00263688
CL1904.Contig15_All	2857	2.333333333	25.66666667	2.224651526	25.25554874	3.504949116	up	5.28E-07	0.000137775
CL1904.Contig16_All	2046	2	20	1.976787351	19.70341929	3.317216425	up	7.39E-06	0.001096384
CL1904.Contig17_All	2769	1.666666667	19.66666667	1.659892109	19.62515379	3.563542583	up	1.21E-05	0.001610487
CL1904.Contig18_All	2614	1.666666667	19	1.659892109	19.13133807	3.526776405	up	5.43E-06	0.000871019
CL1904.Contig19_All	2442	1.666666667	23.33333333	1.659892109	23.23387314	3.807068299	up	1.19E-06	0.000262838
CL1904.Contig2_All	2190	2	18.33333333	1.976787351	18.26173683	3.207594394	up	2.14E-05	0.002467147
CL1904.Contig20_All	2629	1.666666667	20	1.659892109	20.14703067	3.601405849	up	2.68E-06	0.000503131
CL1904.Contig21_All	2253	2	17.66666667	1.976787351	17.63226941	3.156988584	up	3.36E-05	0.003447911
CL1904.Contig22_All	2678	1.666666667	19.33333333	1.659892109	19.38191156	3.545549489	up	7.72E-06	0.001136595
CL1904.Contig23_All	1953	2	20.66666667	1.976787351	20.40071255	3.367389954	up	4.52E-06	0.000757915
CL1904.Contig24_All	2301	1.666666667	21.66666667	1.659892109	21.43839892	3.691035789	up	8.69E-06	0.001240292
CL1904.Contig26_All	1023	0.666666667	8.666666667	0.663956844	8.701844849	3.712159918	up	0.001168425	0.04409088
CL1904.Contig27_All	1491	0.666666667	12.33333333	0.663956844	12.57453633	4.243271923	up	3.95E-05	0.003881498
CL1904.Contig29_All	2466	2	19	1.976787351	18.83070965	3.251857781	up	1.37E-05	0.001765687
CL1904.Contig3_All	2455	1.666666667	20.66666667	1.659892109	20.57302054	3.63159225	up	1.78E-05	0.002136575
CL1904.Contig30_All	2311	2	21.33333333	1.976787351	21.03017997	3.411231607	up	2.91E-06	0.000536939
CL1904.Contig31_All	2523	1.666666667	20.66666667	1.659892109	20.85898644	3.651507682	up	2.40E-06	0.000464041
CL1904.Contig32_All	2474	1.666666667	19.33333333	1.659892109	19.31408571	3.540492009	up	3.33E-05	0.003426052
CL1904.Contig33_All	2671	1.666666667	18.66666667	1.659892109	18.66995578	3.491557135	up	7.00E-06	0.001050534
CL1904.Contig34_All	2526	5.666666667	39	5.544435743	38.6642939	2.801889316	up	4.09E-07	0.00011302
CL1904.Contig35_All	2654	1.666666667	20.33333333	1.659892109	20.40493541	3.619756768	up	1.46E-05	0.001841856
CL1904.Contig36_All	2046	3	23.33333333	2.957639436	23.30903025	2.978370893	up	2.39E-05	0.002672786
CL1904.Contig37_All	2360	2	18	1.976787351	17.73985995	3.165765031	up	2.76E-05	0.002967883
CL1904.Contig39_All	1836	2.333333333	29.33333333	2.224651526	28.42065672	3.67528862	up	0.000293654	0.016441807
CL1904.Contig4_All	2394	1.666666667	19.33333333	1.659892109	19.3745803	3.545003682	up	4.35E-06	0.0007356
CL1904.Contig40_All	2343	2.333333333	25	2.281791829	24.66822435	3.434414789	up	5.45E-05	0.004892233
CL1904.Contig41_All	1964	1	16.33333333	0.995935265	16.23768289	4.027149994	up	5.10E-06	0.000829872
CL1904.Contig42_All	2033	2	24	1.991870531	23.92383514	3.586252899	up	4.91E-07	0.000130686
CL1904.Contig43_All	2275	2	26.66666667	1.892673104	25.91744959	3.775426596	up	5.76E-05	0.005088676
CL1904.Contig44_All	2072	0.666666667	21	0.648873664	20.52481013	4.983287454	up	6.63E-08	2.55E-05
CL1904.Contig45_All	1793	4	28	3.881351218	27.81429754	2.841195779	up	4.38E-06	0.000740388
CL1904.Contig46_All	2009	3	39.66666667	2.74735382	39.22778	3.835761066	up	3.82E-09	2.35E-06
CL1904.Contig47_All	2241	1.333333333	30.66666667	1.228716261	30.07921537	4.613543227	up	6.19E-06	0.000962633
CL1904.Contig48_All	2299	2.333333333	36.33333333	2.155620459	35.76330747	4.052305077	up	9.64E-10	7.64E-07
CL1904.Contig49_All	2098	1	25	0.896737839	24.34011542	4.762505924	up	8.75E-06	0.001244742
CL1904.Contig5_All	2784	2	24.66666667	1.976787351	24.55330256	3.634687499	up	3.22E-07	9.21E-05
CL1904.Contig50_All	2169	1.666666667	26.33333333	1.560694682	25.5312244	4.03200249	up	8.93E-05	0.006914733
CL1904.Contig51_All	2184	1.333333333	13	1.312830507	12.93270036	3.300270968	up	0.000195705	0.012204465
CL1904.Contig52_All	2486	1.666666667	17.66666667	1.659892109	17.65426319	3.410855234	up	1.43E-05	0.001817607
CL1904.Contig53_All	2651	1.666666667	17.66666667	1.659892109	17.64693193	3.410256004	up	1.43E-05	0.001818708
CL1904.Contig54_All	2447	1	14.66666667	0.995935265	14.82532546	3.895867994	up	1.95E-05	0.002294283
CL1904.Contig55_All	2500	1.333333333	16	1.312830507	16.06959777	3.613581243	up	1.89E-05	0.002233391
CL1904.Contig57_All	2592	1.666666667	19.33333333	1.659892109	19.51756325	3.555611569	up	4.26E-06	0.000724714
CL1904.Contig59_All	2562	1.333333333	14.66666667	1.327913687	14.6823425	3.466848881	up	0.00011658	0.008382883
CL1904.Contig6_All	2052	2	21.33333333	1.976787351	21.10533707	3.416378281	up	2.88E-06	0.000532643
CL1904.Contig60_All	2513	1.666666667	18.66666667	1.644808929	18.81293873	3.515733321	up	6.87E-06	0.001036847
CL1904.Contig61_All	2668	2.333333333	16.66666667	2.308765772	16.85671065	2.86812932	up	0.000135152	0.009348597
CL1904.Contig62_All	1976	2	15.66666667	1.946620991	15.59355296	3.001905759	up	0.000136222	0.00938922
CL1904.Contig63_All	2127	2	17.66666667	1.976787351	17.42146061	3.139635995	up	3.46E-05	0.003526218
CL1904.Contig64_All	2466	1.666666667	20.66666667	1.659892109	20.71600349	3.641584331	up	4.50E-06	0.000755236
CL1904.Contig65_All	2222	4.666666667	27.66666667	4.575474422	27.43540362	2.584045554	up	1.62E-05	0.001988354
CL1904.Contig7_All	2199	1	30	0.923711782	29.75037638	5.00932134	up	1.85E-09	1.28E-06
CL1904.Contig8_All	2152	2	20	1.976787351	19.9893852	3.338004511	up	6.83E-06	0.001033024
CL1904.Contig9_All	2524	2	20	1.976787351	20.00404771	3.339062362	up	6.82E-06	0.001031602
CL1905.Contig1_All	561	2	14	1.991870531	14.45983017	2.859854826	up	0.000407468	0.020904577
CL19058.Contig1_All	567	12	38.33333333	11.3322571	38.92389376	1.7802208	up	0.000522586	0.024943223
CL19070.Contig4_All	506	22.66666667	1.333333333	21.13094192	1.258934826	-4.069081574	down	8.98E-07	0.000210568
CL19084.Contig1_All	1682	2.666666667	29.33333333	2.571713127	29.21621532	3.505967678	up	1.17E-07	3.98E-05
CL19087.Contig1_All	2786	96.66666667	28	90.17393415	29.00214871	-1.636550675	down	9.13E-05	0.007005179
CL19089.Contig8_All	743	12	41	11.46712681	41.876199	1.868626541	up	0.000222567	0.013425798
CL1909.Contig1_All	2358	45.33333333	2	42.18966036	1.948896829	-4.43615985	down	4.05E-11	5.12E-08
CL1909.Contig11_All	1235	31.33333333	2	29.10367119	1.956228087	-3.895054653	down	4.65E-08	1.90E-05
CL1909.Contig2_All	2414	196.6666667	19.33333333	183.6311013	19.15644024	-3.260909025	down	1.71E-12	3.51E-09
CL1909.Contig3_All	2468	82	3.666666667	76.32479071	3.58672558	-4.411412454	down	4.90E-11	6.07E-08
CL1909.Contig4_All	2356	97.66666667	4	90.8841679	3.98028202	-4.513086437	down	4.74E-12	8.31E-09
CL1909.Contig5_All	3109	89.33333333	7	83.00615749	6.862383082	-3.596436792	down	6.48E-10	5.48E-07
CL1909.Contig6_All	2246	53.33333333	2.666666667	49.68174446	2.578364242	-4.268187841	down	1.12E-11	1.73E-08
CL1909.Contig7_All	2354	28	4.333333333	26.10613968	4.516821414	-2.531009363	down	4.19E-05	0.004057257
CL19097.Contig1_All	2267	168.3333333	59	157.1051208	58.29984051	-1.430166364	down	0.000403531	0.02076404
CL19097.Contig10_All	2526	570.3333333	214.6666667	531.955477	215.4743907	-1.303789088	down	0.000810026	0.034099745
CL19097.Contig4_All	2242	252.3333333	72.33333333	235.2448552	71.3401314	-1.721377394	down	1.58E-05	0.00195668
CL19097.Contig5_All	2498	161.6666667	55.66666667	150.8115866	55.12317841	-1.452016292	down	0.000335999	0.018103603
CL19097.Contig6_All	2072	159	55.33333333	148.3811281	54.80477907	-1.436934004	down	0.000392343	0.020320732
CL19097.Contig7_All	2240	245.3333333	72.66666667	228.6129578	72.25978758	-1.661642259	down	2.66E-05	0.002892836
CL19097.Contig8_All	2139	160.3333333	55.33333333	149.5947611	54.80477907	-1.448686043	down	0.000349253	0.018654697
CL19097.Contig9_All	2477	214.3333333	64.66666667	199.6762289	64.05360297	-1.640310964	down	3.98E-05	0.003901359
CL19124.Contig2_All	724	8.333333333	37	8.001868264	38.11405704	2.251914401	up	5.12E-05	0.004681025
CL19133.Contig1_All	1225	1216.666667	5068.333333	1207.456629	5138.741413	2.089443687	up	0.000160453	0.010610839
CL19134.Contig1_All	429	107	26	99.88109253	26.60046473	-1.908760151	down	0.000147901	0.009981877
CL1914.Contig5_All	2280	70.33333333	232	67.89758348	236.7918303	1.802187172	up	0.00014723	0.00994986
CL1914.Contig7_All	2202	41.33333333	104	39.95029475	105.0820919	1.395238774	up	0.000818573	0.034328061
CL19154.Contig2_All	2174	3	26.66666667	2.972722616	27.25377044	3.196599077	up	2.13E-05	0.002460686
CL19164.Contig1_All	1043	1.666666667	50	1.629725749	49.40976128	4.922094973	up	8.95E-05	0.006922004
CL19164.Contig2_All	1080	0.666666667	17.66666667	0.663956844	17.52594275	4.72225877	up	3.10E-05	0.003251278
CL1918.Contig3_All	672	22.33333333	4.666666667	20.73312485	4.970872443	-2.060366584	down	0.00093152	0.037707017
CL19216.Contig7_All	462	14.33333333	0.666666667	13.14734925	0.622136155	-4.401397795	down	0.001263933	0.04670472
CL19243.Contig3_All	1359	40	9.333333333	37.43751788	9.316649746	-2.006601625	down	0.000174639	0.011261787
CL19248.Contig1_All	777	83.66666667	20.33333333	78.15004209	20.78989672	-1.910364059	down	1.57E-05	0.001952372
CL19248.Contig2_All	627	29	6	27.29177145	5.883346776	-2.213757061	down	0.000273966	0.015620402
CL1925.Contig5_All	1331	87.66666667	668.3333333	87.22621067	693.3890036	2.990831335	up	4.06E-05	0.003964258
CL1925.Contig6_All	1602	64.33333333	448.6666667	63.95755479	466.3962898	2.866369624	up	0.000161277	0.010654204
CL19262.Contig1_All	1951	15	42.33333333	13.97083624	43.28360352	1.631402236	up	0.001151712	0.043655726
CL1927.Contig1_All	1291	5.666666667	27.66666667	5.255541811	27.72870078	2.399468612	up	6.89E-05	0.005742623
CL1927.Contig13_All	1388	98.66666667	320.3333333	91.74699125	320.6416482	1.805229077	up	8.65E-06	0.001236226
CL1927.Contig14_All	1259	13	43.33333333	12.05988754	43.45606091	1.849340953	up	0.000289258	0.016261192
CL1927.Contig5_All	1449	15.33333333	77.33333333	14.20680965	77.58454546	2.449186689	up	1.18E-05	0.001581588
CL19289.Contig1_All	1450	736.6666667	209.3333333	690.2495717	209.8448195	-1.71779524	down	0.000495057	0.024048825
CL19289.Contig3_All	2419	76	14.66666667	71.1363737	14.86382627	-2.258781888	down	1.20E-05	0.001598697
CL19290.Contig2_All	604	2	32.66666667	1.907756284	32.54867836	4.09265018	up	0.000230517	0.013783632
CL19297.Contig10_All	1651	276	65.33333333	254.7001099	65.65098381	-1.955911046	down	1.49E-05	0.001873929
CL19297.Contig2_All	1519	120	30.33333333	110.6311476	30.47204175	-1.860199551	down	4.29E-05	0.004127782
CL19299.Contig1_All	773	17.66666667	75.33333333	16.35053935	77.19195407	2.239112253	up	8.18E-05	0.006482995
CL193.Contig3_All	4270	211.6666667	707.3333333	200.7882366	711.6159579	1.825424113	up	3.84E-06	0.000669622
CL193.Contig4_All	2151	19	55.33333333	17.94268654	55.53255867	1.62993795	up	0.000407047	0.020898742
CL193.Contig5_All	2132	128.6666667	405	122.7678553	406.7048898	1.728049472	up	6.60E-06	0.00100848
CL19324.Contig1_All	1425	480	1331	453.4989536	1346.855242	1.570423674	up	0.0001655	0.010831247
CL19333.Contig3_All	1671	3.333333333	26.66666667	3.151555724	27.45909251	3.12314787	up	2.28E-06	0.000445584
CL19333.Contig5_All	1670	11	57	10.62752928	58.64056228	2.464092703	up	5.73E-06	0.000910227
CL1934.Contig2_All	601	6.333333333	23	6.094111981	23.24178505	1.931232962	up	0.001268776	0.046815253
CL19348.Contig2_All	1604	614.3333333	188.3333333	570.3328935	190.1321218	-1.584801953	down	0.000936353	0.037787651
CL19352.Contig1_All	438	12	0.666666667	11.07903546	0.636798671	-4.12085115	down	0.00021481	0.013060705
CL19366.Contig1_All	1824	32.33333333	397.6666667	31.43849386	394.8055294	3.650538187	up	2.37E-08	1.10E-05
CL19377.Contig1_All	655	23.66666667	144	22.3380417	143.9445261	2.687938306	up	3.48E-10	3.27E-07
CL1938.Contig12_All	905	2.333333333	18	2.308765772	18.53726307	3.005234531	up	8.82E-05	0.006862307
CL19383.Contig2_All	849	68.66666667	8.333333333	63.72439694	8.783069339	-2.859048717	down	7.55E-09	4.23E-06
CL19384.Contig2_All	244	32.33333333	170.3333333	31.36946279	170.9202893	2.445890936	up	1.02E-05	0.001407072
CL19384.Contig4_All	323	90.66666667	446	88.29040066	451.1420576	2.353253292	up	1.70E-07	5.41E-05
CL19401.Contig1_All	2279	181.6666667	64	169.3795138	65.42594374	-1.372324659	down	0.000395045	0.020427155
CL19402.Contig1_All	2535	171.3333333	35.66666667	159.145323	36.44816713	-2.126426587	down	5.28E-07	0.000137775
CL19402.Contig2_All	2461	205	52	189.7015343	52.31739576	-1.858368714	down	0.000170766	0.011092615
CL19404.Contig1_All	788	3.333333333	34.66666667	3.277727094	35.64328334	3.442862594	up	1.32E-07	4.36E-05
CL19404.Contig2_All	967	8.333333333	57	8.257403421	58.297744	2.819679959	up	1.30E-05	0.001698949
CL19404.Contig3_All	1037	7.666666667	40.66666667	7.551389454	42.16638777	2.481279407	up	0.001140013	0.04335531
CL19423.Contig2_All	961	16.33333333	0	15.22971886	0.001	-13.89460169	down	1.47E-07	4.78E-05
CL1943.Contig7_All	2162	39.66666667	94.66666667	38.1697372	96.5720211	1.339176017	up	0.001124711	0.042968016
CL19446.Contig3_All	1351	1.666666667	13.66666667	1.602751806	13.43569186	3.067447675	up	0.000276937	0.015743628
CL19486.Contig2_All	3306	192.6666667	439	180.920409	438.2026882	1.276243172	up	0.000813241	0.034172476
CL19486.Contig3_All	4770	89	307.6666667	85.36208683	309.2738952	1.857217714	up	1.39E-06	0.000296768
CL19486.Contig4_All	3343	737.6666667	2239.666667	701.565413	2229.900667	1.668329915	up	0.000757638	0.032472111
CL1949.Contig2_All	897	249.6666667	36.33333333	230.4885759	37.14730492	-2.633365795	down	1.88E-05	0.002231577
CL19496.Contig1_All	739	31.66666667	4.333333333	29.69349828	4.742292729	-2.646490447	down	0.000382292	0.019930826
CL1950.Contig1_All	550	8.666666667	0	8.017978811	0.001	-12.96902289	down	0.000175253	0.0112883
CL19522.Contig5_All	2069	341.6666667	93.33333333	316.1020281	94.75950603	-1.738047709	down	0.000412918	0.021105253
CL19522.Contig8_All	437	27.33333333	4.666666667	25.44537525	4.827889491	-2.397938909	down	9.56E-05	0.007211467
CL1953.Contig1_All	1174	50	116.3333333	46.90495472	117.1177105	1.320147024	up	0.001130413	0.04313301
CL19533.Contig2_All	717	27	5	24.86105409	4.913486253	-2.339068542	down	0.000186552	0.01179076
CL19536.Contig3_All	1152	79.33333333	240.3333333	75.38955727	243.8517729	1.693567857	up	1.40E-05	0.00178404
CL19548.Contig1_All	1023	1861	35.33333333	1746.317777	34.56059753	-5.659044139	down	1.27E-28	8.05E-24
CL19548.Contig2_All	774	106.6666667	2.666666667	99.80784168	2.547194684	-5.292172034	down	2.21E-18	1.64E-14
CL19549.Contig1_All	958	1007.666667	31.33333333	926.4461592	31.2090997	-4.891668491	down	6.90E-11	8.08E-08
CL19549.Contig2_All	464	17.66666667	0.333333333	16.57822166	0.318399336	-5.702308122	down	4.37E-07	0.000118131
CL1955.Contig13_All	1612	25.33333333	69	23.84710201	68.6804401	1.526085329	up	0.000473741	0.023304498
CL19556.Contig2_All	580	6.666666667	23.66666667	6.510204649	23.58528656	1.857112329	up	0.001334834	0.048502106
CL19565.Contig1_All	1750	1173.666667	94.33333333	1104.634145	93.90166404	-3.556274094	down	7.40E-16	3.12E-12
CL1957.Contig9_All	1992	15.33333333	47	14.66073966	48.11518206	1.714534296	up	0.000390514	0.020255024
CL1958.Contig1_All	2835	2.666666667	32.66666667	2.625661014	32.60368622	3.634282512	up	1.76E-08	8.60E-06
CL1958.Contig11_All	2748	0.333333333	25.33333333	0.331978422	25.20476375	6.24646315	up	2.33E-08	1.09E-05
CL1958.Contig3_All	3119	3	34.66666667	2.945748672	34.83670443	3.563901899	up	2.99E-06	0.000546907
CL1958.Contig4_All	3943	21.66666667	89.66666667	21.04055316	89.97939571	2.096422044	up	1.17E-06	0.000259042
CL1958.Contig5_All	2249	0.666666667	26.66666667	0.663956844	26.32804688	5.309367219	up	2.85E-06	0.000528591
CL1958.Contig7_All	2252	10	51.33333333	9.688734317	51.25713496	2.403372724	up	0.000286935	0.01615213
CL1958.Contig8_All	2157	3	38.33333333	2.846551246	38.1613024	3.744823432	up	2.18E-09	1.48E-06
CL19589.Contig2_All	907	2	23.66666667	1.976787351	24.38817642	3.624952298	up	8.04E-07	0.000193457
CL19594.Contig1_All	966	3.666666667	17.33333333	3.426393843	17.58517347	2.359596671	up	0.000899203	0.036716374
CL196.Contig2_All	1417	1166	273.6666667	1076.310053	274.9805276	-1.96869237	down	0.000439609	0.022142627
CL1961.Contig5_All	2151	2	16.33333333	1.991870531	16.60798168	3.059680976	up	8.11E-05	0.006450496
CL19613.Contig1_All	1256	14	2	13.17648825	2.099211039	-2.650046802	down	0.001282821	0.047181944
CL19615.Contig1_All	546	14.66666667	56.33333333	13.86741903	57.08906036	2.041515015	up	0.00072707	0.031461675
CL19622.Contig1_All	1420	446	115.3333333	410.5312572	117.5666592	-1.804013087	down	0.001124852	0.042968016
CL19623.Contig3_All	1419	32	2.333333333	30.16441774	2.357115785	-3.677753202	down	8.04E-08	2.98E-05
CL19628.Contig1_All	1160	94.33333333	14	86.64000587	14.21236508	-2.607886687	down	0.000657687	0.029343528
CL19628.Contig2_All	878	38.66666667	9.333333333	35.85087662	9.571446094	-1.905199581	down	0.000403809	0.020769871
CL19633.Contig4_All	1165	17	47	15.88729087	47.33059692	1.574899982	up	0.00105344	0.041025891
CL19637.Contig1_All	2040	210	5	195.5101392	4.942811285	-5.305767792	down	5.16E-09	3.10E-06
CL19637.Contig2_All	1833	72	0.666666667	67.58190222	0.629467413	-6.746361455	down	1.00E-08	5.39E-06
CL19648.Contig11_All	2998	60.33333333	7.666666667	55.51862789	7.678820995	-2.854015191	down	2.89E-06	0.000533813
CL19667.Contig1_All	1234	1259.333333	119.6666667	1171.240333	122.270498	-3.25988889	down	0.000860961	0.035638514
CL19667.Contig2_All	1470	88.33333333	280.3333333	83.40680564	286.4685138	1.780139567	up	6.07E-06	0.000949359
CL19673.Contig1_All	1982	27	83.66666667	25.54354531	85.03463733	1.735091839	up	0.000231133	0.013804114
CL19673.Contig2_All	1599	22.66666667	95.33333333	21.53499536	96.84221003	2.168952991	up	7.30E-07	0.00017903
CL19673.Contig3_All	988	3	20.33333333	2.873525189	20.17397736	2.811601943	up	5.16E-05	0.004712601
CL19683.Contig2_All	754	17	50.66666667	16.44999556	51.09696175	1.635150316	up	0.000623304	0.028253375
CL19685.Contig2_All	1376	37.33333333	106	35.45316986	108.440669	1.61291939	up	0.000114138	0.008261292
CL19712.Contig1_All	874	182.6666667	758.6666667	180.6949413	769.3767151	2.09013405	up	0.000634215	0.028617056
CL19716.Contig10_All	1845	4.333333333	29	4.285553123	29.18378189	2.767613527	up	4.58E-06	0.000765889
CL19716.Contig11_All	1787	8.666666667	49.66666667	8.559215483	50.36539053	2.556882227	up	2.24E-05	0.002551841
CL19716.Contig12_All	1533	4	22.66666667	3.953574701	22.33494687	2.498073233	up	7.74E-05	0.00623265
CL19716.Contig13_All	1706	4	18	3.911517578	17.62804655	2.172072258	up	0.001021217	0.04008597
CL19716.Contig15_All	1808	5	20	4.919343607	19.68142552	2.000296985	up	0.001248758	0.046340456
CL19716.Contig16_All	1264	4.666666667	29	4.617531545	29.66589408	2.683611542	up	7.78E-06	0.001143649
CL19716.Contig18_All	1703	4.666666667	24.66666667	4.533417298	24.65962922	2.443480236	up	7.34E-05	0.005990217
CL19716.Contig19_All	1978	3.333333333	16.33333333	3.289617858	16.14786327	2.29535137	up	0.001009693	0.039757109
CL19716.Contig2_All	1829	8.666666667	50	8.540939886	50.65082263	2.568118955	up	3.89E-07	0.000108185
CL19716.Contig20_All	613	6	33.66666667	5.861330985	34.48645231	2.556729511	up	6.68E-06	0.001017741
CL19716.Contig21_All	1950	3.666666667	17.66666667	3.62159628	17.70009526	2.28905949	up	0.000743971	0.032045128
CL19716.Contig22_All	1680	4.666666667	25.33333333	4.587365185	25.28909663	2.462777837	up	5.21E-05	0.004744189
CL19716.Contig23_All	2169	3.333333333	16.33333333	3.289617858	16.23035163	2.30270235	up	0.001002179	0.039572218
CL19716.Contig3_All	1831	4.666666667	25.66666667	4.617531545	25.3746934	2.458196668	up	4.46E-05	0.004243671
CL19716.Contig4_All	1671	6.333333333	44.33333333	6.151252284	44.34712212	2.849888433	up	1.26E-07	4.21E-05
CL19716.Contig5_All	2008	6	24	5.888304929	23.65437628	2.006182831	up	0.000574512	0.026678004
CL19716.Contig6_All	1926	3.666666667	22	3.62159628	21.72014197	2.584335898	up	6.45E-05	0.005470725
CL19716.Contig8_All	1899	6	32.33333333	5.819273862	32.23945481	2.469916299	up	1.58E-05	0.001954532
CL19716.Contig9_All	1680	6.333333333	39.66666667	6.277423654	40.19564658	2.678794775	up	8.29E-07	0.000198043
CL19744.Contig1_All	564	3530	203.6666667	3281.803625	203.0552709	-4.014544532	down	2.88E-08	1.29E-05
CL19755.Contig3_All	1979	210.3333333	557.6666667	201.4059625	560.8488692	1.477505669	up	0.000114451	0.008267412
CL19755.Contig4_All	2025	125	342	120.433512	341.4312073	1.503358034	up	0.000634574	0.028625589
CL19755.Contig5_All	627	11	0	10.33312942	0.001	-13.33498962	down	2.20E-05	0.00252739
CL19756.Contig1_All	1770	85.33333333	246.6666667	82.23272955	249.6943342	1.602378464	up	0.000602888	0.027565202
CL19757.Contig5_All	953	285	764.3333333	269.6943044	773.8732839	1.520772301	up	0.00012773	0.008967768
CL19757.Contig9_All	638	7	26.66666667	6.796933531	26.23274052	1.948412614	up	0.000518144	0.024803789
CL19786.Contig5_All	600	12.66666667	39	11.48833604	39.5313674	1.782828004	up	0.000688996	0.030249173
CL19787.Contig1_All	1100	19.66666667	2.333333333	17.99956806	2.485436222	-2.856391298	down	0.00068937	0.030249173
CL19797.Contig2_All	574	8	0	7.399271507	0.001	-12.85316752	down	0.000346495	0.018534349
CL1980.Contig27_All	3194	243.6666667	54.66666667	227.3724348	55.10108206	-2.044904806	down	0.000792795	0.033567139
CL1980.Contig30_All	4030	225	88	209.6161683	89.08396222	-1.234512369	down	0.001282693	0.047181944
CL19803.Contig1_All	1344	19	2.666666667	17.88873865	2.532532168	-2.820399166	down	0.001115502	0.042699401
CL19813.Contig1_All	1525	28	82	26.87043164	83.18779746	1.630352423	up	0.000202734	0.012540679
CL1982.Contig1_All	2050	7	52.33333333	6.487450488	52.94195709	3.028687999	up	1.62E-08	8.02E-06
CL19826.Contig2_All	573	0	6.333333333	0.001	6.133920264	12.5825937	up	0.000996125	0.03941937
CL19837.Contig1_All	662	11.66666667	0.666666667	10.99620736	0.69729326	-3.97909667	down	0.000967672	0.038631647
CL19843.Contig1_All	1852	64	14.33333333	59.12106967	15.0495329	-1.973953662	down	0.00011128	0.008105531
CL1986.Contig1_All	2385	7	41.66666667	6.845375487	43.24257495	2.659250849	up	0.000370559	0.019479844
CL19861.Contig1_All	1167	20	131.3333333	19.88853895	134.7288018	2.760049096	up	5.09E-07	0.000134215
CL19861.Contig2_All	925	11.33333333	83.66666667	11.28726634	86.92089621	2.945006927	up	0.000274268	0.015630578
CL19889.Contig1_All	1970	68.33333333	22	63.54149251	22.94649395	-1.46942524	down	0.000687788	0.030217111
CL19892.Contig1_All	207	0.333333333	35	0.289921298	34.03692297	6.875295487	up	3.49E-08	1.52E-05
CL19892.Contig2_All	217	0	137.6666667	0.001	137.695197	17.07111871	up	5.02E-10	4.37E-07
CL19907.Contig1_All	328	3	17	2.972722616	17.3126062	2.541966164	up	0.000376254	0.019709551
CL19932.Contig2_All	2509	104	16.33333333	96.43880101	17.04241727	-2.500483734	down	1.61E-08	7.98E-06
CL19935.Contig4_All	1734	8	36.66666667	7.642915899	37.13206175	2.280470362	up	2.48E-05	0.002755412
CL19935.Contig6_All	966	171	57	158.0676514	58.07042816	-1.444666574	down	0.000227232	0.013629096
CL19939.Contig1_All	1253	99.66666667	13.33333333	91.57953134	13.30974976	-2.782541735	down	9.64E-05	0.007254816
CL19939.Contig2_All	1001	13.33333333	1.333333333	12.19985594	1.409249037	-3.113865626	down	0.000896746	0.036633833
CL19948.Contig1_All	654	41	138.3333333	38.31135309	141.6754709	1.886746113	up	6.01E-06	0.000941549
CL1995.Contig3_All	2532	124	3.333333333	115.2138213	3.350814607	-5.103658119	down	3.96E-20	5.01E-16
CL1995.Contig4_All	2330	205.6666667	6.666666667	192.0381989	6.784117578	-4.823088326	down	2.85E-20	3.79E-16
CL19952.Contig6_All	1128	10.33333333	40.33333333	9.951681672	40.68028651	2.031317597	up	0.000290919	0.016332624
CL19961.Contig29_All	1132	2.333333333	18.33333333	2.308765772	18.542216	3.00561995	up	5.30E-05	0.004797137
CL19980.Contig5_All	768	24.33333333	61.33333333	23.11859267	62.11984674	1.426000693	up	0.001369011	0.049366906
CL19991.Contig1_All	648	66.33333333	3.333333333	62.00905792	3.365477123	-4.203596016	down	5.68E-13	1.35E-09
CL2.Contig1_All	2231	57.66666667	19	53.85301697	19.20100844	-1.487845087	down	0.001296791	0.047550435
CL20016.Contig2_All	895	24	108	22.84463345	110.3253822	2.271837546	up	1.65E-07	5.28E-05
CL2002.Contig1_All	1541	2.666666667	21.33333333	2.598687071	22.01824264	3.082844504	up	0.000452657	0.022567172
CL20020.Contig2_All	1210	45.66666667	2	41.93603147	1.970890603	-4.411270737	down	4.10E-06	0.000706339
CL20035.Contig5_All	1066	17	1.333333333	15.83334299	1.326760673	-3.576985832	down	3.77E-05	0.003753216
CL20044.Contig1_All	565	45.33333333	13.66666667	42.52930976	14.16526914	-1.586099428	down	0.001055368	0.041069496
CL20063.Contig2_All	1065	264	26	244.70179	26.80030006	-3.190703596	down	3.64E-14	1.14E-10
CL20067.Contig4_All	898	68.33333333	3.333333333	63.25259858	3.43330297	-4.203455673	down	6.34E-08	2.46E-05
CL20070.Contig1_All	836	142.3333333	42.33333333	133.3104677	42.42386128	-1.651842226	down	0.000338693	0.018209939
CL20070.Contig2_All	656	37.33333333	6	34.68249308	5.883346776	-2.559498628	down	1.01E-05	0.001390488
[truncated: 4,786 more rows]
