# Supplementary material for: Bark tissue transcriptome analyses of inverted Populus yunnanensis cuttings reveal the crucial role of plant hormones in response to inversion
Source: PeerJ. 2019 Oct 1;7:e7740. doi: 10.7717/peerj.7740 (PMC6777492; doi:10.7717/peerj.7740)
Supplement: File S1 [file peerj-07-7740-s010.zip › DEGs detection/DEGs of pair CU vs BI.xls]

GeneID	length	ReadsMeanCU	ReadsMeanBI	baseMeanCU	baseMeanBI	log2FlodChange(BI/CU)	Up-Down-Regulation(BI/CU)	P-value	FDR
CL10113.Contig3_All	2163	192	66.66666667	179.4566649	68.93294853	-1.380369873	down	4.14E-06	0.003251032
CL10113.Contig4_All	2237	114.3333333	30	105.20981	30.88515197	-1.768283897	down	1.80E-07	0.000273576
CL10113.Contig5_All	2859	134.3333333	36.66666667	122.9624674	37.69363621	-1.70582514	down	6.19E-07	0.000724141
CL10118.Contig1_All	625	22.66666667	60.33333333	21.87513851	61.9611005	1.502070616	up	4.46E-05	0.020579244
CL10118.Contig3_All	1036	192.6666667	799	184.4765677	822.1801387	2.156016945	up	1.83E-05	0.010308963
CL10118.Contig4_All	1174	41	168.3333333	38.8411669	172.9970542	2.155089023	up	7.78E-12	4.00E-08
CL10118.Contig5_All	1239	17.66666667	66	16.56383504	67.98864944	2.037257171	up	7.60E-07	0.000822076
CL10118.Contig6_All	1383	18	51.66666667	16.63865668	53.29996388	1.679595593	up	3.59E-05	0.017223007
CL10273.Contig4_All	1012	3.666666667	36.33333333	3.669014185	37.20301396	3.341955117	up	4.82E-10	1.65E-06
CL10541.Contig1_All	2824	610.3333333	1419.333333	574.4648394	1449.262609	1.335028538	up	6.26E-07	0.000724991
CL10541.Contig3_All	2947	265.6666667	513.6666667	249.1237906	523.8922109	1.072407212	up	4.39E-05	0.020260039
CL10541.Contig4_All	2771	679.6666667	1285	640.1621795	1311.383939	1.03458078	up	8.67E-05	0.032758646
CL1056.Contig1_All	2323	62	19.33333333	57.78414118	19.92248406	-1.536276058	down	8.17E-05	0.03145075
CL10608.Contig3_All	1346	68.66666667	160.3333333	64.1012629	163.2115323	1.348318314	up	9.38E-05	0.034736453
CL10646.Contig2_All	1760	58.33333333	125.6666667	55.99109691	128.9284708	1.203301535	up	6.85E-05	0.027847073
CL10665.Contig3_All	1349	10.66666667	54.33333333	9.841098503	55.33024842	2.491177132	up	2.30E-05	0.012098924
CL10673.Contig3_All	1430	2.333333333	43	2.246583937	43.6606509	4.280528769	up	4.06E-05	0.019179845
CL1078.Contig15_All	2750	24.66666667	2	22.63382772	2.057759516	-3.459334293	down	6.91E-05	0.027954302
CL10805.Contig4_All	1872	18	142.6666667	17.60182967	144.7365292	3.039631775	up	1.93E-05	0.010684069
CL10835.Contig1_All	959	1.666666667	66.66666667	1.556470465	67.89253978	5.44690295	up	6.12E-10	2.07E-06
CL10835.Contig2_All	1198	0.666666667	17.33333333	0.588691591	17.64840663	4.905882106	up	3.68E-07	0.00047581
CL10835.Contig3_All	1667	23.33333333	265.6666667	22.17724949	269.613265	3.603739126	up	6.24E-05	0.026378034
CL10835.Contig4_All	1284	21.66666667	206.3333333	20.33352865	209.9108274	3.367844079	up	5.41E-05	0.023565661
CL1084.Contig15_All	697	1	15.33333333	0.916733055	15.88177818	4.114726946	up	2.84E-06	0.002410095
CL10904.Contig1_All	3863	448.3333333	177.6666667	414.9907465	182.1462863	-1.187981586	down	1.18E-05	0.007160471
CL11008.Contig1_All	1225	32	100.3333333	30.80292544	102.7486273	1.737979841	up	1.71E-07	0.000261982
CL11008.Contig2_All	1280	80.66666667	166.6666667	75.50975634	171.009065	1.179337835	up	6.60E-05	0.027261896
CL11046.Contig2_All	868	0.333333333	22.33333333	0.345056736	22.95953444	6.056115981	up	1.02E-10	3.86E-07
CL11111.Contig4_All	2544	280.3333333	73.33333333	256.248542	75.47100401	-1.763549424	down	5.01E-05	0.022295877
CL11178.Contig5_All	2183	48.33333333	161.3333333	44.21747923	166.0664081	1.909071588	up	1.31E-08	2.97E-05
CL11214.Contig1_All	1153	14	96	13.21610177	99.28321877	2.909253187	up	7.04E-05	0.028341631
CL11214.Contig4_All	1258	8.333333333	47.66666667	8.279949457	49.0883563	2.567686993	up	1.28E-07	0.000203445
CL11218.Contig1_All	741	7.333333333	38.33333333	6.897640546	39.13745488	2.504375087	up	1.21E-05	0.007262832
CL11218.Contig2_All	882	8	60.33333333	7.723876201	61.3158091	2.988862147	up	2.09E-07	0.000309049
CL11254.Contig2_All	1536	19	53.33333333	17.66498437	54.76231798	1.632291041	up	4.08E-05	0.01918433
CL11288.Contig1_All	1171	26.66666667	226	25.47534915	230.3548261	3.176683999	up	5.02E-13	3.64E-09
CL11288.Contig2_All	1017	4	35	3.709805279	35.63838229	3.264016482	up	2.90E-09	7.60E-06
CL11288.Contig4_All	621	0	8.333333333	0.001	8.441740027	13.04332469	up	3.54E-05	0.017031038
CL11288.Contig5_All	769	31	134.3333333	31.05086962	137.0641961	2.142146181	up	3.23E-05	0.01585792
CL11304.Contig1_All	1859	82.66666667	212.6666667	77.23912155	217.0676533	1.490741095	up	8.55E-07	0.000905367
CL11304.Contig2_All	1552	42.33333333	94.66666667	39.73129971	96.74738611	1.283946695	up	9.37E-05	0.034736453
CL11398.Contig1_All	1460	7.666666667	47	6.939101396	47.80110765	2.784223296	up	9.34E-05	0.034691912
CL11408.Contig3_All	686	29	925.3333333	28.6258875	939.2789241	5.03616131	up	1.05E-09	3.12E-06
CL1144.Contig1_All	2631	39.33333333	100.6666667	37.87755196	103.2647604	1.446933015	up	7.38E-06	0.005028929
CL11506.Contig1_All	1890	244.6666667	1105.333333	234.9918573	1125.68637	2.260122259	up	1.80E-08	3.79E-05
CL11610.Contig1_All	1931	422	978.6666667	393.2026878	999.6741481	1.34618473	up	4.45E-07	0.000548324
CL11610.Contig3_All	1953	133.6666667	276.6666667	123.685427	281.8938607	1.188476531	up	9.97E-05	0.036613254
CL1165.Contig2_All	1319	34	88.33333333	32.21985224	90.672499	1.492715169	up	1.04E-05	0.006588372
CL1165.Contig3_All	1337	54.33333333	205	50.21882347	209.7863065	2.062620376	up	1.69E-11	8.17E-08
CL1173.Contig14_All	1553	180.6666667	73	169.011199	75.42285838	-1.164045113	down	9.84E-05	0.036302328
CL1173.Contig19_All	934	52.33333333	14	48.50178525	14.39871122	-1.752098164	down	2.90E-05	0.014571342
CL11890.Contig3_All	1055	23	69.33333333	21.47554178	70.58356192	1.716637708	up	1.20E-05	0.007224541
CL11976.Contig1_All	1243	28.33333333	360	27.39530383	369.4505208	3.753380653	up	1.14E-05	0.007039468
CL12159.Contig1_All	387	52.66666667	221	49.73846942	224.8372212	2.176446871	up	6.56E-06	0.00456929
CL12159.Contig2_All	299	47.33333333	209.3333333	44.64026444	212.9706486	2.254237135	up	5.41E-06	0.003982431
CL12295.Contig2_All	2571	221.3333333	491.6666667	207.2185836	503.7269348	1.281488484	up	2.88E-06	0.002426022
CL12337.Contig3_All	725	22.66666667	126.3333333	20.62270588	128.42409	2.638610306	up	4.19E-06	0.003258271
CL12391.Contig1_All	1579	1.666666667	92	1.539455192	93.00452064	5.916809061	up	2.51E-05	0.013026052
CL12391.Contig2_All	888	2	93.33333333	2.01112184	94.88235567	5.560067436	up	5.18E-05	0.022853074
CL12391.Contig4_All	1247	2.333333333	150.6666667	2.212553391	153.4802724	6.116197151	up	2.08E-11	9.87E-08
CL12426.Contig2_All	2102	28	89	25.67870756	91.36764474	1.831110774	up	2.89E-07	0.000399169
CL12449.Contig2_All	1477	85.66666667	12.33333333	78.89404408	12.9063871	-2.61183119	down	1.89E-07	0.000282802
CL12449.Contig3_All	1459	88.33333333	16.66666667	81.39176587	17.45704755	-2.221073268	down	1.05E-07	0.000172825
CL12449.Contig4_All	1066	44.33333333	3	40.22109334	3.139317403	-3.679429493	down	4.13E-07	0.000517005
CL12462.Contig1_All	725	4	25	3.903806526	25.83770136	2.726524267	up	2.63E-05	0.01349979
CL12554.Contig2_All	1148	18.33333333	52	16.63724447	53.15593242	1.675814203	up	4.11E-05	0.019257553
CL12728.Contig1_All	2877	3.666666667	33	3.381763816	33.60556049	3.312852156	up	4.97E-09	1.19E-05
CL12728.Contig3_All	2861	17	102	16.62654779	103.5163877	2.638298624	up	2.39E-05	0.012453189
CL12748.Contig2_All	4374	91	195.3333333	84.25980513	199.5044737	1.243504614	up	2.05E-05	0.01118868
CL12818.Contig1_All	2998	61.66666667	405.6666667	59.99097698	413.0012989	2.783328887	up	4.30E-09	1.04E-05
CL12818.Contig3_All	2463	24.66666667	223.6666667	23.53161864	227.565538	3.273609629	up	2.87E-11	1.33E-07
CL12818.Contig6_All	2190	70	424.6666667	67.52010948	432.1611382	2.678180196	up	4.12E-09	1.04E-05
CL12826.Contig3_All	736	22.33333333	73.66666667	21.23465865	75.5038289	1.83012889	up	5.27E-07	0.000634474
CL12996.Contig1_All	1494	26.66666667	76	24.94238196	77.84790043	1.642058883	up	4.88E-06	0.00369192
CL12996.Contig3_All	1184	37.33333333	91	34.23416775	93.27463178	1.446047819	up	2.68E-05	0.013697599
CL12996.Contig4_All	1773	52	124.6666667	48.68018343	127.9617607	1.394306239	up	9.98E-06	0.006343745
CL12996.Contig7_All	551	16.66666667	53.33333333	15.24141446	54.70008559	1.843546294	up	7.05E-06	0.004844936
CL13008.Contig2_All	852	30.66666667	84.33333333	28.02530117	86.24342735	1.621684636	up	5.09E-06	0.003779567
CL13049.Contig1_All	1742	6.333333333	54	6.108187159	55.02151484	3.171179687	up	9.43E-08	0.000159301
CL13065.Contig7_All	1660	107.6666667	217.6666667	99.65985078	222.9894195	1.161890939	up	5.38E-05	0.023499228
CL1311.Contig1_All	1458	0.333333333	94.66666667	0.285838159	95.84768523	8.389401252	up	6.32E-09	1.50E-05
CL13116.Contig3_All	1830	30.33333333	98	27.6625594	100.3218449	1.858629236	up	1.13E-07	0.000185432
CL13116.Contig4_All	1832	65.33333333	444	60.53708236	451.7682249	2.899691752	up	1.48E-05	0.008637027
CL13116.Contig5_All	1818	86.66666667	204.6666667	80.08449669	209.0565955	1.384298671	up	2.34E-06	0.002066284
CL13172.Contig1_All	1887	16	120.3333333	16.0304259	122.0020073	2.928020224	up	9.08E-05	0.034021239
CL13217.Contig7_All	1601	79	18.33333333	73.65853251	18.84401541	-1.966746238	down	1.21E-06	0.001199121
CL13227.Contig3_All	742	27.33333333	70	26.00549192	71.63092493	1.461766243	up	3.88E-05	0.018434242
CL13237.Contig2_All	988	14.33333333	42	13.08674014	42.82904327	1.710483679	up	0.00012943	0.043982116
CL1326.Contig1_All	1566	12.33333333	123.3333333	11.34786266	125.9569448	3.472438168	up	2.64E-12	1.67E-08
CL1326.Contig2_All	1963	3	45.66666667	2.801244983	46.307403	4.047102785	up	6.89E-07	0.000772189
CL13331.Contig1_All	1773	10.66666667	34	9.647097256	34.5929729	1.842312188	up	0.000113875	0.040370949
CL13331.Contig3_All	1579	4.333333333	29	4.240690504	29.43204448	2.795016661	up	6.86E-05	0.027847073
CL13712.Contig2_All	1161	40	108	37.66505053	110.3705331	1.55105668	up	1.99E-06	0.00180534
CL13712.Contig3_All	1242	26.66666667	73	25.22212933	74.57691907	1.56403912	up	1.15E-05	0.007078068
CL13772.Contig1_All	1121	1	30	0.891545024	30.69937717	5.10575792	up	4.97E-12	2.67E-08
CL13772.Contig2_All	724	0.666666667	13.33333333	0.690113472	13.58836843	4.299394833	up	4.09E-05	0.01918433
CL13838.Contig2_All	4696	199.6666667	82.33333333	184.3394616	84.8796885	-1.118873675	down	0.00011649	0.040764371
CL13932.Contig2_All	1275	9.333333333	33	8.690242864	33.86557536	1.962351105	up	4.70E-05	0.021336965
CL13974.Contig2_All	1559	201.6666667	435.3333333	192.3650205	445.0747772	1.21020126	up	3.88E-06	0.003096321
CL14119.Contig3_All	1430	37.66666667	6	34.52750891	6.137130048	-2.492110191	down	1.10E-06	0.001123048
CL143.Contig3_All	3186	87.33333333	15	80.73843467	15.44915291	-2.38572788	down	7.54E-07	0.00081919
CL14311.Contig1_All	1208	253	89.66666667	235.9714406	92.4175239	-1.35237392	down	2.74E-06	0.002346813
CL14343.Contig3_All	1547	2952	977.3333333	2709.040681	1007.10503	-1.42756791	down	5.26E-07	0.000634474
CL14415.Contig2_All	222	99.66666667	198.6666667	91.35531035	202.6426344	1.149377239	up	8.61E-05	0.032672874
CL14420.Contig2_All	2198	87.33333333	263.3333333	82.02221882	269.2218839	1.714709009	up	2.09E-09	5.67E-06
CL14508.Contig1_All	3827	331	136.3333333	307.2375996	138.1824439	-1.15278045	down	5.92E-05	0.025239544
CL14519.Contig2_All	1213	2563.666667	997.3333333	2410.440946	1024.18462	-1.234821285	down	1.84E-05	0.010323807
CL14911.Contig2_All	3285	105.3333333	385.3333333	97.91555227	392.9932702	2.004894676	up	8.26E-06	0.005485127
CL14958.Contig2_All	1818	16.66666667	60	15.26660249	61.53716987	2.011079061	up	5.76E-07	0.000686431
CL1530.Contig1_All	2434	15	672.3333333	14.13417434	681.6055619	5.591677594	up	5.04E-05	0.022387398
CL15348.Contig2_All	2791	11	42.33333333	10.22969806	43.37011403	2.083937674	up	3.27E-06	0.002708899
CL15617.Contig1_All	296	8.666666667	30.33333333	8.388131886	30.88514142	1.880491487	up	8.71E-05	0.032861202
CL1567.Contig33_All	2215	17.33333333	72.66666667	16.63330834	73.81449809	2.14982906	up	0.000102935	0.037417439
CL1567.Contig34_All	1912	0	7.333333333	0.001	7.504203051	12.87348315	up	0.000116981	0.040820603
CL1567.Contig43_All	2806	15.66666667	63	14.94138545	64.22703528	2.103866774	up	7.00E-08	0.000123268
CL1567.Contig44_All	2778	16.66666667	76	15.78255441	77.1314582	2.288988661	up	0.000119654	0.04141132
CL1567.Contig46_All	1798	6	31.33333333	5.661708542	31.83388918	2.491254035	up	5.52E-06	0.004026751
CL1567.Contig47_All	1702	5.666666667	30.33333333	5.35885511	30.80220673	2.523036997	up	1.65E-05	0.009374063
CL15684.Contig4_All	2158	125.6666667	290.3333333	117.3936484	295.7466927	1.333007681	up	1.17E-05	0.007145227
CL15684.Contig5_All	2105	156.6666667	352	145.4570616	359.7052845	1.306222016	up	1.97E-06	0.001800577
CL15788.Contig3_All	1099	321.6666667	102.6666667	300.4920575	106.5430981	-1.495889721	down	3.01E-07	0.000410731
CL15836.Contig2_All	541	229	81.33333333	210.8551112	84.2680611	-1.323194157	down	2.21E-05	0.011756528
CL15836.Contig7_All	1271	96.66666667	30	89.13807838	30.97929745	-1.524737433	down	9.23E-06	0.00599107
CL1584.Contig2_All	2199	102.3333333	28.66666667	95.89165179	29.44578197	-1.703344235	down	1.11E-06	0.001126542
CL1584.Contig3_All	1078	394.3333333	38	369.3989364	39.11001156	-3.239569845	down	2.10E-19	8.65E-15
CL15969.Contig1_All	907	2.333333333	25	2.373193849	25.7735259	3.440988062	up	4.39E-08	8.32E-05
CL16029.Contig5_All	2115	558	1029.666667	518.2292691	1059.296431	1.031443961	up	0.000125148	0.042941697
CL16065.Contig4_All	247	20.33333333	68.33333333	19.05472359	70.16102237	1.88052109	up	6.53E-07	0.000752539
CL16177.Contig1_All	611	11.33333333	105.6666667	10.80211683	108.9880455	3.334783938	up	8.73E-15	1.03E-10
CL16181.Contig1_All	754	39.33333333	116	37.88505496	118.7144758	1.64779512	up	2.41E-07	0.000345282
CL16188.Contig1_All	1899	131	47	120.7820177	48.48563679	-1.316776342	down	3.13E-05	0.015457492
CL16210.Contig1_All	1771	18.33333333	218.6666667	17.11715657	221.5225217	3.693938409	up	8.28E-06	0.005485127
CL16210.Contig2_All	1785	20	244.6666667	18.69948483	248.5033148	3.732194667	up	2.82E-05	0.014262005
CL16210.Contig3_All	1908	13.33333333	176.3333333	12.22038314	179.362572	3.875517447	up	3.74E-11	1.65E-07
CL16248.Contig1_All	610	0	29	0.001	29.28299127	14.83777531	up	3.86E-06	0.003092926
CL16248.Contig4_All	591	0	28.33333333	0.001	28.76938493	14.81224676	up	4.80E-11	2.04E-07
CL16256.Contig2_All	3188	16.33333333	267.6666667	15.06517094	273.2428976	4.180895048	up	1.33E-08	2.97E-05
CL16339.Contig1_All	1027	2.333333333	19.33333333	2.145162056	19.76725236	3.203953806	up	4.16E-06	0.003257589
CL16508.Contig1_All	1886	709	2402	667.7577013	2454.743134	1.878175453	up	3.64E-11	1.63E-07
CL16508.Contig2_All	1870	90	274	85.05907129	279.9598885	1.71868313	up	1.35E-09	3.92E-06
CL16508.Contig3_All	1849	125.3333333	247.3333333	115.2510006	254.0434152	1.140295794	up	6.82E-05	0.027778862
CL16524.Contig1_All	1572	9	35.66666667	8.657624528	36.24052872	2.065560864	up	8.13E-05	0.031350335
CL16551.Contig2_All	1467	104	20.66666667	94.72272821	21.43975645	-2.143422117	down	9.93E-05	0.036514883
CL166.Contig1_All	2625	29.33333333	83	27.21274172	84.59254793	1.636248259	up	5.52E-05	0.023950045
CL16658.Contig1_All	2442	112	247	103.8923685	252.8019214	1.282917745	up	6.40E-06	0.004485199
CL16671.Contig2_All	586	1.666666667	14.33333333	1.606846527	14.6343509	3.187054711	up	4.81E-05	0.021664696
CL16734.Contig2_All	1770	187.6666667	361	175.5447583	367.9865156	1.067813983	up	6.67E-05	0.027366983
CL16740.Contig1_All	801	145	57.33333333	136.1116334	59.34044285	-1.19770278	down	0.00014725	0.048769647
CL16779.Contig1_All	985	61.33333333	182	57.19344032	187.1156319	1.710008493	up	1.82E-08	3.80E-05
CL16780.Contig1_All	1260	5	71.33333333	4.787178791	72.52281133	3.921187258	up	9.46E-11	3.70E-07
CL16854.Contig1_All	346	10	42.33333333	9.472935702	43.23673082	2.190373946	up	1.03E-06	0.001072172
CL16858.Contig2_All	1417	8.666666667	48	8.286710005	49.12586423	2.567611447	up	3.64E-05	0.017414079
CL16872.Contig1_All	908	104	281.3333333	96.42358574	287.9300105	1.578260181	up	1.15E-06	0.0011496
CL16875.Contig1_All	1404	0	8.666666667	0.001	8.782735969	13.10045472	up	2.37E-05	0.012342976
CL17000.Contig3_All	1258	869	262	813.7132353	268.8058826	-1.597955746	down	0.00010994	0.039308961
CL17085.Contig1_All	1078	284.6666667	654.3333333	265.8214477	672.2114894	1.338457689	up	5.51E-07	0.000660042
CL17158.Contig1_All	2183	50.66666667	7	46.78668359	7.373919628	-2.665594372	down	2.43E-08	4.91E-05
CL17176.Contig2_All	2113	46	274.3333333	40.96150046	280.6830717	2.776601587	up	9.14E-19	3.22E-14
CL17176.Contig3_All	2033	79.33333333	716	71.08017541	729.958745	3.360295783	up	1.28E-14	1.43E-10
CL1718.Contig1_All	2283	7.666666667	30.66666667	7.175975703	31.33458286	2.126508877	up	2.32E-05	0.01216824
CL17321.Contig1_All	446	1.666666667	18.33333333	1.505424646	18.63330289	3.629641024	up	1.55E-06	0.0014615
CL174.Contig81_All	2530	173.6666667	63.33333333	159.8986856	65.01999936	-1.298202633	down	2.57E-05	0.013313205
CL17524.Contig13_All	1495	349.6666667	754	331.3296145	771.0448892	1.218547696	up	2.36E-05	0.012342976
CL17545.Contig3_All	1554	76.33333333	201	70.99816099	204.8673989	1.528836862	up	3.74E-07	0.000480505
CL17545.Contig4_All	1789	114.6666667	336	107.0033099	343.7293819	1.683617754	up	1.85E-09	5.07E-06
CL1755.Contig9_All	348	24	3	22.37659907	3.070109643	-2.865628699	down	8.13E-06	0.005436257
CL1769.Contig53_All	3392	53.33333333	180.6666667	49.43620333	184.9499788	1.903495281	up	6.96E-10	2.23E-06
CL1769.Contig7_All	530	5	23	4.779006033	23.54177545	2.300440634	up	5.19E-05	0.022856649
CL17763.Contig6_All	1789	25	78.66666667	22.55685142	80.36126931	1.832934647	up	7.75E-07	0.000834525
CL17858.Contig2_All	2620	22.66666667	58.33333333	21.36802911	59.9027679	1.48716882	up	8.36E-05	0.032015702
CL18025.Contig1_All	1210	6.666666667	43.33333333	6.41921335	44.48164194	2.792741627	up	4.21E-09	1.04E-05
CL18244.Contig1_All	704	6	30	5.255351263	30.6052317	2.541919189	up	3.45E-06	0.002834466
CL18247.Contig1_All	1402	54	13.33333333	49.83839668	13.99606653	-1.83223623	down	9.86E-06	0.00631642
CL18248.Contig2_All	4137	285.3333333	80.33333333	263.9285885	83.21956248	-1.665153022	down	1.05E-07	0.000172825
CL18267.Contig4_All	1451	14.66666667	58.66666667	13.66867118	59.77864185	2.128757124	up	9.70E-06	0.006231684
CL18311.Contig2_All	1819	4.333333333	86.66666667	4.088222805	87.58667715	4.421165708	up	7.85E-05	0.030432738
CL18350.Contig1_All	1041	62.33333333	150	59.36876949	153.704733	1.372385473	up	2.99E-05	0.014888054
CL18382.Contig2_All	2313	432.3333333	1620	402.5045927	1649.648052	2.035081112	up	0.000139443	0.046868699
CL18382.Contig3_All	2566	50	106.6666667	46.71260441	108.971547	1.222067701	up	0.000135183	0.045623333
CL18382.Contig5_All	2453	134	356	125.5966943	362.9670919	1.531040261	up	2.46E-08	4.94E-05
CL18417.Contig10_All	2525	6.333333333	51.33333333	5.66846909	51.97884852	3.196893617	up	0.000127744	0.043554781
CL18417.Contig2_All	2355	17	248	16.07656533	252.9273753	3.975692073	up	4.17E-15	5.41E-11
CL18639.Contig1_All	1132	0.666666667	42.33333333	0.588691591	43.26555467	6.199563067	up	0.000114525	0.040421018
CL18715.Contig3_All	3890	1857.666667	4733	1734.584931	4833.573072	1.478499571	up	2.21E-06	0.00197436
CL18745.Contig2_All	1452	84.33333333	338.6666667	78.35587394	344.0891887	2.134669228	up	1.48E-05	0.008637027
CL18891.Contig2_All	932	10.66666667	47	9.587878679	47.85155617	2.319282284	up	6.99E-07	0.000779942
CL1897.Contig2_All	623	0.333333333	10	0.302853432	10.32746223	5.091722213	up	3.31E-05	0.016118568
CL19050.Contig17_All	3467	56.66666667	17.33333333	52.13394447	17.75685213	-1.55384717	down	0.000101869	0.037177525
CL1908.Contig2_All	1486	5	40.66666667	4.676914396	41.43760564	3.147311715	up	7.58E-10	2.40E-06
CL19084.Contig1_All	1682	14.66666667	54	13.83949366	55.13945187	1.994293765	up	9.11E-07	0.000960578
CL19187.Contig2_All	553	2	14	1.791262805	14.30399266	2.997368978	up	0.00014767	0.048770284
CL1927.Contig10_All	1442	27.66666667	97	26.2396145	99.57546434	1.924043777	up	4.56E-07	0.000559453
CL1927.Contig11_All	1459	18	59.33333333	17.07770499	60.72042479	1.830067774	up	0.000141442	0.047289388
CL1927.Contig13_All	1388	84	304.6666667	79.41571753	312.2228977	1.975079874	up	4.99E-06	0.003727383
CL1927.Contig2_All	2090	41.33333333	139.3333333	38.6961295	142.6905958	1.882629079	up	4.29E-09	1.04E-05
CL19279.Contig1_All	1325	26	64	23.54030605	65.81043674	1.483183319	up	0.000102982	0.037417439
CL19289.Contig2_All	1792	189.6666667	564.3333333	182.0713623	578.0757897	1.666754632	up	8.43E-07	0.000896545
CL19333.Contig2_All	2029	56.66666667	17	52.99770485	17.62908486	-1.587972298	down	7.58E-05	0.029967104
CL19342.Contig28_All	209	22.66666667	2.333333333	21.08895149	2.348880023	-3.166442439	down	4.10E-06	0.003228235
CL19348.Contig2_All	1604	372.6666667	133	345.6506959	137.1141138	-1.333937748	down	4.31E-06	0.003333023
CL19353.Contig1_All	535	0	7.666666667	0.001	7.831472058	12.9350678	up	7.79E-05	0.030325141
CL19384.Contig2_All	244	93.33333333	193.3333333	86.89774034	198.4189359	1.191159147	up	4.34E-05	0.020155475
CL19486.Contig1_All	4203	469	2427	429.8585634	2476.380061	2.526298796	up	2.73E-14	2.92E-10
CL19486.Contig2_All	3306	93.33333333	469	86.24499649	478.23921	2.471219753	up	1.78E-08	3.78E-05
CL19486.Contig4_All	3343	377.6666667	3639.666667	354.4299019	3705.098884	3.385939818	up	1.13E-05	0.007039468
CL19486.Contig7_All	1691	108.6666667	367.6666667	97.73409215	375.6858806	1.942593092	up	1.58E-06	0.001484157
CL19589.Contig2_All	907	14.33333333	43	13.30793868	43.9136904	1.722383656	up	5.76E-05	0.024859192
CL19675.Contig3_All	2920	57.33333333	128.6666667	54.17724269	132.0873444	1.285733369	up	3.04E-05	0.015094538
CL199.Contig9_All	3315	29.33333333	71.33333333	28.08333534	72.91254708	1.376452812	up	7.68E-05	0.030034596
CL19986.Contig1_All	799	9.333333333	101.3333333	9.146306449	104.7445354	3.517541911	up	0.000100401	0.036804915
CL20043.Contig2_All	663	0	46.33333333	0.001	47.65733166	15.54041056	up	5.71E-05	0.024694723
CL20161.Contig1_All	1796	54.66666667	121.6666667	51.9088922	124.3696783	1.26058119	up	4.27E-05	0.019932715
CL20275.Contig4_All	913	279	532.3333333	262.0009361	543.7667837	1.05341606	up	5.80E-05	0.02493177
CL20303.Contig3_All	1542	17.33333333	54.66666667	17.00496532	56.09942096	1.722029816	up	8.35E-05	0.032015702
CL2034.Contig3_All	1761	49	134.3333333	44.95997803	137.1252823	1.608781355	up	7.16E-07	0.000790446
CL2034.Contig5_All	2470	87.66666667	216.3333333	80.35317418	221.5410056	1.463146835	up	7.18E-07	0.000790446
CL20354.Contig6_All	1841	93.33333333	30.33333333	87.76016121	31.24799639	-1.489802488	down	2.20E-05	0.011706509
CL20366.Contig5_All	1156	1297.333333	3077	1235.10662	3137.283521	1.344880326	up	4.60E-05	0.020997775
CL20369.Contig2_All	4084	111.3333333	35	104.9569731	35.99002648	-1.54412895	down	3.44E-05	0.016661795
CL20375.Contig15_All	1852	16.33333333	46.66666667	15.29387249	47.77366433	1.643261787	up	6.57E-05	0.027261896
CL20418.Contig1_All	961	3	166.3333333	2.818260256	168.3390205	5.900420973	up	7.67E-05	0.030034596
CL20418.Contig2_All	945	0.333333333	194.6666667	0.345056736	196.6065619	9.154262161	up	6.25E-06	0.004390801
CL20482.Contig1_All	757	20	74.33333333	19.08132383	75.60104251	1.986244862	up	1.20E-05	0.007224541
CL20482.Contig2_All	779	393	1079	366.7622582	1105.044701	1.59118764	up	3.57E-09	9.18E-06
CL20482.Contig3_All	789	49	168.3333333	45.88027796	171.5179566	1.902413586	up	4.09E-09	1.04E-05
CL20482.Contig4_All	650	405	1296	380.7144715	1325.317874	1.799557113	up	3.25E-11	1.49E-07
CL20534.Contig1_All	914	104.6666667	208.3333333	99.85557446	213.5952694	1.096964821	up	8.11E-05	0.031292989
CL20534.Contig5_All	1246	50.66666667	108.6666667	48.28965702	111.3305021	1.205062792	up	0.000116655	0.040764371
CL20567.Contig2_All	1278	13	48.66666667	11.96107253	49.79584844	2.057678708	up	1.61E-06	0.001513732
CL20567.Contig5_All	1759	10.33333333	53.66666667	9.564102858	54.79593977	2.518367447	up	7.00E-09	1.64E-05
CL2059.Contig10_All	1823	11.66666667	44	10.39434734	45.09499915	2.117168279	up	3.19E-06	0.002664947
CL2059.Contig11_All	1719	18.66666667	72.33333333	16.80397572	74.37011379	2.145920373	up	4.03E-08	7.76E-05
CL2059.Contig12_All	1335	10	45	8.829704116	46.10426004	2.384463063	up	2.90E-07	0.000399169
CL2059.Contig13_All	572	7.666666667	30	6.760775909	30.83470345	2.189294238	up	3.36E-05	0.016335513
CL2059.Contig4_All	1979	37	84.33333333	33.82922268	86.40483752	1.352842059	up	0.000105671	0.038169812
CL2059.Contig6_All	2727	7	27	6.129881014	27.72650224	2.177334654	up	7.68E-05	0.030034596
CL2059.Contig8_All	2323	11.66666667	40	10.34397128	41.15404414	1.992244035	up	1.92E-05	0.010682898
CL20601.Contig1_All	734	19.33333333	59.33333333	18.40822563	61.06280126	1.729943203	up	6.46E-06	0.004515698
CL20728.Contig11_All	1367	45.66666667	110	42.0478716	112.9914462	1.42610888	up	1.50E-05	0.008703198
CL20728.Contig14_All	1782	142.6666667	615.6666667	131.5038094	628.496465	2.256800038	up	4.23E-12	2.32E-08
CL20728.Contig15_All	1822	43.33333333	138	40.31723958	141.0556102	1.806795278	up	1.67E-08	3.61E-05
CL20728.Contig16_All	1983	105.3333333	355.6666667	100.4150595	361.8664044	1.849481525	up	5.84E-05	0.025010385
CL20728.Contig19_All	1228	69.66666667	209.3333333	66.30111034	212.9930702	1.683701556	up	0.000104571	0.037883402
CL20804.Contig3_All	1857	200	75	186.0138546	77.00119588	-1.272457322	down	1.81E-05	0.010224665
CL20809.Contig1_All	5526	474.6666667	177.6666667	440.8983834	182.5632522	-1.27204979	down	2.78E-06	0.002362296
CL20809.Contig2_All	7068	454	188.6666667	424.4765472	193.9241161	-1.130192619	down	3.35E-05	0.016318674
CL20809.Contig3_All	5650	339.3333333	149	315.0873432	153.3250935	-1.039157973	down	0.000153048	0.049944756
CL20809.Contig4_All	2610	108	39.33333333	100.7427277	40.6922563	-1.307849517	down	7.82E-05	0.030364834
CL20809.Contig6_All	4292	769.6666667	282.3333333	719.4972772	290.9329187	-1.306302682	down	1.12E-06	0.001134424
CL20857.Contig1_All	1860	66.33333333	19.33333333	61.98946163	19.98105412	-1.633390278	down	2.32E-05	0.01216824
CL20902.Contig5_All	3866	64.33333333	158	60.15532576	161.9164387	1.428485089	up	2.47E-06	0.002163466
CL20937.Contig1_All	2023	20	53.66666667	18.73418513	55.06659234	1.555504107	up	7.12E-05	0.028531346
CL20937.Contig8_All	3785	40.33333333	105.3333333	37.37370892	107.6719625	1.526546977	up	4.19E-06	0.003258271
CL21002.Contig19_All	3393	48	14	44.87980806	14.45361896	-1.63463574	down	0.000125386	0.042963343
CL21021.Contig2_All	2007	14.66666667	77.66666667	13.29768396	79.75295496	2.584362979	up	7.64E-11	3.14E-07
CL21021.Contig3_All	2797	22	108	19.83184028	110.4156	2.477053554	up	3.11E-07	0.000411931
CL21101.Contig2_All	1312	295.6666667	103	277.5752887	106.7338946	-1.378860743	down	1.48E-05	0.008637027
CL21246.Contig2_All	1014	3	22	2.927854895	22.38231518	2.934443313	up	2.11E-05	0.01136135
CL21247.Contig1_All	1876	16	62.33333333	16.12300527	63.86362832	1.985873838	up	2.23E-05	0.011833561
CL21288.Contig7_All	1608	18	58	16.4950315	59.21012777	1.843812434	up	3.77E-06	0.00304907
CL2186.Contig1_All	3640	49	247.3333333	44.49239291	252.5401768	2.504882328	up	6.16E-16	8.95E-12
CL2186.Contig10_All	1829	31.33333333	174.6666667	29.09658389	178.207592	2.614637113	up	9.28E-14	8.48E-10
CL2186.Contig11_All	2342	77.66666667	415.6666667	71.46224222	424.099538	2.569149825	up	6.79E-12	3.57E-08
CL2186.Contig2_All	3452	117.3333333	566.6666667	108.5345099	577.61859	2.411963336	up	3.11E-12	1.87E-08
CL2186.Contig3_All	1477	21.33333333	96.66666667	19.20844839	98.71969478	2.361596947	up	1.46E-10	5.39E-07
CL2186.Contig4_All	3266	41.33333333	240.3333333	37.72344424	244.9998147	2.699247349	up	9.93E-11	3.83E-07
CL2186.Contig9_All	3485	67	346.3333333	60.97791213	353.6050893	2.53578038	up	2.65E-13	2.11E-09
CL225.Contig1_All	4709	923.3333333	1738.666667	862.6725302	1777.493687	1.042959513	up	0.000133007	0.044950699
CL229.Contig1_All	968	3	22.33333333	3.004088744	23.10858766	2.943429751	up	1.21E-05	0.007262832
CL2323.Contig2_All	746	9	431	9.088500083	435.259393	5.581689402	up	3.22E-05	0.01585792
CL2330.Contig1_All	681	32.66666667	98.66666667	30.89951363	101.0237422	1.709038355	up	3.90E-07	0.000495745
CL2330.Contig2_All	1815	14	42	12.84377504	42.9257049	1.740772524	up	6.59E-05	0.027261896
CL2399.Contig2_All	1652	45.33333333	111	41.10178658	113.6975683	1.467928389	up	1.08E-05	0.006746664
CL2416.Contig2_All	625	22.33333333	65	21.05700291	66.13265234	1.651062655	up	5.89E-05	0.02513142
CL2443.Contig11_All	2026	6.333333333	42	6.006765278	43.03278042	2.840775863	up	4.67E-05	0.021216933
CL2443.Contig16_All	2246	11.33333333	63	10.89536595	64.31168923	2.56136633	up	5.39E-08	9.85E-05
CL2443.Contig19_All	2147	12.66666667	62	12.41921808	63.4851139	2.353844002	up	2.18E-06	0.001956187
CL2443.Contig21_All	1749	13	60	12.6376649	61.40550591	2.280638103	up	5.48E-05	0.023844641
CL2443.Contig24_All	1931	7.333333333	41.33333333	6.915325575	42.32836697	2.61375575	up	6.66E-05	0.027366983
CL2443.Contig3_All	1290	6	25.33333333	5.771972938	25.81893156	2.16129286	up	5.31E-05	0.023313376
CL2443.Contig5_All	1841	25.66666667	119.3333333	24.07669472	122.1259307	2.342660301	up	6.74E-06	0.004681827
CL2443.Contig7_All	1844	12	60.66666667	11.72910461	62.10991935	2.404730811	up	4.86E-05	0.021844314
CL2443.Contig8_All	1927	12	60	11.72910461	61.43044362	2.388860919	up	4.32E-05	0.020095596
CL2454.Contig4_All	727	4	23	3.769023856	23.3946653	2.633916757	up	9.89E-06	0.006321306
CL2477.Contig19_All	2336	57.33333333	361.3333333	54.47467509	370.1343363	2.764391385	up	1.74E-12	1.16E-08
CL2590.Contig3_All	1559	52.33333333	5	48.17434084	5.105447594	-3.238155574	down	1.33E-08	2.97E-05
CL2624.Contig1_All	2891	147	309	137.8348351	316.3307323	1.198493176	up	1.19E-05	0.007211064
CL2624.Contig2_All	1964	416.3333333	829	392.707259	850.6512931	1.115113584	up	2.06E-05	0.01118868
CL2624.Contig4_All	2251	334.3333333	656.3333333	318.4929635	673.229064	1.079835962	up	2.88E-05	0.014482272
CL2699.Contig2_All	1280	3447.333333	1231.666667	3155.975547	1265.571647	-1.318296844	down	5.49E-06	0.004019682
CL2717.Contig13_All	3737	31.66666667	109	30.56679358	112.1024147	1.874780225	up	1.49E-08	3.26E-05
CL2786.Contig2_All	968	209.3333333	84	193.2808423	86.18429475	-1.165201749	down	6.24E-05	0.026378034
CL2856.Contig2_All	3397	54.33333333	116	50.46320078	118.616668	1.23300313	up	0.000102679	0.037417439
CL2856.Contig3_All	3803	128	330	120.5428473	335.9337818	1.478630834	up	2.15E-05	0.011528811
CL2874.Contig2_All	1082	10	33.66666667	9.751343557	34.37414939	1.817651099	up	6.72E-05	0.027529886
CL2927.Contig1_All	1406	168	450.3333333	159.1662468	458.1919179	1.525417584	up	0.000129607	0.043982116
CL2960.Contig3_All	2769	55	14	50.55978897	14.15493944	-1.836684865	down	4.78E-05	0.021553137
CL3084.Contig2_All	2864	159.6666667	64	148.7926133	66.04048159	-1.171880361	down	0.000118292	0.041103704
CL3108.Contig3_All	482	3.333333333	19.66666667	3.138128961	20.03961363	2.674878147	up	2.92E-05	0.014624256
CL3117.Contig3_All	1396	1.333333333	13	1.177383183	13.24485633	3.491776363	up	6.49E-05	0.027198638
CL3126.Contig12_All	1457	218	524.6666667	203.6680696	537.1543944	1.399117005	up	1.86E-07	0.000279891
CL3126.Contig13_All	630	9.666666667	31.33333333	8.95906575	32.16620104	1.844125357	up	0.000149632	0.04922039
CL3126.Contig15_All	1855	11	51.66666667	10.16163696	52.71575869	2.375101473	up	4.34E-08	8.31E-05
CL3126.Contig17_All	1591	9.666666667	46.66666667	9.110863693	47.98631992	2.396963446	up	7.94E-08	0.00013796
CL3126.Contig19_All	2075	40.33333333	104	37.65412605	106.734436	1.503145846	up	5.59E-06	0.004059233
CL3126.Contig6_All	661	2.666666667	18.33333333	2.481376278	18.74929685	2.917624063	up	2.00E-05	0.011006169
CL3126.Contig7_All	608	2.666666667	17.33333333	2.371781639	17.78739524	2.906812162	up	4.37E-05	0.020217513
CL3139.Contig2_All	745	267	727	254.1770445	740.6950198	1.543045895	up	4.51E-05	0.020731765
CL3142.Contig12_All	681	1	11	0.975951632	11.26442612	3.528820356	up	0.000152048	0.049701689
CL3142.Contig8_All	332	0	7.333333333	0.001	7.440600682	12.86120338	up	0.000119681	0.04141132
CL3175.Contig2_All	1703	196.6666667	820	186.2913785	833.6277849	2.161842455	up	3.69E-05	0.017623418
CL3434.Contig1_All	1791	14	0	13.14053768	0.001	-13.68173669	down	4.16E-07	0.000518237
CL3532.Contig6_All	1431	7.666666667	62.33333333	7.268555069	63.31866087	3.122890243	up	2.71E-07	0.000382249
CL3578.Contig1_All	1229	5.333333333	54.33333333	4.870173189	55.18680059	3.502278267	up	3.61E-07	0.000471778
CL3578.Contig3_All	1214	3	27.66666667	2.716838375	28.23644626	3.377557881	up	3.98E-08	7.74E-05
CL3578.Contig4_All	1227	11.66666667	138.3333333	10.36982906	141.2239852	3.767521116	up	4.42E-18	1.09E-13
CL3578.Contig5_All	1190	6.333333333	31	5.956389216	31.68370034	2.411230904	up	3.07E-06	0.002577649
CL363.Contig4_All	1860	334	145.3333333	312.3041565	150.5119306	-1.053073921	down	0.000127818	0.043554781
CL3634.Contig2_All	3359	156.6666667	37	145.7136303	38.48854336	-1.920634858	down	2.21E-09	5.92E-06
CL3634.Contig3_All	3773	1000.666667	177.6666667	948.9077394	183.5958886	-2.369734071	down	1.48E-05	0.008637027
CL3660.Contig3_All	1355	0	25	0.001	25.63819962	14.64600734	up	5.74E-13	4.05E-09
CL3740.Contig14_All	2751	6	52.33333333	5.695739088	53.09403875	3.220594923	up	7.79E-06	0.005249938
CL3740.Contig5_All	3000	5.333333333	45	5.039656161	45.71143505	3.181157899	up	8.38E-07	0.000894602
CL3740.Contig6_All	2906	5	28	4.643553607	28.53935064	2.619651314	up	2.22E-06	0.001978692
CL3740.Contig7_All	3388	6	35	5.61133248	35.65577155	2.66772032	up	1.33E-06	0.00129752
CL3740.Contig8_All	3020	7.666666667	38.66666667	7.260382311	39.44093234	2.441576232	up	3.00E-07	0.000410731
CL3740.Contig9_All	3083	4.666666667	36	4.433949297	36.65324857	3.047276892	up	3.38E-08	6.66E-05
CL38.Contig1_All	2371	354.6666667	57.33333333	325.4621377	58.67524604	-2.471665827	down	7.31E-17	1.29E-12
CL3836.Contig1_All	3776	9.333333333	38.66666667	8.359449678	39.69728488	2.247560462	up	7.48E-06	0.005078312
CL3836.Contig11_All	3013	70.66666667	428	66.89106875	439.5199515	2.716043155	up	8.64E-21	4.26E-16
CL3836.Contig2_All	4301	81	194	74.16132287	197.590714	1.413776264	up	3.95E-05	0.018725866
CL3836.Contig6_All	3251	5	22.66666667	4.440040089	23.20020643	2.385493034	up	6.58E-05	0.027261896
CL3836.Contig8_All	3175	148.3333333	1303	141.832201	1333.446399	3.232902815	up	2.11E-29	1.74E-24
CL3836.Contig9_All	4325	319.6666667	791.3333333	292.7422274	805.6200451	1.460468714	up	0.000107206	0.038498585
CL402.Contig12_All	1389	14.66666667	49	13.40794835	50.13318205	1.902677311	up	6.89E-06	0.004760506
CL402.Contig18_All	2668	20.66666667	67.33333333	18.96823501	69.03771059	1.86379918	up	1.19E-06	0.001188416
CL4068.Contig1_All	1453	1	13.33333333	0.975951632	13.66878697	3.807931758	up	1.60E-05	0.009172958
CL4137.Contig1_All	1030	96.33333333	241.6666667	91.16859796	246.5841279	1.435471045	up	3.96E-07	0.000500942
CL4138.Contig3_All	2169	72	22	66.61183603	22.63729774	-1.557076797	down	3.07E-05	0.015206718
CL4138.Contig8_All	2334	137	44.66666667	126.2061821	45.89241191	-1.459455046	down	4.53E-06	0.003458626
CL4243.Contig10_All	2363	5	28.66666667	4.626538334	29.33733648	2.664732846	up	1.44E-06	0.00138794
CL4243.Contig11_All	1191	9.333333333	32.33333333	8.613339258	33.15304037	1.94449662	up	6.57E-05	0.027261896
CL4243.Contig2_All	2668	25.33333333	72.66666667	23.27423489	74.24907698	1.67363935	up	5.68E-06	0.004073098
CL4243.Contig3_All	1677	5.666666667	33.66666667	5.249260471	34.54196185	2.718163933	up	2.65E-06	0.00228261
CL4243.Contig5_All	1571	0.333333333	9.333333333	0.302853432	9.625564936	4.99017955	up	6.93E-05	0.027984479
CL4252.Contig2_All	896	277	540.6666667	257.8872878	552.4241702	1.099035784	up	0.000115386	0.04055084
CL4348.Contig7_All	1235	2.333333333	19	2.11113151	19.26850858	3.190156551	up	3.37E-05	0.016335546
CL4353.Contig3_All	1570	50.33333333	219	46.54170923	223.1218381	2.261235625	up	3.05E-07	0.000411931
CL4417.Contig1_All	1912	11.66666667	47.66666667	11.32482929	48.86700609	2.109371414	up	5.82E-07	0.00068826
CL4417.Contig2_All	1468	36.33333333	126.3333333	35.29616601	129.1733677	1.871725266	up	4.17E-09	1.04E-05
CL4428.Contig1_All	920	6.666666667	274.3333333	6.225212103	278.502951	5.483425811	up	5.34E-05	0.023401198
CL4432.Contig1_All	351	29.66666667	4	28.23439083	4.13736751	-2.770668486	down	0.000108732	0.038989963
CL4511.Contig3_All	1300	101.6666667	38	94.58550403	39.25769479	-1.268643636	down	0.000146804	0.048745249
CL4649.Contig1_All	2614	4.333333333	57.66666667	4.088892561	58.45582834	3.837564815	up	0.00014767	0.048770284
CL4649.Contig2_All	2406	9.666666667	107	8.797755536	108.8689201	3.629312829	up	1.55E-06	0.0014615
CL4649.Contig3_All	2419	1.333333333	16	1.194398456	16.27321209	3.768142935	up	4.25E-06	0.003296667
CL4649.Contig5_All	2195	3.333333333	18.33333333	2.985661261	18.79665613	2.654353635	up	7.72E-05	0.030074192
CL4831.Contig15_All	3094	59.66666667	13.33333333	55.0264293	13.79908094	-1.995552532	down	0.000101207	0.03699052
CL4831.Contig9_All	3560	61.66666667	11.66666667	56.71693999	12.04365272	-2.235506684	down	1.22E-07	0.000196159
CL5094.Contig1_All	2643	8.333333333	31	7.781012811	31.79717815	2.030868879	up	4.28E-05	0.019957218
CL5185.Contig1_All	1887	113.6666667	299.3333333	107.2199026	305.4206481	1.51022487	up	1.42E-05	0.008376421
CL5185.Contig4_All	1569	9	44	8.192718428	44.88428663	2.453796328	up	1.26E-07	0.000201221
CL5185.Contig5_All	1252	10	38	9.134639514	38.927326	2.091363545	up	8.53E-06	0.005582965
CL5185.Contig7_All	933	3	21.33333333	2.742026406	21.74710949	2.987509289	up	4.32E-06	0.003333023
CL5203.Contig1_All	639	4.666666667	121	4.365888206	122.8552502	4.814540513	up	8.05E-10	2.51E-06
CL5203.Contig2_All	517	10.66666667	89.33333333	9.748519137	90.87951754	3.22070019	up	5.67E-06	0.004073098
CL5237.Contig1_All	3418	19.66666667	57	17.94874057	58.25577462	1.698518448	up	1.87E-05	0.010425096
CL5243.Contig1_All	1601	0.666666667	24	0.630894895	24.24366219	5.264064157	up	6.78E-05	0.027738401
CL5286.Contig1_All	1067	18	53	17.18729963	54.57231832	1.666826438	up	0.000123387	0.042455489
CL5412.Contig11_All	1744	71.66666667	176	67.24897682	179.3202555	1.414954238	up	2.24E-05	0.011833561
CL5412.Contig3_All	220	14.33333333	49.33333333	13.81504809	50.27524934	1.863607748	up	4.38E-06	0.003355657
CL5412.Contig5_All	1864	137	508	129.0405011	519.2871326	2.008708532	up	2.75E-13	2.12E-09
CL5412.Contig6_All	1752	18.33333333	52	16.88162178	53.33049644	1.65950725	up	4.08E-05	0.01918433
CL5534.Contig1_All	1032	37.66666667	121.6666667	36.08286767	125.4470324	1.797692437	up	5.61E-06	0.004059233
CL5544.Contig3_All	1568	56.66666667	151.6666667	52.84188836	154.7885621	1.55054494	up	6.72E-07	0.000760465
CL5544.Contig4_All	1875	59	156.6666667	54.95368963	159.8564912	1.540489075	up	4.83E-07	0.00058932
CL5568.Contig2_All	1421	104.6666667	243.6666667	97.67667841	249.0223555	1.350189217	up	1.94E-06	0.001784333
CL5578.Contig1_All	2206	32	170	29.75266681	173.6913714	2.545435194	up	1.20E-10	4.48E-07
CL5702.Contig2_All	2026	53	122.3333333	47.87957776	124.9544354	1.383919778	up	5.22E-05	0.022949617
CL5736.Contig1_All	1502	105.6666667	210.6666667	99.90171389	215.3363765	1.108010719	up	7.64E-05	0.030034429
CL5946.Contig4_All	2100	166.6666667	38.66666667	153.0635397	39.89793279	-1.939744765	down	1.00E-09	3.06E-06
CL5946.Contig6_All	1099	100.3333333	18.66666667	92.77989527	19.36827	-2.260117122	down	6.20E-10	2.07E-06
CL5966.Contig5_All	1381	32	7	29.60971139	7.265474131	-2.026941575	down	7.27E-05	0.028979011
CL6259.Contig1_All	1786	136.3333333	37.33333333	127.0312334	38.49356511	-1.72249406	down	1.38E-07	0.000216847
CL636.Contig49_All	2407	48.33333333	13.66666667	45.04787882	14.20928465	-1.66462525	down	8.51E-05	0.032332588
CL636.Contig50_All	2106	53.33333333	11	49.22652632	11.48577634	-2.099587566	down	6.81E-05	0.027778862
CL6375.Contig1_All	1351	85	27.66666667	79.04799668	28.508245	-1.471349673	down	3.53E-05	0.016985563
CL6375.Contig3_All	1479	53	16	48.77803844	16.54192158	-1.560104909	down	0.000118971	0.041281411
CL6375.Contig4_All	1488	137.6666667	46.33333333	126.7860312	47.77870719	-1.407956081	down	8.08E-06	0.00541481
CL6375.Contig5_All	1439	127.3333333	43.33333333	118.6595197	44.75904607	-1.406576654	down	1.31E-05	0.007791776
CL6375.Contig6_All	3199	97.66666667	35.33333333	89.39389482	36.53921879	-1.290730516	down	0.000105848	0.03817764
CL6375.Contig7_All	3275	74.66666667	24.33333333	68.40777742	25.18876874	-1.441379755	down	0.00011336	0.040297855
CL6381.Contig2_All	3340	1470.666667	6537.666667	1376.858356	6654.532399	2.272957144	up	1.52E-06	0.001443745
CL6381.Contig3_All	3472	6214.333333	21295.66667	5807.373031	21723.88222	1.903324334	up	2.82E-05	0.014262005
CL6381.Contig8_All	242	11.66666667	65.33333333	10.75032856	67.1545151	2.643103649	up	2.24E-10	8.02E-07
CL6392.Contig1_All	772	2.666666667	25	2.582798159	25.75110434	3.317627495	up	2.68E-07	0.000379408
CL6406.Contig1_All	1473	163.3333333	308	155.0202176	315.5260055	1.025302533	up	0.000124023	0.042614985
CL6474.Contig2_All	1096	47.66666667	105.3333333	44.58579714	107.7187487	1.272613259	up	7.86E-05	0.030442791
CL6626.Contig1_All	734	2746.666667	10600	2515.079449	10896.08164	2.115133539	up	2.41E-08	4.91E-05
CL6683.Contig1_All	2762	5	37	4.79535155	37.65747716	2.973227862	up	7.38E-09	1.72E-05
CL6810.Contig1_All	1108	43.66666667	11.33333333	40.09596833	11.7219891	-1.774239779	down	6.01E-05	0.025537257
CL6826.Contig1_All	1956	65.33333333	256.3333333	59.31117727	262.0003305	2.143192718	up	9.89E-05	0.036409332
CL6827.Contig1_All	1562	339.3333333	813.6666667	323.1310233	831.7624651	1.364052314	up	1.69E-07	0.000260359
CL683.Contig5_All	2175	1110.666667	392	1043.140676	404.4037975	-1.36706528	down	4.31E-07	0.000533808
CL6858.Contig1_All	1075	31.66666667	89.33333333	29.23129386	91.67363835	1.648993244	up	2.40E-06	0.002108429
CL6858.Contig2_All	1177	129.6666667	289.3333333	121.8209099	295.1153837	1.276517342	up	3.42E-06	0.002821955
CL6858.Contig3_All	988	77.33333333	203.3333333	72.29807256	207.6682471	1.522251551	up	2.03E-07	0.000301108
CL6858.Contig4_All	1046	82.66666667	196	77.31120118	199.9939392	1.371206922	up	5.93E-06	0.004215984
CL6858.Contig6_All	722	136	300.6666667	129.4851255	306.695868	1.24402235	up	6.34E-05	0.026698811
CL698.Contig2_All	1788	676	278	629.9310264	285.8276738	-1.140048266	down	2.01E-05	0.011036442
CL7074.Contig1_All	855	7.333333333	169	6.551171599	170.7871933	4.704303047	up	1.98E-05	0.010944014
CL7074.Contig2_All	1026	8	39.66666667	7.131690432	40.85365592	2.518149202	up	3.09E-07	0.000411931
CL7074.Contig3_All	2182	59	288.6666667	54.0258867	294.945873	2.448727472	up	4.35E-16	6.71E-12
CL7074.Contig4_All	2115	43.33333333	196.3333333	39.3056998	200.998762	2.354376175	up	1.37E-13	1.12E-09
CL7140.Contig13_All	1544	19.66666667	59.33333333	18.46536224	60.97426118	1.723378807	up	8.32E-06	0.005485127
CL7186.Contig1_All	2239	120	44	111.8319495	45.45361872	-1.298865352	down	6.04E-05	0.025620972
CL7254.Contig2_All	2348	26	102	24.91251535	104.3897809	2.067037889	up	1.68E-09	4.67E-06
CL7254.Contig3_All	2291	24.33333333	70.66666667	22.78904714	71.91814875	1.658015281	up	1.02E-05	0.006457862
CL7332.Contig1_All	1055	134.6666667	511	129.3281246	521.6667855	2.012092532	up	7.03E-07	0.000781089
CL7397.Contig2_All	782	0.333333333	15.66666667	0.345056736	16.06445319	5.540894467	up	7.22E-05	0.028885246
CL7410.Contig1_All	1892	14.33333333	42.66666667	13.02819132	43.69120456	1.745706071	up	6.62E-05	0.027261896
CL7411.Contig2_All	3656	1067.666667	473.3333333	993.134026	489.4788823	-1.020741808	down	0.000114524	0.040421018
CL7613.Contig8_All	2601	103.6666667	30.66666667	95.30949294	31.66437857	-1.589759149	down	2.88E-06	0.002426022
CL7613.Contig9_All	3013	53.33333333	11.66666667	48.76845347	12.15770361	-2.00407747	down	7.22E-06	0.004937168
CL7629.Contig2_All	853	16.66666667	51	16.03711375	52.50701035	1.711095535	up	1.65E-05	0.009374063
CL7629.Contig5_All	864	149.6666667	287.6666667	142.1485028	294.8635431	1.052648555	up	9.23E-05	0.034492686
CL763.Contig1_All	572	31.33333333	94.66666667	28.52958615	97.10441188	1.767078026	up	5.02E-07	0.000609676
CL763.Contig3_All	424	15	47.66666667	13.33847505	48.71429055	1.868751318	up	1.58E-05	0.009093705
CL7958.Contig1_All	1254	26.66666667	80.33333333	24.36654171	82.60057877	1.761250384	up	1.41E-06	0.001374872
CL7962.Contig3_All	1380	63.66666667	17.66666667	59.77014769	18.07291035	-1.72559626	down	1.46E-05	0.008606795
CL8060.Contig3_All	2009	23.33333333	84	21.81242576	85.81640747	1.976103286	up	4.44E-08	8.37E-05
CL8060.Contig4_All	2232	21.33333333	68.33333333	19.78428864	69.69590038	1.816718604	up	1.42E-06	0.001377615
CL8084.Contig1_All	1286	40.66666667	98.66666667	37.69357763	100.7592681	1.41852191	up	2.07E-05	0.011196601
CL8084.Contig2_All	1729	46	118	42.6576697	120.1866602	1.494399715	up	4.36E-05	0.020217513
CL8084.Contig3_All	2523	148	374.3333333	137.1573549	381.4418501	1.475631151	up	6.83E-06	0.004734931
CL8090.Contig1_All	1363	4	27.33333333	3.701632521	28.32190766	2.935684859	up	0.000104422	0.037883402
CL8093.Contig3_All	988	48.66666667	117.6666667	44.78105549	120.0252606	1.42237763	up	1.07E-05	0.00671733
CL8137.Contig5_All	783	53.33333333	16	49.14962272	16.6391563	-1.56259806	down	0.000106109	0.038215898
CL8192.Contig1_All	714	4271.333333	21718.66667	4128.152095	22255.44328	2.430590206	up	7.12E-08	0.000124602
CL821.Contig40_All	2992	31.66666667	92	30.4156654	94.59241299	1.636909907	up	1.19E-06	0.001188416
CL8254.Contig1_All	360	2.666666667	17.66666667	2.633843977	18.02612416	2.774847441	up	3.30E-05	0.016118568
CL8288.Contig2_All	1136	279	663.6666667	263.3412598	677.352026	1.362972233	up	2.15E-07	0.000313683
CL831.Contig1_All	2021	90.66666667	234	85.37819754	238.7088335	1.483312344	up	7.09E-05	0.028448816
CL8321.Contig4_All	1685	91.66666667	182	83.94387255	185.7577844	1.145925744	up	0.000112653	0.040104331
CL8330.Contig12_All	2928	20.66666667	58	18.79875204	59.42084029	1.660332115	up	2.66E-05	0.013644478
CL8330.Contig2_All	1597	28.33333333	80.33333333	25.87196635	82.20523762	1.667840609	up	3.95E-06	0.003132091
CL8330.Contig21_All	1917	9.666666667	32.33333333	9.009441812	32.98156559	1.872150253	up	9.30E-05	0.034658796
CL8355.Contig3_All	2603	21.33333333	73	19.23497593	74.8444824	1.960163939	up	3.10E-07	0.000411931
CL8427.Contig2_All	993	130.3333333	248	119.2716866	253.1022886	1.085468944	up	0.000139762	0.046912245
CL849.Contig1_All	1316	31	88.66666667	28.81007597	90.39508433	1.649670856	up	1.97E-06	0.001800577
CL849.Contig3_All	1150	96.66666667	35.33333333	89.24767302	36.16515303	-1.303214297	down	0.000127393	0.043554781
CL8505.Contig3_All	1420	4	19	3.836415191	19.47052647	2.343461126	up	0.000148994	0.049124003
CL8507.Contig1_All	1510	66.33333333	154	62.25902697	158.1554293	1.344988148	up	8.60E-06	0.005612739
CL8507.Contig3_All	1528	342.6666667	973.6666667	328.8455631	995.6988226	1.598299219	up	5.82E-06	0.004150074
CL8507.Contig6_All	1833	56.33333333	132.3333333	52.08498062	135.8821221	1.383416337	up	1.17E-05	0.007145227
CL8507.Contig7_All	1567	143.6666667	336	136.9810426	343.9553168	1.32824491	up	2.60E-05	0.013378554
CL8666.Contig2_All	855	0.333333333	30.33333333	0.345056736	30.85013909	6.482299587	up	3.65E-07	0.000473577
CL8791.Contig2_All	2700	78	410.3333333	71.228644	419.6035931	2.558497601	up	2.40E-18	7.39E-14
CL8791.Contig3_All	1462	213.6666667	865.6666667	202.3452992	884.5042971	2.128049819	up	4.42E-15	5.45E-11
CL8803.Contig1_All	2028	54.33333333	158.6666667	52.13016345	162.3376188	1.638807069	up	5.38E-08	9.85E-05
CL8869.Contig1_All	3474	74	24.33333333	68.71620699	24.99738854	-1.458873019	down	7.62E-05	0.030034071
CL890.Contig4_All	1844	214.3333333	80.33333333	198.8093258	82.65411653	-1.266226854	down	1.48E-05	0.008637027
CL8981.Contig1_All	1724	18.33333333	66	17.44044676	67.77714002	1.958361764	up	2.77E-07	0.000385475
CL8983.Contig3_All	2052	38.66666667	97.33333333	36.90836087	99.69202083	1.433530371	up	1.20E-05	0.007224541
CL8985.Contig5_All	1101	2	18	1.732044229	18.47190327	3.414784848	up	5.23E-06	0.003861386
CL9019.Contig2_All	1031	69.66666667	204.6666667	67.0866276	210.5755039	1.650240491	up	2.02E-05	0.011036442
CL9019.Contig3_All	820	10.33333333	35.33333333	10.22367996	36.37586555	1.831066996	up	7.33E-05	0.029123067
CL9058.Contig4_All	1990	0.666666667	17	0.588691591	17.36849691	4.882817075	up	1.22E-07	0.000196159
CL9229.Contig1_All	1658	7.666666667	36	7.048696035	36.62018931	2.377210952	up	1.31E-06	0.001289828
CL9271.Contig2_All	1045	63	151.3333333	57.161861	154.7543672	1.436855332	up	4.59E-06	0.003498546
CL9300.Contig1_All	2857	898.6666667	2518	849.7588576	2562.371411	1.592354207	up	7.24E-05	0.028910039
CL9300.Contig2_All	2950	430.3333333	1254.333333	408.5335308	1277.505933	1.644803592	up	7.20E-06	0.004934946
CL9300.Contig3_All	1257	79	253	74.29225182	257.8199435	1.795080206	up	2.67E-08	5.31E-05
CL9300.Contig5_All	811	145.3333333	451	136.9664786	459.0285683	1.744761096	up	3.21E-06	0.002678594
CL9339.Contig2_All	766	157.3333333	34.33333333	143.937733	35.06231975	-2.037451487	down	5.00E-06	0.003727383
CL9339.Contig3_All	861	153.3333333	31.66666667	140.1183331	32.30014679	-2.117033104	down	5.60E-06	0.004059233
CL9422.Contig3_All	1526	192.3333333	490	180.9425503	499.7540199	1.465686461	up	3.62E-06	0.002951312
CL9436.Contig1_All	652	0.666666667	16.33333333	0.630894895	16.64726729	4.721741885	up	2.34E-07	0.000339051
CL9436.Contig14_All	2510	1	18.33333333	0.891545024	18.68821063	4.389676973	up	4.96E-06	0.003727383
CL9436.Contig15_All	2408	0.333333333	9.666666667	0.285838159	9.911080052	5.115771849	up	4.89E-05	0.021873595
CL9465.Contig2_All	2391	26	84.66666667	23.95684536	86.39613234	1.850528783	up	2.61E-07	0.000371995
CL9479.Contig2_All	843	31.66666667	6	29.37424929	6.181400091	-2.24854643	down	2.20E-05	0.011706509
CL9534.Contig1_All	2043	19	64	17.7582335	65.77543441	1.889060795	up	1.73E-05	0.009803044
CL9534.Contig3_All	2891	34.33333333	97	32.27082536	99.5107158	1.624621414	up	1.49E-06	0.00142613
CL9534.Contig4_All	2082	16	60.66666667	14.85623639	62.4385689	2.071368794	up	2.37E-07	0.00034246
CL9569.Contig4_All	1011	6.333333333	47	6.048968582	48.04659869	2.989673231	up	1.24E-08	2.87E-05
CL9603.Contig1_All	580	0	27	0.001	27.21653712	14.7321959	up	4.76E-05	0.021515964
CL9707.Contig2_All	1225	163.3333333	327.3333333	153.9679497	334.9690675	1.121397809	up	3.14E-05	0.0155047
CL9735.Contig1_All	1079	3.666666667	37.66666667	3.669014185	38.99906046	3.40997498	up	8.32E-06	0.005485127
CL9780.Contig1_All	795	0.333333333	24.66666667	0.285838159	25.43252996	6.475332646	up	1.11E-11	5.61E-08
CL984.Contig1_All	2345	170.3333333	320.6666667	157.4608618	328.6080922	1.061374728	up	0.000120509	0.041639388
CL9876.Contig1_All	900	294	571.3333333	277.1344589	584.2577042	1.076018746	up	0.000135652	0.045719157
Unigene103352_All	591	1	11.33333333	0.992966904	11.61663284	3.548302511	up	0.000109577	0.039235869
Unigene10344_All	555	1.666666667	13.33333333	1.6238618	13.65757619	3.07220071	up	0.000113892	0.040370949
Unigene10967_All	3312	162.6666667	37.66666667	150.3108796	38.83456106	-1.952536372	down	4.74E-05	0.021447019
Unigene11184_All	2145	129.6666667	861.3333333	121.4887772	879.1847757	2.855343357	up	1.03E-13	8.76E-10
Unigene117011_All	1989	169	46	156.2277445	47.27744725	-1.724426641	down	3.68E-08	7.20E-05
Unigene119341_All	2649	430.6666667	101	396.9996378	103.8282527	-1.934938622	down	1.41E-09	4.05E-06
Unigene1213_All	1182	3	20	2.78422971	20.3637934	2.870656185	up	1.17E-05	0.007145227
Unigene121702_All	3409	9.333333333	33.33333333	8.292058343	34.41167843	2.053096089	up	0.000141205	0.047289388
Unigene12396_All	1011	8	31.66666667	7.478159379	32.48477542	2.119008607	up	2.03E-05	0.011077699
Unigene12491_All	1526	105	288.3333333	98.44644721	295.6049019	1.586259146	up	1.88E-08	3.90E-05
Unigene12559_All	2843	135.6666667	2401.333333	125.6114725	2446.511711	4.283686048	up	4.37E-13	3.26E-09
Unigene1267_All	881	3	23	2.776056952	23.5549293	3.084919931	up	1.45E-06	0.001395927
Unigene127405_All	939	22	98.33333333	20.15379096	100.984515	2.325010945	up	1.60E-10	5.80E-07
Unigene12754_All	1442	45.33333333	205.3333333	43.13424273	209.8083682	2.282166688	up	9.12E-14	8.48E-10
Unigene12820_All	362	76	155.6666667	71.29566608	159.2319338	1.15924341	up	9.25E-05	0.034538899
Unigene12892_All	1099	22.33333333	66.33333333	20.65948815	68.24922683	1.724008191	up	2.75E-05	0.013998606
Unigene131515_All	284	8.666666667	52.66666667	8.092708758	53.7861058	2.732538958	up	9.23E-10	2.85E-06
Unigene132109_All	2242	271	56.33333333	249.743223	57.81057914	-2.111040099	down	1.66E-12	1.13E-08
Unigene132687_All	1371	69.66666667	156.6666667	64.95060461	160.2423408	1.302840541	up	1.53E-05	0.00883914
Unigene13297_All	701	50.33333333	14.33333333	46.78809581	14.85570112	-1.65512482	down	7.52E-05	0.029832136
Unigene13470_All	271	0.666666667	10	0.605706864	10.25768138	4.081941094	up	0.000135964	0.045761951
Unigene13747_All	1157	5246.333333	1320.666667	4904.430325	1365.950814	-1.844180034	down	9.09E-05	0.034021239
Unigene13853_All	2026	14.66666667	75	14.05868294	76.67974553	2.447384104	up	6.62E-05	0.027261896
Unigene13859_All	1315	250	54.66666667	230.7784094	55.79650603	-2.04826157	down	1.24E-11	6.12E-08
Unigene1399_All	461	7.333333333	36	6.881964785	36.63700548	2.412409175	up	1.04E-06	0.001073765
Unigene14408_All	1298	91.66666667	22	84.69535927	22.6235708	-1.904456266	down	1.52E-07	0.000236983
Unigene14495_All	1113	15	50.66666667	13.48960324	51.97966652	1.946099462	up	9.92E-06	0.00632625
Unigene1456_All	1238	18.33333333	1.333333333	17.01707421	1.372678395	-3.631917451	down	5.45E-06	0.004004074
Unigene14693_All	670	8.666666667	67.66666667	8.32074055	70.14731654	3.075604075	up	0.000130952	0.04431688
Unigene14770_All	524	0	9.666666667	0.001	10.03885788	13.29330752	up	6.40E-05	0.026859241
Unigene1493_All	586	0.666666667	47.33333333	0.571676319	48.19427137	6.397519331	up	6.18E-08	0.000110444
Unigene1496_All	910	73	20	67.3774409	20.55208435	-1.712980917	down	5.81E-06	0.004150074
Unigene15876_All	593	2	14.66666667	1.951903263	15.14430547	2.955821957	up	8.06E-05	0.031179253
Unigene16133_All	437	0.333333333	12	0.285838159	12.32665168	5.430438631	up	3.83E-06	0.003078501
Unigene16328_All	4477	1206	3281	1123.216593	3353.111691	1.577864385	up	1.69E-07	0.000260359
Unigene16329_All	2064	87.33333333	220.6666667	80.03397524	226.0754229	1.498119689	up	3.85E-07	0.000491992
Unigene1639_All	887	139	481.6666667	130.0230679	493.0100861	1.922849562	up	3.23E-12	1.90E-08
Unigene16819_All	645	5.666666667	29	5.367027868	29.82795872	2.474469966	up	3.52E-06	0.00288916
Unigene17014_All	2317	12.33333333	65.66666667	11.64261603	66.62692635	2.51669008	up	4.92E-05	0.021934118
Unigene17015_All	2191	7.666666667	81.66666667	7.023508004	83.29662576	3.567994362	up	1.06E-16	1.75E-12
Unigene17018_All	2231	3	34.66666667	2.852290801	35.44140726	3.635242907	up	2.48E-10	8.74E-07
Unigene17348_All	1392	4.666666667	21	4.348872933	21.42041357	2.300272874	up	0.00011414	0.040400703
Unigene1756_All	1107	138	293.6666667	132.1911945	300.0157452	1.182412137	up	5.75E-05	0.024834082
Unigene1768_All	1285	139.6666667	525.3333333	131.3448914	535.5007117	2.027528404	up	8.06E-11	3.22E-07
Unigene17819_All	1198	30.66666667	6.333333333	28.38061263	6.464399054	-2.134317567	down	5.87E-05	0.025086301
Unigene17861_All	632	22	81.66666667	20.44037157	83.18623719	2.024923438	up	1.06E-06	0.001085841
Unigene17874_All	1636	248.3333333	79.33333333	227.8449057	81.85247892	-1.476954099	down	2.74E-07	0.00038346
Unigene18289_All	439	28	98.33333333	26.31242688	100.8205887	1.93797406	up	2.14E-08	4.40E-05
Unigene18482_All	993	0	47.66666667	0.001	48.28050856	15.55915325	up	1.62E-05	0.009223495
Unigene1851_All	1022	47	108.6666667	43.79359203	110.9572333	1.341212028	up	3.25E-05	0.015951493
Unigene1863_All	1079	8.666666667	36.33333333	8.245176457	37.22795168	2.174763965	up	3.99E-06	0.003154876
Unigene18653_All	763	0	87.33333333	0.001	87.79679547	16.42188066	up	0.000142532	0.047582774
Unigene18871_All	1302	88.33333333	178.3333333	80.74786453	183.1275308	1.181352686	up	8.63E-05	0.032719433
Unigene18995_All	248	20.66666667	3.333333333	19.2296276	3.405500193	-2.497392204	down	0.000130931	0.04431688
Unigene19224_All	1851	271.6666667	1864	252.0757808	1903.620727	2.916816651	up	8.91E-24	5.50E-19
Unigene19264_All	1528	26	63.66666667	25.08132856	65.18391513	1.377902237	up	0.000111902	0.039929199
Unigene19288_All	1259	2.666666667	17	2.498391551	17.28304606	2.790286008	up	7.59E-05	0.029970003
Unigene19554_All	435	13.66666667	39.66666667	12.88873006	40.84610746	1.664088479	up	0.000127644	0.043554781
Unigene19877_All	573	3.333333333	19.33333333	2.91760017	19.7703416	2.760483705	up	3.79E-05	0.018036671
Unigene19978_All	1614	12	54.66666667	11.70391658	56.03661549	2.259378431	up	8.34E-06	0.005485127
Unigene20444_All	2121	10	54.66666667	8.965156542	55.8962569	2.640350996	up	2.74E-09	7.27E-06
Unigene2095_All	814	1	22.33333333	0.874529751	23.13100922	4.725176939	up	1.94E-06	0.001784333
Unigene21172_All	2188	31	420.6666667	29.23411828	427.4653001	3.870082328	up	6.93E-10	2.23E-06
Unigene2121_All	605	5.666666667	24.66666667	5.544683599	25.27226596	2.188377983	up	4.88E-05	0.021866443
Unigene22529_All	757	19.66666667	1.333333333	18.33875233	1.397616112	-3.713855439	down	1.89E-06	0.001755971
Unigene22599_All	1021	34	86	31.45202001	87.65030062	1.478606362	up	1.86E-05	0.010387361
Unigene22650_All	2724	50.66666667	13	47.18151933	13.3807557	-1.81806228	down	2.08E-05	0.011248826
Unigene22683_All	3794	225.3333333	518	214.6838132	530.2410286	1.304434888	up	1.42E-05	0.008380368
Unigene22688_All	2351	11.66666667	55.66666667	11.16351908	56.88309623	2.349208115	up	8.31E-08	0.000143333
Unigene22812_All	1780	26	258.6666667	23.48926023	262.886356	3.484366084	up	2.53E-06	0.002203182
Unigene22846_All	912	88	22.66666667	82.59938887	23.30053038	-1.825768313	down	1.06E-06	0.001085841
Unigene22867_All	1665	19	55	17.87667065	56.16301277	1.651542255	up	2.30E-05	0.012098924
Unigene22939_All	2944	44	181.6666667	41.91331673	185.9673613	2.149568843	up	3.55E-12	2.04E-08
Unigene23214_All	1950	400.6666667	845.6666667	378.3782877	864.0742597	1.191325999	up	4.97E-06	0.003727383
Unigene2342_All	836	75.66666667	730.6666667	71.15747164	744.8814764	3.387923731	up	2.78E-18	7.61E-14
Unigene23507_All	1396	813.6666667	1530	764.9032861	1564.669581	1.032508777	up	0.000117553	0.040962198
Unigene23605_All	775	0	7.333333333	0.001	7.559683876	12.88411019	up	0.000114703	0.040425916
Unigene23689_All	430	1	13.66666667	0.992966904	14.02408293	3.820016989	up	1.16E-05	0.007116724
Unigene23944_All	426	5	24.66666667	4.567319757	25.23554438	2.466037508	up	1.84E-05	0.010323807
Unigene23979_All	1055	69	228	63.76423352	232.5362535	1.866636334	up	2.09E-06	0.001891302
Unigene23993_All	232	1659	3591.333333	1591.658586	3670.122468	1.205297297	up	0.000115114	0.040512999
Unigene24110_All	514	15.33333333	50	14.59699847	51.0981729	1.807599963	up	8.36E-06	0.005485692
Unigene24141_All	562	1.666666667	14	1.539455192	14.44801357	3.230379371	up	6.34E-05	0.026698811
Unigene24188_All	641	50.33333333	122.3333333	47.00728508	125.804834	1.420231093	up	8.30E-06	0.005485127
Unigene24317_All	500	21.33333333	1.666666667	19.80197367	1.636345032	-3.597095346	down	1.65E-06	0.001543853
Unigene24414_All	941	26.33333333	4.333333333	24.3441054	4.483968843	-2.440724327	down	2.74E-05	0.013963446
Unigene24656_All	1810	337.6666667	928.6666667	311.7681176	947.233028	1.603245984	up	1.99E-06	0.00180534
Unigene25096_All	260	16.33333333	1.666666667	15.01479488	1.755428226	-3.096489851	down	6.82E-05	0.027778862
Unigene25414_All	899	6.333333333	29	5.947546702	29.78872098	2.324399581	up	6.54E-05	0.027261896
Unigene25484_All	995	1.666666667	69	1.556470465	69.72196316	5.485263086	up	7.49E-06	0.005078312
Unigene25752_All	548	3.333333333	27.66666667	2.951630716	28.28883785	3.26064877	up	9.21E-08	0.000157722
Unigene26681_All	613	1.666666667	19.33333333	1.581658496	19.85579245	3.650049902	up	6.23E-07	0.000724991
Unigene26848_All	559	0.666666667	12.33333333	0.571676319	12.7150069	4.475189907	up	1.24E-05	0.007422481
Unigene27059_All	916	1	25	0.992966904	25.65558888	4.691383697	up	2.80E-05	0.014224883
Unigene27121_All	3472	7	45.33333333	6.26533344	46.49146909	2.891502818	up	1.29E-07	0.000203445
Unigene27144_All	858	3	19.66666667	2.801244983	20.05334057	2.839702522	up	1.49E-05	0.008666741
Unigene27755_All	3018	11	66	10.43187206	67.05394623	2.684324158	up	1.13E-06	0.001134424
Unigene27757_All	1725	10.66666667	37	9.680458045	37.6188125	1.958307091	up	7.72E-05	0.030074192
Unigene27958_All	2626	42.33333333	10.66666667	39.30993643	10.90970324	-1.849282171	down	5.12E-05	0.022653442
Unigene28374_All	1278	16	54.66666667	15.06658315	55.88870844	1.89120456	up	2.39E-06	0.002108429
Unigene28556_All	1964	9	43.66666667	8.673970045	44.44411291	2.357227966	up	6.09E-06	0.004305445
Unigene2870_All	1463	661	1534.666667	614.4250412	1578.092453	1.360872808	up	7.49E-07	0.000817114
Unigene28832_All	1386	63.66666667	189.3333333	59.80967197	193.2614143	1.692102914	up	1.41E-08	3.11E-05
Unigene28842_All	693	4	20	3.878618495	20.43551731	2.397463982	up	7.54E-05	0.029871309
Unigene28938_All	1146	3.333333333	28.33333333	3.002676534	29.1479099	3.279071464	up	0.000106408	0.038267803
Unigene28956_All	1266	364	97.66666667	336.0730971	100.679902	-1.738999342	down	3.89E-05	0.018434242
Unigene29264_All	1127	213.6666667	2786.333333	204.2751296	2835.27619	3.794903806	up	3.54E-07	0.000464628
Unigene29328_All	420	53.66666667	818.3333333	51.60069043	833.7261914	4.014111383	up	6.10E-08	0.000109858
Unigene29360_All	1052	596.3333333	1223.333333	564.41318	1250.331276	1.147486806	up	1.27E-05	0.007589647
Unigene29389_All	658	17.66666667	49.66666667	16.20852358	50.97349487	1.652994588	up	5.82E-05	0.024965416
Unigene2943_All	305	54.33333333	143.6666667	50.29371781	147.3437471	1.550735728	up	7.79E-07	0.000835134
Unigene29432_All	648	178	446.6666667	168.6495002	458.3853301	1.442532831	up	2.58E-05	0.013318346
Unigene29604_All	898	44	147.3333333	40.188475	150.6315235	1.906169984	up	3.29E-05	0.016118568
Unigene29626_All	837	1.333333333	151.6666667	1.321008368	155.1626278	6.875997699	up	1.63E-40	4.03E-35
Unigene29628_All	561	103	381.3333333	95.8793151	387.3947674	2.014512959	up	9.48E-05	0.03499798
Unigene29653_All	1013	49.66666667	429.6666667	46.14768864	437.8457586	3.246092441	up	2.27E-17	4.67E-13
Unigene29799_All	806	17.66666667	50.33333333	16.63189613	51.74711608	1.637525808	up	4.53E-05	0.020782097
Unigene30100_All	295	13.66666667	92.66666667	12.74510488	94.81272139	2.895137399	up	5.36E-05	0.023457687
Unigene30118_All	1131	124	41.33333333	113.95585	42.49309019	-1.42317482	down	1.05E-05	0.006595811
Unigene30211_All	1885	1883.666667	4020	1731.539182	4112.892084	1.248098184	up	0.000101061	0.03699052
Unigene30244_All	1319	26.33333333	892.3333333	24.65721355	902.1780174	5.193330455	up	6.36E-05	0.026743438
Unigene3049_All	3501	13.33333333	50.66666667	11.95899056	52.04326889	2.121615963	up	6.22E-06	0.004386958
Unigene31000_All	634	0.333333333	8.666666667	0.285838159	8.799552142	4.944159665	up	0.000152102	0.049701689
Unigene31070_All	670	11.33333333	41	10.21810382	42.00750025	2.039519439	up	2.15E-05	0.011528811
Unigene31082_All	798	12	81.33333333	11.34860512	82.62526102	2.864067941	up	6.72E-07	0.000760465
Unigene31272_All	408	0.333333333	8.666666667	0.345056736	8.893697619	4.687877852	up	0.00014563	0.048420586
Unigene31414_All	1468	142	48.66666667	130.8483962	49.96732322	-1.388839403	down	1.01E-05	0.006396529
Unigene3218_All	464	1.666666667	15	1.581658496	15.28019428	3.272152848	up	2.72E-05	0.013892651
Unigene32446_All	528	18.66666667	1.666666667	17.25320606	1.705552792	-3.338553158	down	2.58E-05	0.013332027
Unigene32634_All	521	0	10.66666667	0.001	10.98142716	13.42277794	up	2.11E-06	0.001896628
Unigene32645_All	2928	164	30.33333333	149.5298955	31.16872402	-2.262262951	down	1.42E-06	0.001374872
Unigene32702_All	3218	151.3333333	29.66666667	139.1057543	30.55285066	-2.186803201	down	6.63E-10	2.18E-06
Unigene32708_All	6293	164.3333333	38.33333333	151.7686072	39.34679741	-1.947555286	down	1.24E-09	3.63E-06
Unigene33120_All	2059	87.66666667	28.33333333	80.3348194	29.23256385	-1.458449062	down	0.000121545	0.041880179
Unigene33562_All	2027	1213	441	1120.994646	451.2619187	-1.312742446	down	1.05E-06	0.001078816
Unigene33689_All	4958	59.66666667	157	54.88414363	160.3341834	1.546620731	up	5.83E-07	0.00068826
Unigene33819_All	1314	85	363.6666667	82.25946632	370.3756435	2.170735611	up	4.37E-06	0.003355657
Unigene342_All	2269	11	105	10.33929269	107.2426502	3.374669378	up	9.82E-07	0.001031052
Unigene35197_All	934	577	99.33333333	540.0364678	102.7796497	-2.393502193	down	1.10E-05	0.006870131
Unigene35486_All	563	53.33333333	112	50.3333245	114.7942231	1.189464247	up	0.000150795	0.049537025
Unigene35606_All	1618	81.66666667	298.3333333	75.45862812	306.0623089	2.020067614	up	4.21E-12	2.32E-08
Unigene35673_All	1696	4	70.66666667	4.081462257	71.76852244	4.136193198	up	3.26E-09	8.47E-06
Unigene35724_All	1224	1	40.66666667	0.992966904	41.20641462	5.374979496	up	8.21E-05	0.031549147
Unigene35992_All	652	1.333333333	20.66666667	1.16036791	21.43666721	4.207426417	up	0.000152058	0.049701689
Unigene36019_All	646	0.333333333	10.33333333	0.285838159	10.56001267	5.207269227	up	5.10E-05	0.02256934
Unigene3630_All	882	4.333333333	24	4.003816197	24.79171888	2.63041065	up	8.96E-06	0.005831347
Unigene36521_All	862	2.333333333	19.66666667	2.313975272	20.22424226	3.127640298	up	1.15E-05	0.007078068
Unigene36652_All	597	1.333333333	39.33333333	1.338023641	40.22656122	4.909972903	up	1.58E-05	0.009090079
Unigene37778_All	584	0	8.666666667	0.001	9.001570031	13.13596094	up	3.00E-05	0.014910513
Unigene38828_All	1066	213.3333333	455.3333333	198.87546	466.1650774	1.228975662	up	4.80E-06	0.003643882
Unigene39054_All	1762	51	120.3333333	46.68867348	123.0536269	1.398142676	up	1.54E-05	0.008887989
Unigene39667_All	2140	290	115.6666667	271.9420443	119.4003855	-1.187491725	down	6.61E-05	0.027261896
Unigene39777_All	2474	16.33333333	169.3333333	15.74109356	171.6190458	3.446601992	up	8.80E-05	0.033131089
Unigene39900_All	1323	35	96.66666667	32.96844183	98.97833966	1.586027138	up	2.30E-06	0.002038756
Unigene40005_All	1066	9.666666667	52.33333333	8.670475868	53.17194114	2.616482054	up	0.000149139	0.049124003
Unigene40051_All	1138	39.66666667	90	37.64060495	92.4710511	1.296711973	up	8.89E-05	0.033365993
Unigene40160_All	663	25	68	22.46427205	69.46277685	1.628607773	up	1.85E-05	0.010326588
Unigene40226_All	595	50.33333333	114.3333333	47.94527004	117.6536414	1.295085572	up	3.68E-05	0.017583034
Unigene40229_All	556	7.333333333	32.33333333	6.974544152	33.13428113	2.248153787	up	5.96E-06	0.004224989
Unigene40231_All	3014	54.33333333	114	50.31890584	116.3269206	1.20901255	up	0.000145092	0.04830673
Unigene40262_All	599	1264.666667	9225.666667	1163.010799	9465.145482	3.024760188	up	8.38E-14	8.27E-10
Unigene40398_All	809	32.66666667	125.6666667	30.05477779	128.0500453	2.091041505	up	1.56E-09	4.38E-06
Unigene40891_All	1321	103	408.6666667	97.09838694	417.9929827	2.105959489	up	6.00E-14	6.17E-10
Unigene41267_All	480	5.666666667	24	5.544683599	24.62584949	2.150996451	up	7.28E-05	0.028979011
Unigene42927_All	1480	30	235.3333333	28.54608677	239.8186316	3.070578853	up	2.92E-05	0.014620447
Unigene43498_All	249	21	3	19.66860321	3.05329347	-2.68745634	down	5.49E-05	0.023854841
Unigene4379_All	645	1.333333333	18	1.23660176	18.54728951	3.906755499	up	6.65E-07	0.000759947
Unigene44231_All	2441	148.6666667	49.66666667	136.9701772	51.03515417	-1.424298551	down	5.16E-06	0.003821054
Unigene44360_All	1517	36	84.33333333	33.58975176	86.21906272	1.359985745	up	6.89E-05	0.027927111
Unigene44720_All	1035	6.333333333	25.33333333	5.702499636	25.98480095	2.188001653	up	8.41E-05	0.032111864
Unigene45000_All	1838	20	60.33333333	18.6742968	61.69993946	1.724215156	up	7.61E-06	0.00514516
Unigene45152_All	1093	3.333333333	18.66666667	3.272911631	18.97738807	2.535634887	up	8.67E-05	0.032758646
Unigene45153_All	1410	42	129.3333333	39.59859901	132.8164717	1.745912785	up	5.18E-08	9.61E-05
Unigene45192_All	621	420.3333333	179.3333333	388.1704047	185.1225165	-1.068209745	down	6.59E-05	0.027261896
Unigene45292_All	957	66.33333333	20.33333333	62.1514416	20.89925877	-1.572336079	down	4.64E-05	0.021180709
Unigene45387_All	924	174.3333333	396.6666667	164.9274309	406.3714641	1.300967728	up	4.98E-06	0.003727383
Unigene45614_All	1099	35.66666667	140.6666667	32.91323208	144.1116542	2.130447399	up	3.08E-07	0.000411931
Unigene45963_All	916	34.33333333	531	33.86771767	540.6048666	3.996591827	up	1.49E-09	4.22E-06
Unigene46145_All	1771	318.3333333	129.3333333	291.9745503	133.7399641	-1.126411988	down	4.66E-05	0.021216933
Unigene4619_All	2353	15.66666667	52.66666667	14.48465211	53.84101354	1.894180534	up	3.90E-06	0.003102595
Unigene46311_All	1680	44.66666667	249.6666667	41.93701986	255.6803122	2.608044826	up	2.10E-17	4.67E-13
Unigene4689_All	943	0.666666667	12	0.571676319	12.41519177	4.440764207	up	1.73E-05	0.009790519
Unigene4707_All	2200	229.6666667	75.66666667	210.2452307	77.78545479	-1.43450076	down	2.57E-06	0.002230568
Unigene47357_All	748	64.33333333	590.6666667	60.95437383	601.1318592	3.301879832	up	3.02E-12	1.86E-08
Unigene48043_All	944	1	20.33333333	0.992966904	21.00964734	4.403162502	up	6.40E-08	0.000113591
Unigene48669_All	3663	7.666666667	32.33333333	6.896228335	33.19731041	2.267186913	up	9.47E-06	0.006116144
Unigene4876_All	373	1	15	0.992966904	15.55450917	3.969443427	up	2.02E-05	0.011036442
Unigene49000_All	2172	33	7	30.50942917	7.238020261	-2.075588136	down	4.55E-05	0.02083292
Unigene49017_All	3941	420	178.3333333	394.3075059	183.9017462	-1.100385994	down	5.78E-05	0.024885713
Unigene49021_All	4151	659.3333333	260.6666667	612.3628008	268.4881368	-1.189528302	down	7.96E-06	0.005350303
Unigene49023_All	3648	108.6666667	40.66666667	100.6636695	41.91142226	-1.264127709	down	0.000120813	0.041686098
Unigene49025_All	4480	617.6666667	242.6666667	579.0311162	249.9870604	-1.211787457	down	6.97E-06	0.004799802
Unigene49027_All	4967	114.3333333	33.33333333	105.2438406	34.15726895	-1.623471268	down	1.32E-06	0.00129752
Unigene49040_All	4476	114.6666667	36.66666667	105.0552604	37.48601293	-1.486724111	down	1.16E-05	0.007136661
Unigene49044_All	3982	238.3333333	82	222.5758192	84.33896701	-1.400025609	down	1.68E-06	0.00156124
Unigene49697_All	1276	1.333333333	15.66666667	1.219586487	15.98460773	3.712219365	up	5.66E-06	0.004073098
Unigene49734_All	1494	100.6666667	31.66666667	94.09080402	33.05582676	-1.509149129	down	2.94E-05	0.01467204
Unigene49779_All	4843	102.6666667	16	94.63445817	16.25948515	-2.541084016	down	1.94E-05	0.010743246
Unigene50187_All	1116	70.66666667	770.6666667	65.70334843	784.0927964	3.576985604	up	2.19E-12	1.42E-08
Unigene50218_All	776	25.66666667	63.66666667	24.39797564	65.10292351	1.415960882	up	9.39E-05	0.034739273
Unigene5058_All	1484	52.66666667	275.3333333	50.59204777	280.4793029	2.470911776	up	7.29E-07	0.000798803
Unigene50780_All	2700	73.33333333	361	68.12068215	369.9127728	2.441020329	up	6.42E-17	1.22E-12
Unigene50782_All	2658	12.66666667	130	12.40220281	132.1207107	3.413188343	up	1.02E-07	0.000170164
Unigene50785_All	1434	10.33333333	37	9.250994701	37.77038187	2.029574967	up	8.84E-05	0.033227661
Unigene50973_All	1163	456.3333333	935.3333333	420.5794051	960.4931275	1.191397085	up	1.05E-05	0.006595811
Unigene51059_All	391	6.333333333	25.33333333	5.846124821	25.89877702	2.147331436	up	8.38E-05	0.032038785
Unigene51382_All	1123	7.666666667	34.66666667	6.922086123	35.34108331	2.352067467	up	0.000105288	0.038087182
Unigene5163_All	520	0	24.33333333	0.001	24.97130466	14.60798358	up	0.000128976	0.043888953
Unigene51739_All	1791	81.33333333	250	74.06465227	256.0119421	1.78935403	up	2.36E-05	0.012342976
Unigene51790_All	1684	21	71.33333333	19.37184057	73.21374276	1.918153443	up	4.08E-07	0.000514055
Unigene51864_All	1895	202.6666667	640	187.7322226	655.2872023	1.803451059	up	3.98E-11	1.72E-07
Unigene51986_All	2536	1604.666667	547.6666667	1471.098954	562.0264651	-1.388184322	down	6.10E-07	0.000716237
Unigene52160_All	1160	11	42	10.25354657	43.1425959	2.07298998	up	3.80E-06	0.00306091
Unigene52229_All	1224	2	25	1.926715232	25.95117916	3.75158483	up	0.000116394	0.040764371
Unigene52399_All	393	0.666666667	11.33333333	0.588691591	11.58917897	4.299122532	up	3.51E-05	0.016944191
Unigene52549_All	453	0.666666667	13.66666667	0.571676319	14.07647452	4.621943714	up	3.23E-06	0.002686559
Unigene52795_All	892	40.66666667	94.66666667	37.87873636	96.98921482	1.356436126	up	4.87E-05	0.021861996
Unigene54053_All	362	0	8	0.001	8.24728115	13.00970287	up	5.05E-05	0.022406614
Unigene5495_All	3513	163.3333333	40	151.6045647	41.59674457	-1.865770662	down	8.46E-05	0.032263883
Unigene5497_All	2899	139.3333333	42.33333333	129.2926779	43.71054744	-1.564587223	down	1.03E-06	0.001072172
Unigene57630_All	2922	166	35.33333333	152.3183619	36.35150092	-2.06700303	down	1.32E-08	2.97E-05
Unigene57631_All	3099	151	29.33333333	138.7606975	30.20624933	-2.199680035	down	1.02E-09	3.08E-06
Unigene57972_All	1160	190.3333333	353.3333333	177.3080086	361.7415659	1.028701679	up	0.000144179	0.048067681
Unigene58133_All	575	5	33	4.50810118	33.69158443	2.901796475	up	9.35E-08	0.000159129
Unigene59746_All	3045	148	25.66666667	136.1452811	26.41239391	-2.365860005	down	5.99E-11	2.51E-07
Unigene6048_All	3929	13	84	11.96107253	86.13270007	2.848214298	up	2.87E-05	0.014482272
Unigene6050_All	2946	5.333333333	23.33333333	4.742893521	23.94888992	2.3361194	up	7.06E-05	0.028365684
Unigene6051_All	3575	9	42.33333333	8.06543876	43.38830019	2.427481144	up	1.33E-05	0.007915687
Unigene60798_All	368	64	145.3333333	60.09885891	148.1215721	1.301372262	up	7.02E-05	0.028279045
Unigene612_All	1209	433	161.3333333	403.9433781	168.0676039	-1.265111418	down	0.000111999	0.039929199
Unigene61981_All	365	0	7.333333333	0.001	7.515413833	12.87563683	up	0.000116515	0.040764371
Unigene6246_All	1649	0	31.33333333	0.001	31.9361562	14.96290306	up	1.74E-15	2.38E-11
Unigene6263_All	2195	56	9.666666667	52.4580498	10.10806564	-2.375657237	down	5.51E-08	1.00E-04
Unigene63290_All	461	0.333333333	8.666666667	0.285838159	8.913029945	4.962645519	up	0.000147273	0.048769647
Unigene63598_All	1020	289	72	265.1879958	73.84060309	-1.84452923	down	3.17E-07	0.000417997
Unigene6368_All	3676	5.333333333	28	5.216642136	28.78506548	2.464127122	up	3.75E-06	0.003039746
Unigene64619_All	711	0	12.66666667	0.001	13.02294358	13.66876796	up	2.13E-07	0.000313359
Unigene6495_All	1001	10	57.33333333	9.515808762	58.97586862	2.631726579	up	6.86E-07	0.000772189
Unigene6501_All	598	114.3333333	847.6666667	112.9225613	859.1548672	2.927584451	up	7.65E-05	0.030034429
Unigene65672_All	831	68	151.3333333	63.8930708	155.6308496	1.28439668	up	2.10E-05	0.011291874
Unigene6590_All	676	162	47.33333333	151.6857776	48.86587047	-1.634186726	down	9.44E-06	0.006110885
Unigene6630_All	987	2	129.3333333	1.892684686	132.6444238	6.130986134	up	8.26E-35	1.02E-29
Unigene6701_All	1439	7.666666667	57	7.175305947	58.42393635	3.025447311	up	1.68E-08	3.61E-05
Unigene6756_All	1219	3.333333333	38.66666667	3.036037324	39.63619866	3.706557175	up	9.95E-08	0.00016697
Unigene6875_All	1784	249.3333333	945.3333333	227.5473909	961.9127212	2.079738953	up	3.62E-06	0.002951312
Unigene7066_All	663	71.66666667	151	68.02082759	155.0693004	1.188864635	up	5.97E-05	0.025382554
Unigene7137_All	947	184.3333333	427	167.4159234	435.9079003	1.380586598	up	6.56E-07	0.000753127
Unigene7613_All	386	4	19.33333333	4.039258953	19.68992306	2.28529493	up	0.000117805	0.040992295
Unigene7855_All	804	26.66666667	580.3333333	24.38221747	588.9234681	4.59417892	up	2.60E-06	0.002253713
Unigene7928_All	4101	205.6666667	75	190.0760645	76.84596419	-1.306535471	down	9.60E-06	0.006183433
Unigene8147_All	1468	522	87.66666667	479.1560382	90.37075135	-2.406567727	down	9.82E-14	8.65E-10
Unigene8331_All	1301	204	399.3333333	191.2027847	407.0603681	1.09013923	up	4.09E-05	0.01918433
Unigene8349_All	1917	120.3333333	385.6666667	112.4200441	397.042563	1.820394387	up	8.08E-11	3.22E-07
Unigene8368_All	1087	65	145.6666667	61.06529827	148.6562405	1.283555354	up	2.07E-05	0.011196601
Unigene8422_All	1302	21.66666667	579.6666667	20.13068489	585.3006161	4.861709635	up	9.33E-05	0.034691912
Unigene8481_All	1886	34	115.6666667	32.30626812	118.2033751	1.871385219	up	5.02E-08	9.39E-05
Unigene8890_All	774	2.333333333	16.33333333	2.170350087	16.84676902	2.956472249	up	4.51E-05	0.020731765
Unigene933_All	1485	200.3333333	438.6666667	189.3436887	448.6900676	1.244711915	up	2.69E-06	0.002315092
Unigene946_All	1408	294	808	273.4807279	824.4022573	1.591909285	up	8.47E-05	0.032263883
Unigene98477_All	437	118.3333333	36.33333333	110.5388809	37.35206718	-1.565293919	down	2.75E-06	0.002346813
Unigene98877_All	219	6.333333333	91.66666667	6.20960904	93.37493463	3.910460984	up	1.82E-07	0.000275912
Unigene99995_All	3973	158	27.33333333	145.4398913	28.13727903	-2.369868299	down	2.85E-10	9.89E-07
