# Supplementary material for: Bark tissue transcriptome analyses of inverted Populus yunnanensis cuttings reveal the crucial role of plant hormones in response to inversion
Source: PeerJ. 2019 Oct 1;7:e7740. doi: 10.7717/peerj.7740 (PMC6777492; doi:10.7717/peerj.7740)
Supplement: File S1 [file peerj-07-7740-s010.zip › DEGs detection/DEGs of pair CU vs CI.xls]

GeneID	length	ReadsMeanCU	ReadsMeanCI	baseMeanCU	baseMeanCI	log2FlodChange(CI/CU)	Up-Down-Regulation(CI/CU)	P-value	FDR
CL10113.Contig3_All	2163	192	72.6666666666667	190.834132430451	70.399531482061	-1.43868150094316	down	1.49324400439241e-05	0.0152612700901456
CL10113.Contig4_All	2237	114.333333333333	39.3333333333333	111.734861074177	38.1266061509785	-1.55120935424645	down	1.24175848002413e-05	0.0133114853380613
CL10118.Contig4_All	1174	41	206.333333333333	41.339410388353	194.190899662966	2.23188587625971	up	3.50940760886612e-06	0.00492127085485862
CL10273.Contig4_All	1012	3.66666666666667	45	3.92183500057146	42.6449599881017	3.44277450126093	up	1.47352044659709e-10	1.61549414162672e-06
CL10927.Contig1_All	2465	771.333333333333	282	764.629543339778	280.637419586712	-1.44605355569354	down	9.15745373169291e-06	0.0102205696164819
CL10979.Contig1_All	1129	334.666666666667	133.666666666667	332.513386970652	131.914066834155	-1.33381400808483	down	1.67902039717908e-05	0.016803928744332
CL11008.Contig1_All	1225	32	97.3333333333333	32.8451138603166	93.0580930617742	1.50245285703958	up	2.8239393523857e-05	0.0252422103612382
CL11046.Contig2_All	868	0.333333333333333	12.3333333333333	0.369432913620674	11.4915653746231	4.95911911922132	up	2.12415185305857e-05	0.020091727627536
CL11089.Contig1_All	1809	37.3333333333333	9.33333333333333	36.6306375519703	9.22307511237824	-1.98973105893906	down	3.42712019396471e-05	0.0296276383305988
CL11111.Contig4_All	2544	280.333333333333	60	271.947492456875	57.6520709171247	-2.23788378632684	down	2.29632021855945e-06	0.0035767566004772
CL11178.Contig5_All	2183	48.3333333333333	142.333333333333	46.9399721726405	136.20027677457	1.53684074337157	up	1.42650965317242e-05	0.0147038396930012
CL11288.Contig1_All	1171	26.6666666666667	134	27.1407387513662	127.748965561906	2.23477971356643	up	8.48628886661943e-10	7.05816350262761e-06
CL11433.Contig2_All	1209	263.333333333333	94.3333333333333	262.704223416142	91.5584411654505	-1.52067458891721	down	5.43450032834861e-06	0.00677285778971819
CL11506.Contig1_All	1890	244.666666666667	1228.33333333333	250.386074037171	1162.94460457037	2.21555614759336	up	6.12373703942437e-07	0.00128142970434735
CL11976.Contig1_All	1243	28.3333333333333	405.666666666667	29.2129047726923	394.881081799664	3.75674052777555	up	5.4475570227048e-06	0.00677285778971819
CL12337.Contig2_All	1190	99.3333333333333	19.3333333333333	99.971615368621	18.5578226338232	-2.42949108230346	down	3.94079149613357e-05	0.0332345135137387
CL12337.Contig3_All	725	22.6666666666667	71.3333333333333	21.8721624347517	67.6114677840856	1.62817210475405	up	5.75024089271217e-05	0.0438905333101107
CL12391.Contig1_All	1579	1.66666666666667	41.3333333333333	1.63715990143707	38.5418153928264	4.55715738505801	up	7.22225525275657e-06	0.00849749414731282
CL12391.Contig2_All	888	2	37.3333333333333	2.1485198643137	35.3511670608723	4.04034282319488	up	6.6728186854365e-11	8.94146582484015e-07
CL12391.Contig4_All	1247	2.33333333333333	68	2.35525712768673	63.6435733573278	4.75605836489189	up	3.27347331979579e-07	0.000797527216479582
CL12438.Contig2_All	1194	41	154.333333333333	40.9493946281333	148.743602389926	1.86091358883033	up	1.18027552788361e-07	0.000347169410364565
CL12438.Contig6_All	750	9.33333333333333	38.3333333333333	9.27910146149096	36.8184906254566	1.98837347023157	up	4.84000724840639e-05	0.0384011588254564
CL12449.Contig2_All	1477	85.6666666666667	22.6666666666667	83.8325110663181	21.4514933645892	-1.96643175795802	down	1.4685037235855e-06	0.00258539191691717
CL12449.Contig3_All	1459	88.3333333333333	18.3333333333333	86.479898518094	17.438468957221	-2.31009144852501	down	9.64283671799467e-09	5.16849619526702e-05
CL12471.Contig2_All	1167	64.6666666666667	11.6666666666667	64.9636981947092	11.6273466661457	-2.48211184863254	down	3.97568132249291e-06	0.00538001744046734
CL1261.Contig19_All	439	2.66666666666667	23.3333333333333	2.70392144031571	22.1965769300579	3.03721206559331	up	3.65668741722289e-06	0.00509816205186074
CL12698.Contig2_All	657	86.3333333333333	31.3333333333333	86.336807287606	30.4631401026964	-1.50291108259759	down	7.03699773257351e-05	0.0497742739619804
CL12750.Contig1_All	1256	43	2	42.9744373874333	2.15353823738159	-4.31869790750984	down	1.70328758949916e-06	0.00283329556361675
CL12836.Contig1_All	2010	973.333333333333	329	971.846407518675	317.080732418832	-1.61587811157321	down	4.05250998659512e-07	0.000958287501212533
CL13058.Contig2_All	1127	0.666666666666667	12	0.602710592420661	11.3643688529848	4.23690833282646	up	5.9257743478841e-05	0.0442501236961796
CL1311.Contig1_All	1458	0.333333333333333	33	0.30135529621033	30.9943896445087	6.68439786397816	up	3.48698418235362e-12	6.46961633716266e-08
CL13217.Contig1_All	1812	72	11.6666666666667	70.4580983172888	11.3802730766506	-2.63023036022306	down	9.6609517015291e-07	0.00180635082756102
CL13217.Contig2_All	1321	32.6666666666667	5.33333333333333	31.6928031866247	5.41052592769958	-2.55031452734355	down	4.18704136424252e-05	0.0345856786277809
CL13217.Contig5_All	1815	24.6666666666667	2.33333333333333	23.7552781447958	2.23815020110851	-3.40786933581655	down	3.63256995462079e-05	0.0310696799767614
CL13217.Contig7_All	1601	79	9.33333333333333	78.3465729237084	8.99134859445298	-3.12326074493069	down	9.14957821127418e-11	1.16150042938142e-06
CL13772.Contig1_All	1121	1	19	0.945603090614376	17.9514458936703	4.2467214890943	up	5.81795872771974e-07	0.00125738421020596
CL13780.Contig1_All	1310	12	111	12.2461083993269	107.488496415462	3.13378700489936	up	2.9896012617832e-14	7.21082855538323e-10
CL13780.Contig2_All	1293	0	9.66666666666667	0.001	9.10703481241389	13.1527656836102	up	2.04608219521158e-05	0.0194509659993911
CL13780.Contig3_All	1429	4.33333333333333	38	4.18992932037567	36.7258250148505	3.13179708755853	up	2.88578568732399e-08	0.000122041657715418
CL13831.Contig2_All	475	8.33333333333333	0	7.99888209826014	0.001	-12.9655826716633	down	6.01921252979038e-05	0.0447545212536471
CL13878.Contig1_All	2707	170.666666666667	652	173.799726661967	614.884549151	1.82288974196136	up	2.3120259892981e-05	0.0213660433923653
CL13878.Contig4_All	2742	17.6666666666667	99.3333333333333	17.4141387945718	93.470225757918	2.42424775135198	up	1.81236062534068e-05	0.0176978115688379
CL13878.Contig5_All	2532	10	42.6666666666667	9.41104054647449	40.5572039569881	2.10753204460068	up	1.88016009147135e-05	0.018212408577615
CL13878.Contig9_All	2441	162.333333333333	412.666666666667	162.760439037982	392.653772947073	1.27050768266703	up	3.19747375127372e-05	0.0280444027776716
CL13998.Contig6_All	913	9.66666666666667	39	9.69007157709502	37.640689659869	1.95771383417638	up	5.18830478217675e-05	0.0404984967167212
CL143.Contig3_All	3186	87.3333333333333	19.3333333333333	85.8250558413634	18.3644637948227	-2.22448211795143	down	2.45992048567259e-06	0.00376120023965122
CL14311.Contig1_All	1208	253	66	250.948265240458	64.7629643016181	-1.95414904638385	down	2.97003472522434e-09	2.0467527589141e-05
CL14311.Contig2_All	1549	1228	163.666666666667	1231.99510623411	161.373097681074	-2.93252453154634	down	2.47942900659852e-06	0.00376120023965122
CL14311.Contig3_All	486	60.6666666666667	14.6666666666667	60.2108837452011	14.3519965395504	-2.06877284521481	down	5.34152889787526e-06	0.00674534421770063
CL14343.Contig3_All	1547	2952	1111.66666666667	2877.12408850176	1085.37129564401	-1.40643878497202	down	2.74393492847869e-05	0.0246951071994132
CL14420.Contig2_All	2198	87.3333333333333	436.666666666667	87.2743199070358	419.547090430146	2.26520363483878	up	2.94806019054536e-12	5.92552728149141e-08
CL14508.Contig1_All	3827	331	32	326.580401176696	31.6866436644913	-3.36549145538653	down	1.11064008854185e-21	1.33941528718014e-16
CL14519.Contig2_All	1213	2563.66666666667	705	2564.68504154702	699.104335969129	-1.87520197727844	down	1.63060770316005e-06	0.00275033346978387
CL14663.Contig1_All	2183	2268.66666666667	848.333333333333	2261.00899936425	826.008234842338	-1.45273866468148	down	1.37656226098194e-05	0.0143732765221672
CL14663.Contig2_All	2135	1039.33333333333	423.333333333333	1030.73580949394	412.47265098935	-1.3213042295603	down	2.32663241113531e-05	0.0214189602163589
CL14692.Contig2_All	724	4.33333333333333	47	3.9176188507343	45.6329417566708	3.54202671281163	up	1.47317814337283e-07	0.000423007319817971
CL14867.Contig1_All	2663	229.333333333333	91.3333333333333	227.718580852944	88.8721589709706	-1.35744857286984	down	2.67338064711637e-05	0.0241502393985965
CL14943.Contig8_All	2635	34.3333333333333	8.33333333333333	34.0303733622204	7.91841624365466	-2.10353916788848	down	4.14291760529947e-05	0.0343388074792239
CL15684.Contig4_All	2158	125.666666666667	332.666666666667	124.859785521742	318.230539900794	1.34976340193891	up	1.76687898733477e-05	0.0174484634573741
CL15788.Contig3_All	1099	321.666666666667	130.666666666667	319.555951560931	128.927756521873	-1.30950566585712	down	2.42471389865874e-05	0.0221527923566209
CL15836.Contig2_All	541	229	62.3333333333333	224.016797843903	62.1545317691795	-1.84967542743774	down	3.88747288343943e-08	0.000144253353394914
CL1584.Contig2_All	2199	102.333333333333	33.3333333333333	101.992627732476	32.1490084252408	-1.66561872838841	down	7.53678681402118e-06	0.00873966523644935
CL1584.Contig3_All	1078	394.333333333333	21	392.989067952069	20.6420959790478	-4.25082780738751	down	4.35193669253685e-25	1.04967407442981e-19
CL16188.Contig1_All	1899	131	50.6666666666667	128.310692940779	50.1907255187291	-1.35414869847452	down	5.44698283615679e-05	0.0419743105154157
CL16210.Contig1_All	1771	18.3333333333333	248	18.1818636939895	235.359441060051	3.6942937328778	up	8.43967929933319e-06	0.0095159005999591
CL16210.Contig3_All	1908	13.3333333333333	233.333333333333	12.9599894757394	221.100667283203	4.09256692743952	up	2.49759232708808e-06	0.00376507360322914
CL16248.Contig4_All	591	0	15.6666666666667	0.001	14.9223479533851	13.8651869335205	up	4.53653645271717e-08	0.000162226804669397
CL1639.Contig1_All	1651	80.6666666666667	26.6666666666667	78.5737369595834	26.4924971831471	-1.56846333791125	down	2.4061746345603e-05	0.0220670001266935
CL16740.Contig1_All	801	145	50	144.785733771027	48.9599285322434	-1.56424609857814	down	5.8510408040751e-06	0.00717855832197567
CL16780.Contig1_All	1260	5	28.3333333333333	5.10071576998583	27.2788739613337	2.41901247690717	up	1.72910561134187e-05	0.017233681245406
CL16858.Contig2_All	1417	8.66666666666667	35.6666666666667	8.82408973276152	34.3986689300267	1.96283337337816	up	6.88143685781357e-05	0.049251689192702
CL17000.Contig3_All	1258	869	177	865.811566144697	174.455178960886	-2.31119664654413	down	2.0282364275997e-06	0.00326136361085176
CL17023.Contig1_All	1182	33.3333333333333	4	32.5170620745822	3.98250730523014	-3.02944800216752	down	7.60837140244196e-08	0.000241462678572999
CL17158.Contig1_All	2183	50.6666666666667	4.33333333333333	49.7221449490316	4.32224650533136	-3.52403527463543	down	1.38394062447561e-11	2.38430233429745e-07
CL17176.Contig2_All	2113	46	235.333333333333	43.3489584585099	224.378271542228	2.37186373879753	up	7.04381721147607e-09	4.24736894989098e-05
CL17176.Contig3_All	2033	79.3333333333333	653.333333333333	75.2948591783824	625.496079263563	3.05437756919306	up	3.08338643966297e-19	2.47901186362463e-14
CL17321.Contig1_All	446	1.66666666666667	20.3333333333333	1.59562269945369	19.6461020561914	3.62205164095027	up	1.91902230874197e-06	0.0031487239714397
CL17509.Contig1_All	306	21.3333333333333	2.33333333333333	20.9367330628023	2.23047666532356	-3.23061238361018	down	3.12082090679336e-06	0.00456201600155053
CL17535.Contig3_All	2411	87	30.6666666666667	84.6098821015186	30.274352224686	-1.48273008315145	down	4.6066372642991e-05	0.0371306825329621
CL17539.Contig1_All	958	60.3333333333333	246.333333333333	61.3980110598971	237.460416118818	1.95142321440397	up	3.13560734103631e-09	2.10083078843315e-05
CL17539.Contig2_All	444	41.6666666666667	161.333333333333	41.653629568763	153.842880681372	1.88494356408341	up	6.5429178392048e-08	0.000213261101900362
CL1755.Contig9_All	348	24	3.33333333333333	23.7975783389304	3.26082445821047	-2.86750608829385	down	5.02154449768314e-06	0.00644245461812596
CL18025.Contig1_All	1210	6.66666666666667	61	6.83826551869547	57.6599735520928	3.07586782862023	up	2.28259781152821e-07	0.000591995424029214
CL18248.Contig2_All	4137	285.333333333333	87	280.369014693411	85.9460088965542	-1.70582436558261	down	6.72023234619824e-07	0.00133958667868263
CL18267.Contig4_All	1451	14.6666666666667	52.6666666666667	14.5207955341888	49.845150041535	1.77933264171144	up	4.12184677779446e-05	0.0342819681815066
CL18311.Contig2_All	1819	4.33333333333333	25	4.34685315618805	23.6973171014827	2.44668046828535	up	3.73451085113792e-05	0.0318287213343432
CL18359.Contig1_All	1989	352	131.666666666667	347.43047057833	129.636991802025	-1.42224683906292	down	4.28455857204035e-06	0.00564711843661429
CL18382.Contig5_All	2453	134	330.333333333333	133.60406825383	314.122470262525	1.23336320897565	up	6.79877511825231e-05	0.0488048857796756
CL18417.Contig10_All	2525	6.33333333333333	30.3333333333333	6.00728606975881	28.6984848549206	2.25618929897371	up	4.81724495503734e-05	0.0384011588254564
CL18417.Contig2_All	2355	17	114.333333333333	17.1102790872195	107.164093048333	2.64688639289522	up	3.24167519139221e-06	0.0046819301265762
CL18639.Contig1_All	1132	0.666666666666667	24.3333333333333	0.623479193412353	23.0105452765895	5.20580994540687	up	1.86436041674593e-09	1.49892713145956e-05
CL18715.Contig3_All	3890	1857.66666666667	6130	1844.17301881612	5805.88813007244	1.65454275927371	up	1.35642057386611e-05	0.0142866625831784
CL18745.Contig1_All	1572	105.333333333333	300	103.924843532806	284.90146040899	1.45492244108554	up	5.06473284531235e-05	0.039791477787974
CL18816.Contig2_All	1282	1020	339.333333333333	1020.01878953929	334.251419950823	-1.60959013377403	down	3.50735882625808e-06	0.00492127085485862
CL18935.Contig2_All	1608	54.3333333333333	9.66666666666667	53.901293632688	9.56281431247946	-2.49481273074655	down	4.57361522635811e-08	0.000162226804669397
CL1927.Contig13_All	1388	84	320.333333333333	84.526171099202	305.168703095717	1.85213700789509	up	9.98827707652125e-06	0.0110006505297977
CL19486.Contig2_All	3306	93.3333333333333	439	91.6360137756832	417.32336482791	2.18717908855272	up	2.84410369622877e-09	2.01761552711556e-05
CL19486.Contig4_All	3343	377.666666666667	2239.66666666667	377.031756111472	2124.12875795498	2.49411327333979	up	7.43846936984408e-06	0.0086673260705231
CL19767.Contig1_All	1057	3.33333333333333	26	3.4162468521301	24.8285611928565	2.86151652971962	up	3.02969640960051e-06	0.00445581515186838
CL19892.Contig1_All	207	2	35	1.80813177726198	32.583958658647	4.17159015821051	up	1.66951364662383e-05	0.016803928744332
CL19929.Contig1_All	1988	51.3333333333333	1.66666666666667	51.3517916170427	1.62849384515899	-4.97880443949556	down	2.3380649294943e-15	8.86883411809111e-11
CL2009.Contig3_All	2355	177	72.3333333333333	172.977347888763	71.5238102016568	-1.2740876246143	down	6.79654687748749e-05	0.0488048857796756
CL20095.Contig12_All	1042	109.666666666667	33.6666666666667	110.09706457439	33.2341852728142	-1.72803611189058	down	1.63529382362978e-05	0.0165726035452954
CL20095.Contig14_All	1132	132.666666666667	36.3333333333333	132.854421789869	36.2716909419819	-1.87293033713336	down	2.29852474563932e-06	0.0035767566004772
CL20095.Contig5_All	1234	119.333333333333	39.3333333333333	119.526369310714	38.5516915079042	-1.63246286664636	down	5.11966341249014e-06	0.00653358442382214
CL20095.Contig6_All	1663	120.333333333333	36.6666666666667	120.984281110749	36.2366028788537	-1.7393000008648	down	5.81544925016436e-05	0.0439708123132255
CL20095.Contig7_All	1537	268.666666666667	89.6666666666667	265.807737123004	89.6698802504303	-1.56768772294065	down	6.10058595145544e-07	0.00128142970434735
CL20344.Contig7_All	4002	72.6666666666667	21	71.5650768028217	20.6420959790478	-1.79366626722901	down	5.44398519404385e-06	0.00677285778971819
CL20369.Contig2_All	4084	111.333333333333	28.3333333333333	111.711137218086	27.7618909477408	-2.00859528197982	down	2.11211834791124e-06	0.00337375237855065
CL20388.Contig3_All	1224	51	15.3333333333333	50.1319805636991	14.8181720391016	-1.75836374316907	down	5.05571734110501e-05	0.039791477787974
CL20482.Contig2_All	779	393	1512.66666666667	390.011359712685	1434.81381800808	1.87927549385358	up	2.98530156063702e-08	0.000122041657715418
CL20482.Contig4_All	650	405	1734	405.056740897021	1644.3433110832	2.02131561885944	up	4.37796762066812e-10	4.01664596481613e-06
CL2059.Contig11_All	1719	18.6666666666667	83.3333333333333	17.8151209459034	79.2662550066653	2.15360453891775	up	1.63646056981612e-07	0.00044886840817624
CL20661.Contig32_All	2335	123.333333333333	48	123.463386852235	46.4580402957856	-1.41008306864646	down	6.97668080837066e-05	0.0496923428484953
CL207.Contig14_All	1291	144	47.6666666666667	143.69706913022	46.2383812336336	-1.63586784033269	down	2.89505025110407e-06	0.00431035453960215
CL20728.Contig14_All	1782	142.666666666667	351.666666666667	139.662381587257	334.589453978844	1.26044849382841	up	6.46362656884231e-05	0.0473862412621598
CL20809.Contig6_All	4292	769.666666666667	305.666666666667	765.285119328364	297.522153069667	-1.36300025388169	down	1.1639213302713e-05	0.0127029109998845
CL20833.Contig9_All	2233	66	21.3333333333333	65.9164430099643	20.5141652643118	-1.68401794260227	down	3.89291074211159e-05	0.0329459085005294
CL20991.Contig52_All	2784	58.3333333333333	18.6666666666667	57.6271720066057	18.4269663852941	-1.64493064176113	down	5.78341462417246e-05	0.0439708123132255
CL21002.Contig29_All	1507	37.6666666666667	8.33333333333333	37.7316088137989	8.23914864529523	-2.19520643966993	down	9.04812536894497e-06	0.0101506078819229
CL21025.Contig4_All	2847	88.3333333333333	28	85.7737660843765	26.7001148186165	-1.68369052080115	down	2.04834445032291e-05	0.0194509659993911
CL2186.Contig3_All	1477	21.3333333333333	113	20.3528935782856	107.048937953377	2.39496465996216	up	4.60047674717544e-06	0.00596570532251867
CL2427.Contig1_All	2086	31.3333333333333	5	31.1462550739586	4.83138667388814	-2.68854948187558	down	1.61048206087115e-06	0.00273551719461928
CL2556.Contig1_All	3386	39.6666666666667	9.33333333333333	39.6551272248899	9.26565967028966	-2.09754181384619	down	1.23620017408867e-05	0.0133110613120386
CL2560.Contig17_All	1560	23.3333333333333	4.33333333333333	22.6825590370893	4.04409866160221	-2.48769331432733	down	5.17481493993353e-05	0.0404984967167212
CL2590.Contig2_All	1874	85.6666666666667	5.66666666666667	81.7175172679751	5.28643198085609	-3.9502791481929	down	3.3755605827068e-05	0.0292868735923428
CL2590.Contig3_All	1559	52.3333333333333	3.33333333333333	51.1908373857858	3.36134064560319	-3.92877694526462	down	2.60065700812452e-10	2.72726377560265e-06
CL262.Contig5_All	1559	30.6666666666667	122	29.119686330356	117.041408583773	2.00695231701091	up	1.30249841333455e-07	0.000378504469639823
CL2643.Contig3_All	1075	5	34.6666666666667	4.92302333318175	33.6579792845464	2.77333208205133	up	6.17581884470204e-07	0.00128142970434735
CL2699.Contig2_All	1280	3447.33333333333	1175	3350.72773342045	1162.32233154575	-1.52746425589785	down	6.45633410719613e-06	0.00778624208826693
CL2717.Contig13_All	3737	31.6666666666667	121.666666666667	32.587614422839	116.323765574738	1.83575022880146	up	2.38094812136062e-07	0.000610933557476403
CL2856.Contig2_All	3397	54.3333333333333	176.666666666667	53.6405267919172	166.089800638129	1.63056817114824	up	5.29124674996021e-05	0.041168801366134
CL2856.Contig4_All	1251	22.6666666666667	99.3333333333333	22.7098624446675	93.1644603167532	2.03646074372397	up	4.61830153770097e-05	0.0371306825329621
CL3472.Contig1_All	2284	72.3333333333333	13.3333333333333	69.6863926773029	12.854155872828	-2.43864210346824	down	6.84489341622759e-06	0.00817310770947448
CL3472.Contig2_All	2228	156.666666666667	48.3333333333333	154.842763530896	46.5349787237275	-1.73441650849177	down	5.92011606277889e-07	0.00126364091503901
CL3532.Contig6_All	1431	7.66666666666667	44.6666666666667	7.73655959289119	43.8617012482111	2.50319771515726	up	6.26209617116998e-05	0.0463312518465548
CL3578.Contig1_All	1229	5.33333333333333	42	5.17129779853817	39.3486673556689	2.92771648343357	up	3.76389733131124e-06	0.00512904375491682
CL3634.Contig3_All	3773	1000.66666666667	233	1010.10972429583	227.854612718979	-2.14832653376879	down	6.99242350276165e-05	0.0496923428484953
CL38.Contig1_All	2371	354.666666666667	45.6666666666667	345.630810486752	45.0811910011118	-2.93863429333891	down	3.37238765806972e-18	1.62681957192688e-13
CL3836.Contig1_All	3776	9.33333333333333	52.6666666666667	8.85563897047247	50.2736920552591	2.50513533098817	up	2.18164878431813e-06	0.0034618890909946
CL3836.Contig10_All	3749	8.33333333333333	45.6666666666667	7.99888209826014	43.3931200992746	2.43959603199697	up	1.20102153301604e-06	0.00219456659620355
CL3836.Contig11_All	3013	70.6666666666667	422.333333333333	71.2200217219757	405.462314611834	2.50921304964119	up	2.06963591715005e-14	5.54655527009824e-10
CL3836.Contig5_All	3151	5	32	4.62994426254869	30.6281471511636	2.72579136292395	up	3.44033083647297e-06	0.00491004424121166
CL3836.Contig6_All	3251	5	35.6666666666667	4.69802187995903	34.0856100641711	2.85903746712725	up	1.61422215985069e-05	0.0164280819531437
CL3836.Contig8_All	3175	148.333333333333	1634.33333333333	151.124680858303	1567.78290760013	3.37491460398051	up	2.57390592862423e-15	8.86883411809111e-11
CL4138.Contig3_All	2169	72	19	70.7731301447264	18.82042033589	-1.91090287841182	down	1.53002841482018e-06	0.00261729264942826
CL4138.Contig8_All	2334	137	51.3333333333333	134.054707758625	51.1249510442117	-1.39072242336365	down	2.88538253047423e-05	0.0256806498229813
CL4139.Contig4_All	3776	129.666666666667	43.6666666666667	129.559519140396	43.4651447228203	-1.57568416532558	down	6.73031776932232e-05	0.0487487223725896
CL4243.Contig5_All	1571	0.333333333333333	12.6666666666667	0.322123897202023	12.0357936063081	5.22357176897196	up	1.28028318469815e-05	0.0136637373141433
CL4252.Contig1_All	716	89.6666666666667	246	90.1165294845289	232.796128880363	1.3692034086404	up	1.39022652568024e-05	0.0144290963515317
CL4252.Contig2_All	896	277	675	274.166641408371	643.35672283441	1.23056584717609	up	6.42521344432902e-05	0.0472482380223118
CL4353.Contig3_All	1570	50.3333333333333	164.666666666667	49.4496487249976	156.447273375825	1.66164433727109	up	1.39348152921814e-06	0.00248965603261354
CL4432.Contig1_All	351	29.6666666666667	1.66666666666667	30.0721660560466	1.73668356833667	-4.11402196946753	down	1.38286716561733e-06	0.00248912993839854
CL4537.Contig5_All	1524	132.666666666667	45	130.385177618854	44.3479978504147	-1.55583899245509	down	5.89291967873225e-06	0.00717855832197567
CL4579.Contig4_All	1199	107.666666666667	30.6666666666667	105.467756910191	29.6839057372896	-1.82904917670197	down	6.67957261395345e-07	0.00133958667868263
CL4622.Contig7_All	1561	14.6666666666667	60.3333333333333	13.8192507590937	57.5521379109186	2.05819012270908	up	3.7623789769051e-06	0.00512904375491682
CL4649.Contig6_All	2063	61.3333333333333	14.3333333333333	61.4551519664912	13.7997146609863	-2.15489552457997	down	7.0111059835308e-07	0.00136942775122477
CL4831.Contig19_All	3421	169.333333333333	68.6666666666667	165.476198877028	65.9884821631068	-1.32633758415252	down	6.55617476809257e-05	0.0477743107413784
CL499.Contig15_All	1003	8.33333333333333	63.3333333333333	8.7119705022258	61.685950620243	2.82387096916258	up	1.57166757964341e-07	0.000440792447915408
CL5185.Contig4_All	1569	9	42	8.69966388120399	39.5842306414866	2.18589424403839	up	8.0497373882245e-06	0.0092017654446805
CL5185.Contig7_All	933	3	29.3333333333333	2.91065870368874	27.5986951288749	3.24518246994088	up	1.98324982258682e-07	0.000525663634569751
CL5203.Contig1_All	639	4.66666666666667	84	4.64243663796312	78.612165595515	4.08179846861344	up	1.50047639513029e-07	0.000425776947148517
CL5282.Contig3_All	1210	20.3333333333333	3.33333333333333	20.0026736010585	3.36901418138814	-2.56979444025425	down	5.37266637757885e-05	0.0415912405299479
CL5282.Contig5_All	1210	69.6666666666667	22.6666666666667	70.0194236050257	22.1508897973517	-1.66039053290047	down	4.42252762559697e-05	0.0362823263847317
CL5330.Contig3_All	1355	27	5	26.5663099933632	5.0477661202435	-2.39588088219297	down	1.77049480534912e-05	0.0174484634573741
CL5408.Contig2_All	3695	1.33333333333333	21.3333333333333	1.31503600423505	20.1431747689749	3.93711688009051	up	9.83534414939754e-06	0.0108819059761571
CL5412.Contig3_All	220	14.3333333333333	51.3333333333333	14.7259771329638	49.1008006691639	1.73738318388767	up	4.61649816787059e-05	0.0371306825329621
CL5412.Contig5_All	1864	137	562.333333333333	137.316661579886	534.242084554256	1.95998693949373	up	3.50475366581839e-05	0.0300831341613665
CL5470.Contig3_All	3462	349.333333333333	98.6666666666667	344.192287671789	97.1521069736667	-1.82489758170045	down	8.09825773431565e-09	4.65065588272317e-05
CL5718.Contig3_All	1765	2	67	1.94428701208267	64.9999326768522	5.06312511610958	up	7.34904434515061e-06	0.00860469635396744
CL5946.Contig4_All	2100	166.666666666667	25.3333333333333	162.567994929605	25.6249911271226	-2.66541984906567	down	1.03438302383038e-13	2.26809165635287e-09
CL5946.Contig6_All	1099	100.333333333333	16.6666666666667	98.567948580672	16.7292076479781	-2.55874948448576	down	6.44918587031521e-11	8.94146582484015e-07
CL6009.Contig9_All	3029	94	34.3333333333333	93.3810470775232	32.9088819101835	-1.50465275427782	down	5.91299571279156e-05	0.0442501236961796
CL6058.Contig2_All	1119	76	19	76.3705509195221	18.3957150900584	-2.05364667225594	down	6.9953593532335e-06	0.00831162408828503
CL6058.Contig4_All	1331	104.666666666667	29.6666666666667	104.765575536746	28.421071204289	-1.88213190926308	down	6.83884470157033e-07	0.00135205641433169
CL611.Contig3_All	1533	406.666666666667	140.333333333333	401.50263677709	138.134547299492	-1.53933528116642	down	6.60923011911144e-07	0.00133958667868263
CL6259.Contig1_All	1786	136.333333333333	36.3333333333333	135.068544540747	35.8700063035052	-1.91284182758283	down	6.32149826055023e-08	0.000211767557770824
CL636.Contig27_All	5017	75.3333333333333	13.6666666666667	73.2731902415964	13.1091060682006	-2.48271612141384	down	6.26909559874241e-07	0.00128142970434735
CL636.Contig39_All	4601	154	38.6666666666667	152.872649440662	37.76094683882	-2.01736347094596	down	1.98853462114256e-05	0.0191087085663634
CL636.Contig40_All	1142	16.6666666666667	1.66666666666667	16.3208368402662	1.73668356833667	-3.23230821496108	down	1.67422993188483e-05	0.016803928744332
CL636.Contig44_All	1840	28	3	27.3019084173113	2.99858083814712	-3.18665002801784	down	3.4753517617267e-06	0.00492127085485862
CL636.Contig49_All	2407	48.3333333333333	5.33333333333333	47.9115087606276	5.11319424450805	-3.2280755069288	down	4.49630140714999e-10	4.01664596481613e-06
CL636.Contig50_All	2106	53.3333333333333	6.33333333333333	52.3199047276395	6.0161684747549	-3.12044304031129	down	1.35683048117255e-08	6.5452688313475e-05
CL636.Contig8_All	2080	17.3333333333333	2.33333333333333	16.8762384162682	2.22280312953861	-2.92454129252899	down	5.59618103326295e-05	0.042986690340125
CL6375.Contig1_All	1351	85	28.6666666666667	84.0398255674498	28.0513720541456	-1.58300182962575	down	2.60339522280341e-05	0.0236955138699817
CL6375.Contig4_All	1488	137.666666666667	44.6666666666667	134.663190165481	43.8348438729637	-1.61920553310795	down	2.39302032815178e-06	0.00369993156467451
CL6375.Contig5_All	1439	127.333333333333	30.3333333333333	126.146197863069	29.9695240467112	-2.07352864574987	down	1.03567568979427e-08	5.31493339045337e-05
CL6375.Contig8_All	1270	23.6666666666667	3.33333333333333	22.9250616880104	3.14496119924783	-2.86581149273659	down	6.71506924479922e-06	0.00805798286884496
CL6381.Contig2_All	3340	1470.66666666667	4856.33333333333	1464.68797568942	4626.43446029522	1.65930739502994	up	5.7610375971515e-06	0.00712587171959051
CL6626.Contig1_All	734	2746.66666666667	24314.6666666667	2669.52882362654	23603.8790496184	3.14436693948017	up	2.08929053518526e-08	9.50812470217129e-05
CL6827.Contig6_All	1577	91.6666666666667	310.333333333333	91.6431258200284	299.468645614169	1.70830638773733	up	1.15470679582749e-07	0.000343841746954572
CL683.Contig5_All	2175	1110.66666666667	472.666666666667	1109.7621407789	458.707830694459	-1.27460305052597	down	5.80846489531442e-05	0.0439708123132255
CL7148.Contig3_All	1414	1	14.6666666666667	0.972143506041335	14.3516164284562	3.88390012961501	up	1.77959179032659e-05	0.0174484634573741
CL7186.Contig1_All	2239	120	39	118.925585891677	38.1348368388593	-1.64087770054702	down	3.99544338496461e-06	0.00538001744046734
CL721.Contig37_All	2819	270	101.666666666667	263.440859627521	99.4973325937611	-1.40474937034362	down	7.0653814511395e-06	0.00835367063662006
CL7229.Contig7_All	1387	119	25.6666666666667	119.045002920951	25.0102066580871	-2.25091817915689	down	2.27361980421513e-09	1.76900089005573e-05
CL7577.Contig1_All	1917	35.6666666666667	7	34.9819340216627	7.31716761658772	-2.25725284013262	down	4.04793761268025e-06	0.00539420115119137
CL7613.Contig8_All	2601	103.666666666667	38.6666666666667	101.218026197983	37.3281879461093	-1.43912886497609	down	6.0304313102714e-05	0.0447545212536471
CL7815.Contig1_All	2369	2205	863	2201.24210735172	841.592213986467	-1.3871245685489	down	3.11267879878413e-05	0.0274003207383334
CL7962.Contig3_All	1380	63.6666666666667	16	63.5854076409552	15.4512291135001	-2.04097411002811	down	1.52311675189604e-06	0.00261729264942826
CL7980.Contig3_All	2317	165.666666666667	40.3333333333333	164.946701118104	40.3236401803708	-2.03230213691909	down	8.6834300766548e-08	0.000265116111923912
CL7980.Contig4_All	2308	110	36.6666666666667	108.612270530439	36.0896653656571	-1.58952943030511	down	8.38232478642415e-06	0.0095159005999591
CL8093.Contig3_All	988	48.6666666666667	132.333333333333	47.5424970106685	126.805281300128	1.4153252502707	up	6.40237473357636e-05	0.0472242684591565
CL849.Contig3_All	1150	96.6666666666667	30.3333333333333	94.8214873601553	29.3050386360752	-1.69406528380631	down	5.30536606137905e-06	0.00673493883108654
CL8585.Contig1_All	1509	3.66666666666667	37.6666666666667	3.58144691351974	35.9030688283422	3.32549270144196	up	3.06010402704706e-07	0.000753150929603745
CL8585.Contig4_All	1458	5.66666666666667	37.3333333333333	5.38380687634646	35.6216413688165	2.72605542948777	up	5.65265142817415e-07	0.00125738421020596
CL8612.Contig1_All	1796	222.666666666667	77	222.224601894026	75.5911325407063	-1.55572963296145	down	1.9141316170702e-06	0.0031487239714397
CL8663.Contig1_All	426	1.33333333333333	18	1.27349880225167	17.6435151409006	3.79226851173149	up	3.71688256677262e-06	0.00512286242547347
CL8666.Contig2_All	855	0.333333333333333	20.6666666666667	0.369432913620674	19.3367029172266	5.70988560796628	up	2.80338642753812e-08	0.000120744356457663
CL8791.Contig2_All	2700	78	322.333333333333	75.6494017246674	306.735251502501	2.01959339963578	up	4.01498832607421e-06	0.00538001744046734
CL8791.Contig3_All	1462	213.666666666667	722.666666666667	215.52217686571	691.468895930047	1.68182802883853	up	5.35420848991906e-08	0.000181890003541269
CL8869.Contig1_All	3474	74	22.3333333333333	73.0312648284339	22.4368882178675	-1.70264161502801	down	9.19523711645077e-06	0.0102205696164819
CL8899.Contig1_All	1301	0.333333333333333	14.6666666666667	0.30135529621033	13.8843266247132	5.52584797957231	up	1.11693062488975e-06	0.00205649096130942
CL9423.Contig1_All	885	31.6666666666667	4.66666666666667	30.5302891139723	4.4801371701095	-2.76862644193047	down	4.45726460323762e-05	0.0364433508646476
CL9436.Contig21_All	1261	0.333333333333333	14.3333333333333	0.322123897202023	13.7724771746448	5.41802856868089	up	1.42758098686014e-06	0.00253182537711548
CL9479.Contig2_All	843	31.6666666666667	7	31.2202902601969	6.79578295125588	-2.19977226984342	down	2.82565570779666e-05	0.0252422103612382
CL9534.Contig3_All	2891	34.3333333333333	100	34.3419023770958	94.6166138507693	1.46212357049616	up	5.06288769900192e-05	0.039791477787974
CL9603.Contig2_All	611	0.333333333333333	51.3333333333333	0.369432913620674	49.9387008571497	7.07870207514004	up	1.63768288658272e-07	0.00044886840817624
Unigene101328_All	2271	5.66666666666667	36.6666666666667	5.24765164152577	35.1857799013109	2.74524863422568	up	7.80240560356564e-07	0.0014744699959131
Unigene117011_All	1989	169	52.6666666666667	165.962915917566	51.7342533181578	-1.68166919792731	down	5.50512392183851e-07	0.00125738421020596
Unigene11878_All	1799	41	113.666666666667	41.0497844754059	109.007889303344	1.40898599942466	up	7.07293430491323e-05	0.0498821794018175
Unigene119341_All	2649	430.666666666667	145	421.610310454871	140.887105555557	-1.58137057086291	down	5.80860066084916e-07	0.00125738421020596
Unigene119508_All	1689	1061	418.333333333333	1048.54461106795	404.100557260456	-1.37560199708297	down	1.22159231355474e-05	0.013212753419393
Unigene121702_All	3409	9.33333333333333	54.6666666666667	8.78178953862686	52.0719669799678	2.56792003963956	up	7.8980188554966e-08	0.000247399799206391
Unigene12378_All	357	53	158	53.3581986777078	150.393674485336	1.49496202051547	up	8.4429023926137e-06	0.0095159005999591
Unigene12455_All	974	76.3333333333333	19.3333333333333	76.1157416475792	18.94416020073	-2.00644166497136	down	5.83867260136184e-07	0.00125738421020596
Unigene12559_All	2843	135.666666666667	1780	133.464303787226	1686.72290810823	3.65969715264819	up	1.39387283005464e-05	0.0144290963515317
Unigene127405_All	939	22	86.3333333333333	21.4032884204023	82.0097086084382	1.93796224072804	up	9.97380629319752e-07	0.00185050165884643
Unigene13132_All	758	18.6666666666667	1.66666666666667	18.7416671742213	1.73668356833667	-3.43184247686015	down	3.26913998426728e-06	0.0046934925999126
Unigene131516_All	689	422.333333333333	157	416.172971903713	155.41389754352	-1.42106775385598	down	6.26486341417478e-06	0.00759329779351113
Unigene131522_All	2768	19	83	17.9710960351719	79.0339453075534	2.13679402834209	up	1.08576344343466e-05	0.0119037675120959
Unigene132109_All	2242	271	79.6666666666667	265.241478171357	78.0792558360124	-1.76429519223392	down	3.77215718545253e-08	0.000142161405728062
Unigene13364_All	454	63.6666666666667	13.6666666666667	64.0285042320288	13.3638531934807	-2.26037826822952	down	4.83925588666659e-05	0.0384011588254564
Unigene13747_All	1157	5246.33333333333	921	5217.68656777745	930.602703476044	-2.48717299910656	down	3.99863865870706e-07	0.000954910543132837
Unigene13859_All	1315	250	57.3333333333333	245.142630872863	55.4662564061852	-2.14393913224944	down	1.45502685356063e-10	1.61549414162672e-06
Unigene14408_All	1298	91.6666666666667	20.6666666666667	89.9654071434474	20.3487781047504	-2.14442820654082	down	2.96766170590187e-08	0.000122041657715418
Unigene1456_All	1238	18.3333333333333	0.666666666666667	18.0849270044028	0.663751217538356	-4.76800136238042	down	1.11585290996713e-07	0.000336425467906678
Unigene1493_All	586	0.666666666666667	16.3333333333333	0.602710592420661	15.7986418493863	4.71219131050995	up	1.2123744320193e-06	0.00219865470586284
Unigene1496_All	910	73	9.33333333333333	71.586031158206	9.43561779084113	-2.9234892111035	down	2.14117903593611e-11	3.44297306620455e-07
Unigene158_All	3874	31	5	30.8460342786848	4.82371313810319	-2.67686900204528	down	2.26560240650995e-05	0.0210288602607761
Unigene16328_All	4477	1206	4584.33333333333	1194.04126355082	4340.94236365956	1.86215557354219	up	2.91138344501093e-07	0.000723935002872475
Unigene16329_All	2064	87.3333333333333	263	84.986221330511	250.478162712099	1.55938396762059	up	2.00408973349724e-06	0.00326136361085176
Unigene17887_All	1261	9.33333333333333	61.6666666666667	9.43602529730334	58.7323227217045	2.63790350261617	up	1.3067819709013e-08	6.43248757215269e-05
Unigene18085_All	1148	133	39.6666666666667	132.981537806961	38.8258255427392	-1.77613746062895	down	5.80760420662342e-07	0.00125738421020596
Unigene18482_All	993	0	17.3333333333333	0.001	16.2650204190299	13.9894850130822	up	1.01442144968584e-08	5.31493339045337e-05
Unigene18953_All	728	8.33333333333333	179.666666666667	7.53388240525826	169.838831881874	4.49462902884561	up	5.38002837736113e-05	0.0415912405299479
Unigene18995_All	248	20.6666666666667	1.66666666666667	20.4401841320895	1.56288867989273	-3.70912126456597	down	7.57350673520349e-07	0.00144976754286577
Unigene19224_All	1851	271.666666666667	1631.33333333333	267.884198629339	1539.35462208625	2.52264423426815	up	3.41356253076448e-10	3.29336416693121e-06
Unigene19916_All	448	5.66666666666667	38.3333333333333	5.46342812262734	37.3433319475867	2.77297227295954	up	3.45169052258138e-05	0.0297334785348236
Unigene203_All	943	506.666666666667	201.666666666667	502.577777473558	201.25564416449	-1.32031763703524	down	2.62242639972243e-05	0.0237789992606711
Unigene2030_All	579	16	70.3333333333333	16.1058233513159	67.1608163971061	2.06003735245877	up	5.74088543970862e-07	0.00125738421020596
Unigene23949_All	1156	1117.66666666667	418.666666666667	1111.68612684913	409.476855911682	-1.44089569888656	down	4.49776251453371e-06	0.00589590665879341
Unigene23979_All	1055	69	236	67.7966628255004	223.820101328389	1.72305344483332	up	1.87964450172637e-07	0.000503738460980993
Unigene24317_All	500	21.3333333333333	0.666666666666667	21.0521196966313	0.609656355949516	-5.10982542240691	down	8.62998780984122e-09	4.84076085993086e-05
Unigene24414_All	941	26.3333333333333	2	25.8747531825405	1.98741688472259	-3.70257866873724	down	3.44105826203519e-08	0.000136289955590747
Unigene25484_All	995	1.66666666666667	22.6666666666667	1.65792850242877	21.2351139182339	3.67899815062884	up	4.04347371543665e-05	0.0338636711716033
Unigene26749_All	1477	129.333333333333	33	127.488145791517	32.4004759347243	-1.97627619714414	down	3.60603209057278e-08	0.000139881715998623
Unigene2703_All	1928	5711.66666666667	2024.33333333333	5652.8583899718	1995.11885730978	-1.50250586022918	down	6.52943050722737e-05	0.0477236075773248
Unigene27121_All	3472	7	61.6666666666667	6.63653707760643	58.7246491859196	3.14546364010308	up	1.11851602919634e-10	1.34891355347034e-06
Unigene28235_All	2082	572.666666666667	196	564.824935458735	190.532488538409	-1.56776676199615	down	4.46599370152048e-07	0.00104580998332586
Unigene28737_All	1678	206.333333333333	85.6666666666667	204.51122073102	82.4857862521579	-1.30996255614816	down	6.71676163756996e-05	0.0487487223725896
Unigene28956_All	1266	364	55	357.196776714079	56.1047436174917	-2.67052440189401	down	8.56526765172141e-08	0.000264861136127211
Unigene29264_All	1127	213.666666666667	2582	217.646494945927	2465.14051354929	3.50161119111233	up	7.80606377489502e-09	4.59219308369111e-05
Unigene29328_All	420	53.6666666666667	719	55.0062952899612	689.243379964668	3.64734486061323	up	7.66003004769546e-10	6.59848666933572e-06
Unigene29626_All	837	1.33333333333333	48.3333333333333	1.40965403707235	45.1561299198534	5.00150880686464	up	2.40412866789213e-08	0.000107383078205478
Unigene29653_All	1013	49.6666666666667	378.666666666667	49.051170984808	356.461830611866	2.86138812033774	up	4.76445353119031e-08	0.000164986067665359
Unigene30085_All	1586	223	557	228.039060044661	537.536578806422	1.23708197199912	up	5.86761982324794e-05	0.0440888566513375
Unigene30118_All	1131	124	44.6666666666667	120.998017002568	44.1011013019213	-1.45609681520297	down	2.20805304816402e-05	0.0206424717464348
Unigene30121_All	2903	21.6666666666667	3	21.2080947858998	2.89039111496944	-2.87527839303365	down	1.18229912206284e-05	0.0128453604209095
Unigene3049_All	3501	13.3333333333333	65.6666666666667	12.6703635627922	62.4946138126868	2.30227393271191	up	1.95067764795822e-05	0.0188199038661832
Unigene3127_All	3515	8	46.3333333333333	7.62944918463946	44.1071294105093	2.53136106051509	up	3.57973436502946e-07	0.00086342118964201
Unigene32446_All	528	18.6666666666667	0.333333333333333	18.3424264418804	0.358923039563598	-5.675366155445	down	1.8178542396485e-07	0.000492652796674717
Unigene32702_All	3218	151.333333333333	41.3333333333333	147.705305298643	40.1834649688598	-1.87804776964582	down	6.4473501329435e-08	0.000213024864385695
Unigene32708_All	6293	164.333333333333	57	161.210864460209	55.0789555469975	-1.54937586721747	down	4.55084401103985e-06	0.00593324282665285
Unigene33562_All	2027	1213	479.666666666667	1190.89425782139	476.178760652941	-1.32247014117121	down	1.48972623569322e-05	0.0152612700901456
Unigene33838_All	1560	19	1.66666666666667	18.5780227774297	1.73668356833667	-3.41919014919134	down	2.74213387711131e-06	0.00410804015377401
Unigene33969_All	1804	20	2.33333333333333	19.8790107416522	2.2845715269124	-3.12125044722503	down	7.72142979213934e-06	0.00891093637117049
Unigene34341_All	564	0	8.66666666666667	0.001	8.26582897954084	13.0129437992431	up	5.83448354809896e-05	0.0439768727609633
Unigene35197_All	934	577	78.3333333333333	574.616664887309	79.1940758193125	-2.85913541673875	down	4.99829028685853e-07	0.0011592044445379
Unigene35589_All	292	48.6666666666667	140	49.3944549663677	134.666119996305	1.44696593700625	up	2.15489977235065e-05	0.0203029437652992
Unigene35606_All	1618	81.6666666666667	239	80.1424477348249	230.097004217428	1.5216037215175	up	4.23962154542706e-06	0.00561859339501302
Unigene35790_All	1351	13	67	13.9728775113173	64.7263818232039	2.21172470665012	up	3.7021845490937e-06	0.00512286242547347
Unigene35889_All	615	22.6666666666667	0.666666666666667	21.9886835695172	0.609656355949516	-5.17262115439422	down	2.93798783906741e-05	0.0260527151771891
Unigene39316_All	896	26.3333333333333	5.66666666666667	26.4459145372502	5.41418565459033	-2.28822860258018	down	6.75931644847131e-05	0.0488048857796756
Unigene39375_All	813	47.3333333333333	13.3333333333333	46.690142042686	13.2907515334312	-1.81269529264576	down	3.36423224746764e-05	0.0292868735923428
Unigene39629_All	1300	29	0.333333333333333	28.1586652895236	0.358923039563598	-6.29376060824964	down	2.49381576668945e-09	1.87969025461936e-05
Unigene40022_All	3416	7.33333333333333	44.6666666666667	6.86981475640642	42.6485936859018	2.63415506763576	up	2.75838565679885e-07	0.000693035776315533
Unigene40216_All	598	7.33333333333333	34	6.82250573998777	32.2952117453398	2.24294667096995	up	3.22197269029468e-05	0.0281568893833698
Unigene40231_All	3014	54.3333333333333	169.666666666667	53.4686061695484	163.912820862714	1.61616472907976	up	2.93540529676676e-06	0.00434362546849235
Unigene40372_All	822	94	26	92.3333424009411	25.4615922381643	-1.85852907126806	down	7.8248137197758e-07	0.0014744699959131
Unigene40953_All	3572	6.33333333333333	45	5.94498026678374	42.7216953459512	2.84522497299169	up	4.78821243074132e-08	0.000164986067665359
Unigene41060_All	1526	23.6666666666667	4.66666666666667	23.1292945402414	4.63091145119859	-2.3203531871414	down	7.00481207000436e-05	0.0496923428484953
Unigene41719_All	1469	18.3333333333333	84.3333333333333	18.0203025446783	82.0111509655427	2.1861968518104	up	2.09389446234075e-07	0.00054895767677522
Unigene42825_All	2499	344.333333333333	139.666666666667	342.226595460365	136.790963599747	-1.32297895131348	down	2.20035681796433e-05	0.0206424717464348
Unigene44168_All	2424	4	25	4.38588594702944	23.8634384541417	2.44386173322079	up	4.40128659432425e-05	0.0362313011157415
Unigene45000_All	1838	20	78.3333333333333	19.8490171685394	74.6930721148556	1.91190686371522	up	1.68549732656935e-06	0.00282317290747603
Unigene45051_All	1800	40.6666666666667	11	39.8991855404092	10.785963792271	-1.88720420116163	down	4.82481676260025e-05	0.0384011588254564
Unigene45206_All	990	77.6666666666667	23.3333333333333	77.6465541329158	22.6063152154138	-1.78019604602419	down	1.37454621537066e-05	0.0143732765221672
Unigene46145_All	1771	318.333333333333	77.6666666666667	310.042712714983	77.0509596105073	-2.00858215096457	down	2.96894761114768e-10	2.98375523735828e-06
Unigene46311_All	1680	44.6666666666667	174.333333333333	44.6289127321762	166.575577355925	1.90012632943487	up	3.44684523067682e-08	0.000136289955590747
Unigene4707_All	2200	229.666666666667	88	223.189928125582	86.090894842369	-1.37433935596782	down	1.31158428936556e-05	0.0139361319754231
Unigene47086_All	607	3.33333333333333	26.6666666666667	3.12316778149703	25.4455109734968	3.02632918208425	up	7.95284353798367e-06	0.00913429525157642
Unigene47301_All	2486	314.333333333333	126	311.10426997147	123.574428030557	-1.33201796738233	down	2.99585296852774e-05	0.0264685255842485
Unigene48669_All	3663	7.66666666666667	48.6666666666667	7.30732528743744	46.5229112679542	2.67052604345883	up	5.64820599744297e-07	0.00125738421020596
Unigene49588_All	2693	84.6666666666667	29.6666666666667	83.5965432219835	28.9735301238549	-1.52870781431686	down	4.59867824053219e-05	0.0371306825329621
Unigene49697_All	1276	1.33333333333333	14.6666666666667	1.29426740324336	13.9345847184096	3.42846238506082	up	5.63344283856714e-05	0.0431355400740914
Unigene50021_All	3569	46	13	45.9024115344279	12.6847549043724	-1.85547430539711	down	4.00215673627963e-05	0.0336344319972278
Unigene50187_All	1116	70.6666666666667	520.333333333333	69.812344513163	487.943902327394	2.80516122680733	up	7.04026340094908e-07	0.00136942775122477
Unigene50780_All	2700	73.3333333333333	279	72.4204637648286	266.139618180547	1.87771396872338	up	1.08967013243761e-08	5.47552431111572e-05
Unigene50782_All	2658	12.6666666666667	129.666666666667	13.2307442807827	121.928930448034	3.20407435299936	up	3.34357668592207e-09	2.17962342139012e-05
Unigene51739_All	1791	81.3333333333333	223.333333333333	78.5683863088097	211.576362033699	1.42915761932767	up	2.01328336609328e-05	0.0192697582560159
Unigene51861_All	1758	434.666666666667	164.666666666667	434.931580416208	160.18749236124	-1.44102696208551	down	4.6433698839356e-06	0.00598912773206212
Unigene51979_All	1174	1938	779.333333333333	1937.82378742447	764.206805539453	-1.34240237720871	down	4.10805048241373e-05	0.0342819681815066
Unigene51986_All	2536	1604.66666666667	528.666666666667	1561.87308555985	523.847061064515	-1.5760596493406	down	2.02237089836692e-06	0.00326136361085176
Unigene52031_All	1427	164.333333333333	65	162.423533788912	64.241350537103	-1.33818655404528	down	4.55189925266229e-05	0.0370913663528509
Unigene5497_All	2899	139.333333333333	37.6666666666667	137.44726043496	36.8648859221697	-1.89855895400283	down	7.57492625402364e-08	0.000241462678572999
Unigene57228_All	1548	26.6666666666667	87.6666666666667	26.3918849598524	84.2364995177802	1.67435109139111	up	1.32936970342883e-05	0.0140631572086808
Unigene57630_All	2922	166	43.6666666666667	161.711473466662	42.4718732636647	-1.92884239530941	down	1.99223097375438e-08	9.24077181108913e-05
Unigene57631_All	3099	151	39.3333333333333	147.335872385022	38.2037216199222	-1.94732364067448	down	2.53566593976012e-08	0.00011119909412224
Unigene58133_All	575	5	28.3333333333333	4.7810962839258	27.0318003718385	2.49924423669066	up	1.82552194983944e-05	0.0177544523280412
Unigene59746_All	3045	148	36	144.56714073059	35.1166920501556	-2.04151081710534	down	7.00659818450761e-09	4.24736894989098e-05
Unigene6046_All	2956	6.66666666666667	38.6666666666667	6.19902654657542	37.0262592728369	2.57843521551221	up	1.49485316873848e-06	0.00259391438662025
Unigene6047_All	3261	6.33333333333333	36.6666666666667	5.87690264937339	34.9847475265255	2.57359817477311	up	5.86615983959889e-06	0.00717855832197567
Unigene6048_All	3929	13	77.6666666666667	12.7036245391983	74.0020834109757	2.54232570931438	up	2.75499368589968e-09	2.01362488502408e-05
Unigene6050_All	2946	5.33333333333333	37.6666666666667	5.02014577716105	36.1271218104825	2.84728115866328	up	3.21264182990397e-06	0.00466794922558643
Unigene6051_All	3575	9	51	8.54851185982688	48.9233460538292	2.51677787859826	up	2.68532020074536e-07	0.000681780185746505
Unigene6052_All	3069	6.66666666666667	38.6666666666667	6.19902654657542	37.0262592728369	2.57843521551221	up	1.49485316873848e-06	0.00259391438662025
Unigene612_All	1209	433	122.333333333333	429.538607928332	120.125018764429	-1.83825115361601	down	5.65560401535023e-09	3.58977558339587e-05
Unigene6263_All	2195	56	9	55.783089087403	9.18104770656273	-2.60309712530562	down	8.89184315443041e-09	4.87428612117989e-05
Unigene63598_All	1020	289	84.3333333333333	281.538885925393	82.1960760465699	-1.77619277201773	down	6.23001854366014e-07	0.00128142970434735
Unigene6630_All	987	2	36.6666666666667	2.01236462949301	34.7645313122776	4.11065249715259	up	3.65367235409779e-08	0.000139881715998623
Unigene701_All	3049	24	3	24.2118158578278	2.94832274445076	-3.03774491794625	down	2.29736057868256e-06	0.0035767566004772
Unigene7270_All	550	24.3333333333333	111.666666666667	23.8497104232405	107.549530619738	2.17295757376079	up	1.55263512222016e-08	7.34295948184578e-05
Unigene7855_All	804	26.6666666666667	1732.66666666667	25.8611263061896	1638.57827207017	5.98551567046034	up	1.31376660497215e-18	7.92191409548671e-14
Unigene8081_All	345	31.6666666666667	4.66666666666667	31.5249129597005	4.68884308067991	-2.74918848429874	down	7.13250903141086e-07	0.00137627182467936
Unigene8147_All	1468	522	71.3333333333333	508.755440803049	72.39407598907	-2.81302876668859	down	5.96697435460342e-15	1.7990203917591e-10
Unigene9257_All	683	0	43	0.001	40.8535983769896	15.3181755358153	up	2.46433707091252e-06	0.00376120023965122
Unigene98877_All	219	6.33333333333333	82	6.62575644088717	78.1889027067879	3.56080678457953	up	5.35267381148758e-11	8.06905540818356e-07
Unigene99995_All	3973	158	42.6666666666667	154.43972781238	41.4645460781326	-1.89709371273961	down	4.23165994899665e-08	0.000154646012836083
